# Supplementary material for: An ANOCEF genomic and transcriptomic microarray study of the response to radiotherapy or to alkylating first-line chemotherapy in glioblastoma patients
Source: Mol Cancer. 2010 Sep 7;9:234. doi: 10.1186/1476-4598-9-234 (PMC2944185; doi:10.1186/1476-4598-9-234)
Supplement: Additional file 1 — Additional Tables. Table S1. Patients' clinical characteristics, MGMTP status and classification according to the Phillips and Verhaak classifications. Table S2. Centroid-based classifier generating the three groups of gliomas in the present study. Table S3. Complete list of minimal common regions and clones with a p-value <0.05 in responders and non-responders to radiation therapy. Genes located in these loci and their corresponding expression p-values are shown. Table S4. List of 1000 genes most differentially expressed between responders and non-responders to radiotherapy (500 genes up-regulated in responders and 500 genes up-regulated in non-responders). Table S5. List of gene sets with a hypergeometric p-value <0.05 in responders and non-responders to radiotherapy. Table S6. Complete list of minimal common regions and clones with a p-value <0.05 in responders and non-responders to first-line chemotherapy. Genes located in these loci and their corresponding expression p-values are shown. Table S7. List of 1000 genes most differentially expressed between responders and non-responders to first-line chemotherapy (500 genes up-regulated in responders and 500 genes up-regulated in non-responders). Table S8. List of gene sets with a hypergeometric p-value <0.05 in responders and non-responders to first-line chemotherapy. [file 1476-4598-9-234-S1.XLS]

## Sheet: Table S1
Identifier	Name CEL files	Name CGH Array	RESPONSE	TREATMENT	Treatment code (1 = No Rep RT, 2= Rep RT, 3= No rep CT, 4= Rep CT)	Death	Overall Survival (months)	Progression	Progression Free Survival (months)	Age	Extent of surgery (Resection, complete resection, partial resection, biopsy)	Histology	MGMTP Methylation Status (UM= unmethylated, M=methylated)	Gene expression study	CGH array study	Phillips classification (PN = Proneural, Pr= Proliferative, M= Mesenchymal)	Verhaak classification (C=Classical, PN=Proneural, M=Mesenchymal, N=Neural)	Cluster number in the present study
FB012	FB_012_U133_2_2	13240095_S01	N	RT	1	1	6.6	1	3.2	67	Resection	GBM		x	x	M	C	3
FB435	FB_435_U133_2	13242031_S01	N	RT	1	1	8.9	1	1.7	70.5	Complete resection	GBM		x	x	M	C	3
FB560	FB_560_U133_2	13247445_S01	N	RT	1	1	12.5	1	3.4	53.8	Partial resection	GBM		x	x	M	C	3
FB433	FB_433_U133_2	NA	Y	RT	2	1	18.5	1	16.9	50.8	Complete resection	GBM		x		M	C	3
FB554	FB_554_U133_2	13246289_S01	Y	RT	2	1	24.5	1	12.2	45	Complete resection	GBM		x	x	M	C	3
FB417	FB_417_U133_2	13239881_S01	Y	CT	4	1	17.2	1	9.3	60.4	Partial resection	GBM	UM	x	x	M	C	3
FB421	FB_421_U133_2	13242062_S01	Y	CT	4	1	20.9	1	18.1	55.5	Partial resection	GBM	UM	x	x	M	C	3
FB422	FB_422_U133_2	13242063_S01	Y	CT	4	1	25.6	1	9.9	52.1	Partial resection	GBM	UM	x	x	M	C	3
FB436	FB_436_U133_2	13247396_S01	Y	CT	4	0	23	1	18.7	68.9	Partial resection	GBM	UM	x	x	M	C	3
FB439	FB_439_U133_2	13242040_S01	Y	CT	4	1	11.5	1	11.3	67.9	Partial resection	GBM	NA	x	x	M	C	3
FB508	FB_508_U133_2	13242067_S01	N	RT	1	1	12.5	1	3.0	48.7	Partial resection	GBM		x	x	PN	C	2
FB558	FB_558_U133_2	13247401_S01	N	RT	1	1	5.7	1	3.7	21.9	NA	GBM		x	x	PN	C	1
FB004	FB_004_U133_2	13240096_S01	N	RT	1	1	3.2	1	2.4	71	Resection	GBM		x	x	Pr	C	3
FB006	FB_006_U133_2	NA	N	RT	1	1	3.3	1	2.7	64	Resection	GBM		x		Pr	C	3
FB506	FB_506_U133_2	13216028_S01	N	RT	1	1	3.1	1	2.7	67.5	Partial resection	GBM		x	x	Pr	C	3
FB017	FB_017_U133_2	13216026_S01	Y	RT	2	1	18.1	1	12.7	60	Resection	GBM		x	x	Pr	C	3
FB418	FB_418_U133_2	13242043_S01	N	CT	3	1	5.3	1	1.4	54	Partial resection	GBM	UM	x	x	Pr	C	3
FB409	FB_409_U133_2	NA	Y	CT	4	1	9.6	1	6.8	60.2	Partial resection	GBM	UM	x		Pr	C	3
FB427	FB_427_U133_2	13242036_S01	Y	CT	4	0	48.3	1	36.2	63.9	Partial resection	GBM	UM	x	x	Pr	C	3
FB108	FB_108_U133_2	NA	N	RT	1	1	12.6	1	5	61.7	Partial resection	GBM		x		M	M	2
FB502	FB_502_U133_2	13242069_S01	N	RT	1	1	2.5	1	1.9	58.3	Partial resection	GBM		x	x	M	M	1
FB206	FB_206_U133_2	NA	Y	RT	2	1	13.9	1	13.1	64	Partial resection	GBM		x		M	M	1
FB425	FB_425_U133_2	13239880_S01	Y	RT	2	0	32.5	0	32.5	49.4	Complete resection	GBM		x	x	M	M	3
FB402	FB_402_U133_2	13239876_S01	N	CT	3	1	4.6	1	2.7	77	Partial resection	GBM	UM	x	x	M	M	1
FB404	FB_404_U133_2	13242041_S01	N	CT	3	1	14.8	1	3.4	54	Partial resection	GBM	UM	x	x	M	M	1
FB414	FB_414_U133_2	NA	N	CT	3	1	14.4	1	2.3	43.8	Partial resection	GBM	UM	x		M	M	3
FB426	FB_426_U133_2	13247397_S01	N	CT	3	1	4.8	1	1.5	58.3	Partial resection	GBM	NA	x	x	M	M	2
FB403	FB_403_U133_2	13239878_S01	Y	CT	4	1	16.5	1	9.4	54	Partial resection	GBM	M	x	x	M	M	1
FB408	FB_408_U133_2	NA	Y	RT	2	1	41.8	1	38.5	21.1	Complete resection	GBM		x		Pr	M	1
FB516	FB_516_U133_2	NA	Y	RT	2	1	17.1	1	10.9	78.7	Complete resection	GBM		x		Pr	M	1
FB553	FB_553_U133_2	NA	Y	RT	2	1	59.3	1	59.1	40.4	Partial resection	GBM		x		Pr	M	2
FB555	FB_555_U133_2	13247400_S01	Y	RT	2	1	37.9	1	13.8	58.1	Complete resection	GBM		x	x	Pr	M	1
FB557	FB_557_U133_2	13244205_S01	Y	RT	2	0	17.6	1	12.1	43.2	Partial resection	GBM		x	x	Pr	M	3
FB559	FB_559_U133_2	NA	Y	RT	2	1	33.3	1	23.8	51.7	Complete resection	GBM		x		Pr	M	1
FB405	FB_405_U133_2	NA	N	CT	3	1	6	1	1.5	49	Partial resection	GBM	UM	x		Pr	M	1
FB568	FB_568_U133_2	13244090_S01	N	CT	3	1	3.5	1	2.2	35.9	Biopsy	GBM	M	x	x	Pr	M	1
FB407	FB_407_U133_2	NA	Y	RT	2	0	19.1	0	19.0	58.4	Complete resection	GBM		x		M	N	2
FB013	FB_013_U133_2	13216027_S01	N	RT	1	1	3.3	1	3.0	76	Resection	GBM		x	x	PN	N	2
FB102	FB_102_U133_2_2	NA	Y	RT	2	0	25	1	18.5	64	Partial resection	GBM		x		PN	N	2
FB105	FB_105_U133_2	NA	Y	RT	2	1	21.7	1	10.3	51.9	Complete resection	GBM		x		PN	N	2
FB566	FB_566_U133_2	13246290_S01	Y	RT	2	0	65.6	1	39.9	54.2	Complete resection	GBM		x	x	PN	N	2
FB569	FB_569_U133_2	NA	Y	RT	2	1	36.8	1	23.0	56.4	Complete resection	GBM		x		PN	N	2
FB410	FB_410_U133_2	NA	Y	CT	4	1	21.9	1	10.1	59	Biopsy	GBM	NA	x		PN	N	2
FB416	FB_416_U133_2_2	13247398_S01	Y	CT	4	1	14.9	1	9.0	53.4	Partial resection	GBM	M	x	x	PN	N	2
FB434	FB_434_U133_2	13242030_S01	Y	CT	4	0	59.9	1	11.5	65.1	Partial resection	GBM	UM	x	x	PN	N	2
FB420	FB_420_U133_2	13239699_S01	Y	CT	4	1	16.7	1	12.9	52.8	Biopsy	GBM	UM	x	x	M	PN	2
FB010	FB_010_U133_2	NA	N	RT	1	1	10.8	1	4.6	63	Resection	GBM		x		PN	PN	2
FB556	FB_556_U133_2	NA	N	RT	1	1	13.7	1	4.4	57.7	Complete resection	GBM		x		PN	PN	2
FB567	FB_567_U133_2	NA	N	RT	1	1	10.4	1	5.0	49.7	Partial resection	GBM		x		PN	PN	2
FB419	FB_419_U133_2	13239698_S01	Y	RT	2	0	41.4	0	41.3	42.6	Complete resection	GBM		x	x	PN	PN	2
FB561	FB_561_U133_2	13247444_S01	Y	RT	2	1	17.2	1	14.5	52.4	Complete resection	GBM		x	x	PN	PN	2
FB564	FB_564_U133_2	13243637_S01	Y	RT	2	0	39.9	0	39.8	25.8	Complete resection	GBM		x	x	PN	PN	2
FB406	FB_406_U133_2	13239877_S01	N	CT	3	1	2.4	1	1.5	68	Partial resection	GBM	M	x	x	PN	PN	2
FB412	FB_412_U133_2	13242065_S01	N	CT	3	1	6.8	1	3.3	69	Partial resection	GBM	UM	x	x	PN	PN	2
FB438	FB_438_U133_2	13242064_S01	N	CT	3	1	6.7	1	1.7	60.5	Partial resection	GBM	UM	x	x	PN	PN	2
FB503	FB_503_U133_2	13239868_S01	N	RT	1	1	4.8	1	2.1	68.8	Complete resection	GBM		x	x	Pr	PN	2
FB014	NA	13262287_S01			1	1	5.8	1	4.4	69	Resection	GBM			x
FB015	NA	13243785_S01			2	1	19.9	1	14.4	56	Resection	GBM			x
FB016	NA	13246462_S01			2	1	17.9	1	16.1	48	Resection	GBM			x
FB018	NA	13261636_S01			2	1	14.8	1	14.2	65	Resection	GBM			x
FB401	NA	13240094_S01			3	1	8.0	1	3.2	64	Partial resection	GBM	UM		x
FB411	NA	13244226_S01			2	1	25.7	1	14.7	56	Complete resection	GBM			x
FB413	NA	13243789_S01			3	0	6.2	1	1.6	53	Partial resection	GBM	UM		x
FB415	NA	13243787_S01			3	1	12	1	3	54	Partial resection	GBM	UM		x
FB423	NA	13244240_S01			3	1	10	1	2.5	61	Partial resection	GBM	M		x
FB424	NA	13243788_S01			3	1	4	1	2.3	64	Partial resection	GBM	UM		x
FB428	NA	13246465_S01			4	0	26.9	0	26.9	66	Partial resection	GBM	M		x
FB429	NA	13244214_S01			3	1	5.6	1	1.2	75	Partial resection	GBM	UM		x
FB430	NA	13244213_S01			3	0	2.5	1	2.5	56	Partial resection	GBM	UM		x
FB431	NA	13251146_S01			3	1	3	1	1.7	57	Partial resection	GBM	M		x
FB437	NA	13242039_S01			3	1	5.3	1	3.0	72	Partial resection	GBM	UM		x
FB504	NA	13261637_S01			1	1	3.4	1	3.4	75	NA	GB			x
FB507	NA	13244296_S01			1	1	4.2	1	3.1	73	Partial resection	GB			x
FB510	NA	13246469_S01			1	1	7.5	1	5	63	Complete resection	GB			x
FB511	NA	13262288_S01			1	1	11.4	1	4.8	65	Complete resection	GB			x
FB512	NA	13246292_S01			1	1	10.5	1	5	50	Partial resection	GB			x
FB513	NA	13244088_S01			2	1	12.8	1	11.1	65	Partial resection	GB			x
FB514	NA	13246463_S01			2	1	17	1	11	78	Complete resection	GB			x
FB515	NA	13244294_S01			2	1	24.5	1	11.8	61	Complete resection	GB			x
FB517	NA	13246502_S01			2	1	24.5	1	16	48	Complete resection	GB			x
FB518	NA	13345566_S01			2	1	19.2	1	16.9	39	Complete resection	GB			x
FB519	NA	13244211_S01			2	1	25.7	1	25.7	76	Complete resection	GB			x
FB552	NA	13239705_S01			1	1	3.9	1	3.9	58	Complete resection	GBM			x
FB562	NA	13244212_S01			1	1	9.2	1	2.8	57.9	Partial resection	GBM			x
FB563	NA	13244298_S01			2	1	26.7	1	16.9	55	Complete resection	GBM			x
FB565	NA	13345563_S01			2	0	34.1	1	12.0	47	Biopsy	GBM			x

## Sheet: Table S2
Probe set	mean.1	mean.2	mean.3	var.1	var.2	var.3	Gene.Symbol	Entrez.Gene	Chromosomal.Location
210951_x_at	7.08489512925209	5.29959571992331	5.39895706933217	0.65281784888024	0.278633691681918	0.288714791373446	RAB27A	5873	chr15q15-q21.1
225799_at	9.51102885858502	7.77217024113901	9.03084413341518	0.350813713784823	0.770877321696408	0.213054403229466	LOC541471 /// NCRNA00152	112597 /// 541471	chr2p11.2 /// chr2q13
238478_at	5.83715174118801	4.19733710483056	3.82928566388912	1.56629164649544	0.553539282042565	0.32019058145683	BNC2	54796	chr9p22.3-p22.2
209515_s_at	7.29084913881805	5.6904005688578	5.71178510015667	0.424799054630052	0.495667372872492	0.585603720673353	RAB27A	5873	chr15q15-q21.1
209514_s_at	6.67816403590991	5.11534943798333	5.18545616276313	0.573969931132771	0.176542438234291	0.146540046148908	RAB27A	5873	chr15q15-q21.1
230722_at	6.4915968911156	4.9366526232322	4.51255176946175	1.30506440281681	0.512511325209411	0.250502980739904	BNC2	54796	chr9p22.3-p22.2
222294_s_at	5.14849289094598	3.68850779851415	3.85054675565466	0.490955355425018	0.357434733074474	0.365480862659767	---	---	---
201469_s_at	6.78425553894967	5.43860843799164	5.80856551078346	0.281562720038551	0.413828245509293	0.21255429746	SHC1	6464	chr1q21
225582_at	6.99837466361605	5.67132888422726	6.1872774223889	0.530033168940603	0.31035984232887	0.128142771681487	ITPRIP	85450	chr10q25.1
222692_s_at	7.47969160472585	6.20967366253799	6.86437743606644	0.296366842981099	0.278922963888503	0.130157963037571	FNDC3B	64778	chr3q26.31
207181_s_at	6.96715566511643	5.71798071789121	6.09647972471913	0.29910890576826	0.197238162110464	0.263070342842426	CASP7	840	chr10q25
1552263_at	4.68405531453073	3.57834184985272	3.78639026694743	0.253488785357769	0.106444678516348	0.173144666515122	MAPK1	5594	chr22q11.2|22q11.21
223078_s_at	4.88436846600967	3.81408507452439	4.20550842624225	0.404712048043712	0.105706476095270	0.170716563419158	TMOD3	29766	chr15q21.1-q21.2
208659_at	10.2434751670056	9.19732118058298	9.85431206952828	0.140403348405480	0.320928172493013	0.133296783553403	CLIC1	1192	chr6p22.1-p21.2
219258_at	6.08731566845333	5.04837561953896	5.64596254637218	0.251139998188455	0.271868500157197	0.0873965504211433	TIPIN	54962	chr15q22.31
1554600_s_at	7.89188211484665	6.89260087858939	7.3607106404519	0.132592929098505	0.191195906106630	0.179939993782947	LMNA	4000	chr1q21.2-q21.3
204928_s_at	6.50417477492039	5.54102627863265	5.81023355233326	0.263470701032435	0.0958842828882017	0.15986140366396	SLC10A3	8273	chrXq28
203746_s_at	7.61539434864269	6.65969263052633	6.87664236411412	0.368036954224561	0.0602579404496507	0.0906157683493615	HCCS	3052	chrXp22.3
223993_s_at	9.7496115222326	8.79727536030241	9.1933389108173	0.209703250800321	0.141013428548635	0.117522172869462	CNIH4	29097	chr1q42.11
218398_at	7.33246367075469	6.42056843195247	6.68105495481674	0.179082176082569	0.136290729462616	0.107046710976408	MRPS30	10884	chr5q11
230496_at	4.95197236463916	8.69908286402165	7.82896430013754	2.50685519631301	1.40449449923187	1.80093222572475	FAM123A	219287	chr13q12.13
213841_at	5.2232874892882	8.90006754277067	7.18626911511338	1.13402015757566	1.20423894608268	2.21411579208243	---	---	---
227209_at	4.38338315121625	8.04502428216938	6.52400309561877	1.53003316324518	0.790699932279264	2.27850939656829	CNTN1	1272	chr12q11-q12
210198_s_at	6.8898271442227	10.5163483348393	8.7801789919582	3.15601935175928	1.14409298250149	1.52284741186975	PLP1	5354	chrXq22
228956_at	3.60325890420752	7.16302160621423	4.35099773995253	1.96784018312473	3.42352558286118	2.50430778199049	UGT8	7368	chr4q26
227202_at	3.36437474215347	6.90782613000312	5.33675654373179	0.398689576016214	1.17983560089871	2.47845065644787	CNTN1	1272	chr12q11-q12
228170_at	6.5718749208972	10.0778226997074	9.88628287096929	3.64096613501420	1.73413956967821	0.628377102122402	OLIG1	116448	chr21q22.11
221008_s_at	3.44546379870006	6.93288752444134	4.58360895073424	0.650088671326408	2.81237468034215	2.16390603861807	AGXT2L1	64850	chr4q25
205143_at	5.80939687105184	9.26846625749532	9.48277381851519	4.95734897214803	1.52775208535838	1.00120408538112	NCAN	1463	chr19p12
226913_s_at	5.9842025118836	9.39909102139498	9.07806566308071	1.88393584156812	1.95117177530525	0.642358887054626	SOX8	30812	chr16p13.3
207093_s_at	4.96199482871612	8.347371663382	7.06517673281253	1.13116832915289	0.974090181486181	0.775025011089413	OMG	4974	chr17q11.2
227949_at	3.1947261317594	6.55496402829249	4.11243456691294	0.607627849344057	0.807756166739614	0.835860293491889	PHACTR3	116154	chr20q13.32-q13.33
235465_at	5.11260615456682	8.46945428583123	7.56621870879271	2.13760905422694	1.13138755029149	1.32435897347078	FAM123A	219287	chr13q12.13
227984_at	4.46667546241993	7.57145326825734	6.50085249455537	1.24760756181075	1.24971733994628	0.627539695125608	LOC650392	650392	---
221236_s_at	4.68172903424701	7.68384753170511	6.37741532884843	2.45277562421168	1.35118459819001	0.814935352565436	STMN4	81551	chr8p21.2
226213_at	3.69902218366645	6.69576462539574	4.8352588260597	0.241692050724638	2.73102298399534	0.665580945909059	ERBB3	2065	chr12q13
204953_at	3.55529899862924	6.55184994195297	4.09609359451822	0.635760441811313	1.55273302361406	0.762569880486914	SNAP91	9892	chr6q14.2
219107_at	5.9353737338972	8.93192109154453	9.02872206155464	0.547245595670855	2.58856494945816	0.661050208509534	BCAN	63827	chr1q31
208358_s_at	3.76288075118713	6.5804880129951	4.21666185836125	0.817578838408	3.04110035009954	1.03790276142594	UGT8	7368	chr4q26
214046_at	4.57156362489464	7.38741218627932	5.40573524793787	3.76812556075716	0.682438065688306	1.72619510121519	FUT9	10690	chr6q16
209345_s_at	6.99932713646157	6.38967943714239	6.12166247496251	0.200803974655957	0.126844635762324	0.0923218867495213	PI4K2A	55361	chr10q24
214838_at	5.67313684344556	5.03762061421852	5.09358443537406	0.105334544809972	0.0634245495612807	0.0675785105074516	SFT2D2	375035	chr1q24.2
223557_s_at	4.89265663281051	7.46418462400085	4.39561269450566	4.22890281502299	2.10518365148475	1.04767851529163	TMEFF2	23671	chr2q32.3
205413_at	3.6759778862553	6.1505588193993	6.39264589127402	1.14420228553425	1.39387556634231	0.857128159911336	MPPED2	744	chr11p13
213155_at	5.69085398040972	7.39437667193886	8.02645506410868	0.144990135750209	0.94568212287573	0.376438374876942	WSCD1	23302	chr17p13.2
244142_at	3.90753554788385	5.64071751377552	6.20743684702676	0.172551925226282	0.916014799984102	1.11212626672580	DTNA	1837	chr18q12
223475_at	7.11318897584789	8.61108696273288	9.38041920664255	0.682173248012113	1.09513049265547	0.642656611266042	CRISPLD1	83690	chr8q21.11
57588_at	5.07311109960296	6.85153991527494	7.33307901218208	0.98096912526493	0.801043103279194	0.805103699947748	SLC24A3	57419	chr20p13
229302_at	5.94491519166102	8.39921811222103	8.12242334859082	1.47922577626435	0.676846870297334	0.584318101087697	TMEM178	130733	chr2p22.1
39966_at	7.54217046559287	9.77009854352749	9.70663901127583	0.835336301380112	1.02638723915106	0.515372617039642	CSPG5	10675	chr3p21.3
242447_at	6.76866437635598	8.73693758326275	8.92417312211913	0.599431994307992	0.396906672707765	0.287011103809881	C3orf70	285382	chr3q27.2
91920_at	6.12674526376957	8.41424664480309	8.26196159910836	0.0931352995028816	1.50280415390653	0.519379303231276	BCAN	63827	chr1q31
229430_at	5.07007186945973	7.8015216309564	7.06255439187514	1.21390809157982	0.571233054183643	0.550103622409691	C8orf46	254778	chr8q13.1
227441_s_at	4.1998778969879	6.54743383825506	4.21367111346626	1.48163110592929	1.62066622500545	1.06990024773656	ANKS1B	56899	chr12q23.1
205110_s_at	3.92560934598798	6.04097992362312	3.77648566680599	1.99899857743185	1.85346512110781	0.593572509022372	FGF13	2258	chrXq26.3
210016_at	3.37434242266863	6.00395981867075	3.83974375096329	0.469540675688578	2.99725352992210	0.815531808723208	MYT1L	23040	chr2p25.3
226086_at	4.39380490237858	6.73725504691946	4.64470018962314	0.410332022511273	1.55772292381623	0.582282208860097	SYT13	57586	chr11p12-p11
205348_s_at	5.75981501001016	7.2410410441053	5.27688706366879	1.31351873647509	1.14586667768688	0.169507959877208	DYNC1I1	1780	chr7q21.3-q22.1
212664_at	4.06191285255017	6.64743637713924	4.70297854492174	0.262446355303238	1.54304900058125	0.268452753286159	TUBB4	10382	chr19p13.3
205637_s_at	4.38763500267682	6.69822861507238	4.75820662121706	0.176362651995522	1.81492921214457	0.343536928482702	SH3GL3	6457	chr15q24
229823_at	3.21122312292513	4.73746783451454	2.81236744651119	0.541506738202669	1.64160337935648	0.0959696410992825	---	---	---
227440_at	4.29066243642097	6.21834722933915	4.32786316335339	0.769961037737223	1.14927663293926	0.752980024112124	ANKS1B	56899	chr12q23.1
209839_at	5.27507478322946	7.24371635413648	5.37215364683028	0.99160733180749	0.817455964714467	0.641261224013368	DNM3	26052	chr1q24.3
218623_at	4.55633870621469	7.19259463177962	5.3258787708435	0.670781945686033	1.47289287087416	0.507732783462259	HMP19	51617	chr5q35.2
213157_s_at	5.2316900811052	6.20981511817195	6.6922539332084	0.115953225420128	0.384692048432623	0.298846380667803	WSCD1	23302	chr17p13.2
200968_s_at	10.066586392444	9.28137659129964	9.7449351667488	0.0978710093001092	0.0998896974789455	0.0898328492104255	PPIB	5479	chr15q21-q22
202655_at	8.8430967934794	8.04270328474574	8.49087038651672	0.274410499807421	0.0874405883070569	0.0825601326450504	MANF	7873	chr3p21.1
200967_at	11.0095010799024	10.2913200635709	10.7293713447915	0.0484242578591593	0.098533747822368	0.0974866794715396	PPIB	5479	chr15q21-q22
209132_s_at	8.17614764315517	7.4608318088513	7.89593365520882	0.0892783886752417	0.0932395247110017	0.110480446422199	COMMD4	54939	chr15q24.2
1552914_a_at	5.26166632794640	4.52525190137252	4.93981746774497	0.201481026163322	0.103974273540053	0.0498960329962193	CD276	80381	chr15q23-q24
208612_at	10.4054311580209	9.67065554922737	10.0745941566379	0.0980325727397353	0.0651182638525251	0.153265794994045	PDIA3	2923	chr15q15
235562_at	4.31172156170122	5.74557786492053	6.14448141799958	0.352993786736685	0.5699533531072	0.471779957403192	C3orf70	285382	chr3q27.2

## Sheet: Table S3
								Non Responders (n=18)		Responders (n=21)
uniqueID	event	event.type	chrom	cyto	start		end	freq. Loss	freq. Gain	freq. Loss	freq. Gain	pval	pvalAdj.BH	UCSC genes	gene x min pvalue RT response (EXP)	nb clones	clone ids	mostFreqLookEvent
ZC Ch17.Z11.G	gain	MCR	17	q24;q25	60908882	-	70613203	0	0.222222	0	0	0.0372032	1	ABCA10,ABCA5,ABCA6,ABCA8,ABCA9,ACE,AMZ2,APOH,ARSG,AXIN2,BPTF,C17orf58,C17orf60,C17orf72,CACNG1,CACNG4,CACNG5,CCDC45,CCDC46,CCDC47,CD79B,CSH1,CSH2,CSHL1,CYB561,DCAF7,DDX42,DDX5,ERN1,FAM20A,FLJ32065,FTSJ3,GH1,GH2,GNA13,HELZ,ICAM2,KCNH6,KCNJ16,KCNJ2,KPNA2,LIMD2,LOC146880,LOC440461,LOC651250,LRRC37A3,MAP2K6,MAP3K3,MIR634,MIR635,NOL11,PECAM1,PITPNC1,PLEKHM1P,POLG2,PRKAR1A,PRKCA,PSMC5,PSMD12,RGS9,SCN4A…	TANC2 (p=9.32e-04);CYB561 (p=0.0685);DCAF7 (p=0.0393);KCNH6 (p=0.0947);ACE (p=0.123);GH1 (p=0.248);SMARCD2 (p=0.702);MAP3K3 (p=0.104);DDX42 (p=0.216);CSHL1 (p=0.24);CSH2 (p=0.179);LOC729683 (p=0.335);CCDC47 (p=0.202);CSH1 (p=0.18);SCN4A (p=0.543);PSMC5 (p=0.285);FTSJ3 (p=0.95);CSH1 /// CSH2 /// CSHL1 /// GH1 /// GH2 (p=0.543);CD79B (p=0.44);LIMD2 (p=0.187);GH2 (p=0.479);STRADA (p=0.375);TACO1 (p=…	16	X2698821,X2703391,X2699296,X2698795,X2702389,X2703290,X2701477,X2698816,X2700255,X2702031,X2698838,X2700295,X2700256,X2698828,X2701717,X2702844	groupN_val1
ZC Ch5.Z1.L	loss	MCR	5	p15.3	1324465	-	3678384	0	0	0.333333	0	0.00962906	1	C5orf38,CLPTM1L,IRX1,IRX2,IRX4,LOC728613,LPCAT1,MRPL36,NDUFS6,SDHAP3,SLC6A3	CLPTM1L (p=0.106);SLC6A19 (p=0.535);LPCAT1 (p=0.737);TERT (p=0.24);SLC6A3 (p=0.153);SLC6A18 (p=0.164);IRX2 (p=0.422);LOC285577 (p=0.0728);IRX1 (p=0.81)	4	X2700264,X2702524,X2700407,X2703332	groupY_val1
ZC Ch5.Z2.L	loss	MCR	5	p15.3;p15.2	3472038	-	10721130	0	0	0.285714	0	0.0223219	1	ADAMTS16,ADCY2,ANKRD33B,C5orf49,CCT5,CMBL,DAP,FAM173B,FASTKD3,FLJ33360,IRX1,KIAA0947,LOC255167,LOC285692,LOC340094,MARCH6,MED10,MTRR,NSUN2,PAPD7,ROPN1L,SEMA5A,SNORD123,SRD5A1,TAS2R1,UBE2QL1	LOC285577 (p=0.0728);IRX1 (p=0.81);LOC340094 (p=0.615);LOC255167 (p=0.669);SRD5A1 (p=0.392);MED10 (p=0.565);FLJ25076 (p=0.709);POLS (p=0.861);NSUN2 (p=0.41);ADCY2 (p=0.241);LOC285692 (p=0.823);SNORD123 (p=0.692);SEMA5A (p=0.116);TAS2R1 (p=0.143);FAM173B (p=0.0675);MARCH6 (p=0.334);CMBL (p=0.00471);ROPN1L (p=0.343);CCT5 (p=0.288);DAP (p=0.129)	11	X2703332,X2701626,X2700416,X2702436,X2700257,X2699968,X2700243,X2699956,X2702030,X2701296,X2700297	groupY_val1
GNL X2698494	gain	clone	1	p36.3	1083545	-	1213897	0.388889	0.166667	0.380952	0.52381	0.0180839	1	AGRN(+)[-92 kb];C1orf159(-)[-31 kb];TTLL10(+);UBE2J2(-);TNFRSF4(-);B3GALT6(+);FAM132A(-);SDF4(-);MIR200A(+);MIR429(+);MIR200B(+);LOC100128842(-);TNFRSF18(-);SCNN1D(+)[3 kb];ACAP3(-)[13 kb];PUSL1(+)[30 kb];CPSF3L(-)[33 kb];GLTPD1(+)[46 kb];TAS1R3(+)[52 kb];DVL1(-)[56 kb];MXRA8(-)[74 kb];AURKAIP1(-)[95 kb]	LOC100289723 /// LOC100293554 (p=0.556); AURKAIP1 (p=0.116); ; CPSF3L (p=0.468); SCNN1D (p=0.266); LOC254099 (p=0.0113); SDF4 (p=0.802); AGRN (p=0.311); GLTPD1 (p=0.794); ACAP3 (p=0.46); B3GALT6 (p=0.015); TNFRSF18 (p=0.555); PUSL1 (p=0.828); TTLL10 (p=0.379); MXRA8 (p=0.989); TNFRSF4 (p=0.775); UBE2J2 (p=0.0747); C1orf159 (p=0.951); FAM132A (p=0.552); DVL1 (p=0.319)	1	X2698494	groupY_val1
GNL X2700906	gain	clone	3	p21.3	50240814	-	50391389	0.0555556	0.166667	0.285714	0.333333	0.0426813	1	RBM5(+)[-84 kb];SEMA3F(+)[-14 kb];GNAT1(+)[-5 kb];TUSC2(-);TUSC4(-);SEMA3B(+);RASSF1(-);HYAL1(-);HYAL3(-);ZMYND10(-);C3orf45(+);CYB561D2(+);HYAL2(-);SLC38A3(+);IFRD2(-);GNAI2(+);NAT6(-);TMEM115(-);CACNA2D2(-)[8 kb]	HYAL2 (p=0.428); GNAT1 (p=0.314); RBM5 (p=0.187); LOC100131226 (p=0.941); RBM6 (p=0.0131); RASSF1 (p=0.391); GNAI2 (p=0.0171); NCRNA00094 (p=0.21); TUSC4 (p=0.0758); CYB561D2 (p=0.349); SEMA3B (p=0.45); SLC38A3 (p=0.782); NAT6 (p=0.248); CACNA2D2 (p=0.931); SEMA3F (p=0.279); HYAL3 (p=0.11); ; ZMYND10 (p=0.0142); HYAL1 (p=0.018); TUSC2 (p=0.383); IFRD2 (p=0.641); TMEM115 (p=0.894); C3orf45 (p=0.87…	1	X2700906	groupY_val1
GNL X2698801	gain	clone	3	q27.3	187330379	-	187500813	0	0.277778	0.190476	0.047619	0.0461562	1	BCL6(-);SST(-);RTP2(-)	BCL6 (p=0.036); SST (p=0.736);	1	X2698801	groupN_val1
GNL X2700342	gain	clone	3	q28	191412611	-	191609023	0	0.277778	0.142857	0.047619	0.0482586	1	NA	NA	1	X2700342	groupN_val1
GNL X2698341	gain	clone	3	q29	196892956	-	197043114	0	0.277778	0.142857	0.047619	0.0482586	1	DLG1(-)	DLG1 (p=0.0516);	1	X2698341	groupN_val1
GNL X2702400	gain	clone	3	q29	196935357	-	197085622	0	0.277778	0.142857	0.047619	0.0482586	1	DLG1(-)	; DLG1 (p=0.0516)	1	X2702400	groupN_val1
GNL X2698934	gain	clone	12	p13.1	12883770	-	13033841	0.111111	0.277778	0.238095	0	0.027984	1	CREBL2(+)[-85 kb];GPR19(-)[-34 kb];CDKN1B(+)[-8 kb];RPL13AP20(+);DDX47(+);MIR613(+);APOLD1(+);GPRC5A(+)[10 kb];MIR614(+)[34 kb];GPRC5D(-)[59 kb];HEBP1(-)[93 kb]	; APOLD1 (p=0.836); CREBL2 (p=0.0881); GPRC5D (p=0.167); CDKN1B (p=0.676); GPR19 (p=0.863); GPRC5A (p=0.0289); DDX47 (p=0.0582); HEBP1 (p=0.908)	1	X2698934	groupN_val1
GNL X2698783	gain	clone	16	p13.3	2127726	-	2327220	0.222222	0.111111	0.333333	0.428571	0.026286	1	TBL3(+)[-98 kb];NOXO1(-)[-96 kb];GFER(+)[-89 kb];SYNGR3(+)[-83 kb];ZNF598(-)[-67 kb];NPW(+)[-56 kb];SLC9A3R2(+)[-38 kb];NTHL1(-)[-29 kb];DNASE1L2(+);RNPS1(-);SNORD60(-);CASKIN1(-);MIR1225(-);MIR940(+);MLST8(+);PKD1(-);TSC2(+);RAB26(+);TRAF7(+);C16orf79(-);E4F1(+);DCI(-);PGP(-);ABCA3(-);ABCA17P(+)[63 kb]	GFER (p=0.0275); ABCA3 (p=0.117); RNPS1 (p=0.482); ZNF598 (p=0.127); CASKIN1 (p=0.553); ; PKD1 (p=0.565); E4F1 (p=0.357); C16orf79 (p=0.674); NOXO1 (p=0.703); TSC2 (p=0.0439); DNASE1L2 (p=0.587); SYNGR3 (p=0.517); RAB26 (p=0.841); LOC283868 (p=0.527); TRAF7 (p=0.0611); SLC9A3R2 (p=0.314); NTHL1 (p=0.0734); MLST8 (p=0.88); DCI (p=0.171); PGP (p=0.022); NPW (p=0.0605); ABCA17P (p=0.819); TBL3 (p=0.…	1	X2698783	groupY_val1
GNL X2701924	gain	clone	17	q22	52226789	-	52376180	0	0.277778	0.238095	0.0952381	0.0447349	1	NA	NA	1	X2701924	groupN_val1
GNL X2700295	gain	clone	17	q24.2	67076207	-	67261411	0	0.222222	0.190476	0	0.0125237	1	ABCA9(-)[-19 kb];ABCA5(-);ABCA10(-);ABCA6(-)	ABCA9 (p=0.658); ; LOC100133319 (p=0.536); ABCA5 (p=0.148); ABCA6 (p=0.789)	1	X2700295	groupN_val1
GNL X2698838	gain	clone	17	q24.2	67076254	-	67261158	0	0.222222	0.190476	0	0.0125237	1	ABCA9(-)[-19 kb];ABCA5(-);ABCA10(-);ABCA6(-)	; ABCA9 (p=0.658); ABCA5 (p=0.148); LOC100133319 (p=0.536); ABCA6 (p=0.789)	1	X2698838	groupN_val1
GNL X2700256	gain	clone	17	q24.3	68027670	-	68214231	0	0.222222	0.190476	0	0.0125237	1	KCNJ16(+);KCNJ2(+)	; KCNJ16 (p=0.329); KCNJ2 (p=0.0444); FLJ36644 (p=0.995)	1	X2700256	groupN_val1
GNL X2698828	gain	clone	17	q24.3	68370016	-	68520120	0	0.222222	0.190476	0	0.0125237	1	NA	NA	1	X2698828	groupN_val1
GNL X2701717	gain	clone	17	q24.3	69386801	-	69555796	0	0.222222	0.190476	0	0.0125237	1	NA	NA	1	X2701717	groupN_val1
GNL X2699221	gain	clone	19	q13.1	32790556	-	32959657	0.111111	0.333333	0.333333	0.47619	0.0476296	1	ZNF507(+);DPY19L3(+)	LOC400684 (p=0.629); ; DPY19L3 (p=0.941); ZNF507 (p=0.0448)	1	X2699221	groupY_val1
GNL X2700055	loss	clone	1	p33	47853423	-	48040627	0	0.0555556	0.285714	0.0952381	0.0182167	1	STIL(-)[-73 kb];CMPK1(+)[-8 kb];FOXE3(+);MGC12982(-);FOXD2(+)	FOXE3 (p=0.607); MGC12982 (p=0.905); CMPK1 (p=0.0713); STIL (p=0.277); FOXD2 (p=0.66)	1	X2700055	groupY_val-1
GNL X2698750	loss	clone	1	p33	48651288	-	48793981	0	0.0555556	0.238095	0.0952381	0.0425549	1	SKINTL(-)[-3 kb];SPATA6(-);SLC5A9(+)	SLC5A9 (p=0.183); SPATA6 (p=0.689); ; LOC100128922 (p=0.00258)	1	X2698750	groupY_val-1
GNL X2698745	loss	clone	1	p33	50568006	-	50756810	0	0.0555556	0.238095	0.0952381	0.0425549	1	AGBL4(-)[-78 kb];ELAVL4(+)	; ELAVL4 (p=0.0619); AGBL4 (p=0.384)	1	X2698745	groupY_val-1
GNL X2699277	loss	clone	1	p33	50603414	-	50755880	0	0.0555556	0.238095	0.0952381	0.0425549	1	ELAVL4(+)	ELAVL4 (p=0.0619);	1	X2699277	groupY_val-1
GNL X2698588	loss	clone	2	p21	47624169	-	47840696	0.222222	0.111111	0	0	0.0056899	1	MIR559(+)[-19 kb];EPCAM(+)[-10 kb];KCNK12(-);MSH2(+)	EPCAM (p=0.404); KCNK12 (p=0.594); MSH2 (p=0.364); ; LOC440863 (p=0.514); LOC440864 (p=0.92)	1	X2698588	groupN_val-1
GNL X2699300	loss	clone	2	p21	47691010	-	47841097	0.166667	0.111111	0	0	0.0148813	1	MIR559(+)[-86 kb];EPCAM(+)[-76 kb];KCNK12(-);MSH2(+)	LOC440864 (p=0.92); EPCAM (p=0.404); MSH2 (p=0.364); ; LOC440863 (p=0.514); KCNK12 (p=0.594)	1	X2699300	groupN_val-1
GNL X2698907	loss	clone	2	p16.3	47953539	-	48096039	0.166667	0.0555556	0	0	0.0372032	1	FBXO11(-);MSH6(+)	FBXO11 (p=0.116); ; MSH6 (p=0.0271); LOC440864 (p=0.92)	1	X2698907	groupN_val-1
GNL X2701184	loss	clone	2	p16.3	49142984	-	49293203	0.166667	0.0555556	0	0	0.0372032	1	FSHR(-)	FSHR (p=0.333)	1	X2701184	groupN_val-1
GNL X2701334	loss	clone	2	p16.3	49180665	-	49330717	0.166667	0.0555556	0	0	0.0372032	1	FSHR(-)	FSHR (p=0.333)	1	X2701334	groupN_val-1
GNL X2701550	loss	clone	2	p16.3	49965214	-	50181367	0.166667	0.0555556	0	0	0.0372032	1	NRXN1(-)	NRXN1 (p=0.401)	1	X2701550	groupN_val-1
GNL X2698599	loss	clone	2	p16.3	50972213	-	51146503	0.166667	0.0555556	0	0	0.0372032	1	NRXN1(-)	NRXN1 (p=0.401);	1	X2698599	groupN_val-1
GNL X2703301	loss	clone	2	p16.2	53219163	-	53303584	0.166667	0.0555556	0	0	0.0372032	1	NA	NA	1	X2703301	groupN_val-1
GNL X2701584	loss	clone	2	p16.2	53819213	-	53969314	0.166667	0.0555556	0	0	0.0372032	1	ASB3(-);LOC100302652(-);CHAC2(+)[25 kb];ERLEC1(+)[44 kb]	; ASB3 /// GPR75 /// LOC100302652 (p=0.596); ASB3 (p=0.418); ERLEC1 (p=0.588); C2orf30 (p=0.277); CHAC2 (p=0.0549)	1	X2701584	groupN_val-1
GNL X2701547	loss	clone	2	p16.2	54755958	-	54928305	0.166667	0.0555556	0	0	0.0372032	1	RPL23AP32(+);SPTBN1(+);EML6(+)[23 kb]	SPTBN1 (p=0.0207); RPL23AP32 (p=0.0724);	1	X2701547	groupN_val-1
GNL X2702541	loss	clone	2	p16.1	55747269	-	55938766	0.166667	0.0555556	0	0	0.0372032	1	SMEK2(-);CCDC104(+);PNPT1(-)	; PNPT1 (p=0.158); SMEK2 (p=0.0594); CCDC104 (p=0.591)	1	X2702541	groupN_val-1
GNL X2701161	loss	clone	2	p16.1	57154203	-	57307215	0.166667	0.0555556	0	0	0.0372032	1	NA		1	X2701161	groupN_val-1
GNL X2700317	loss	clone	2	p16.1	58100308	-	58208399	0.166667	0.0555556	0	0	0.0372032	1	VRK2(+)[65 kb]	; VRK2 (p=0.79)	1	X2700317	groupN_val-1
GNL X2701557	loss	clone	2	p16.1	58369556	-	58548324	0.166667	0.0555556	0	0	0.0372032	1	FANCL(-);VRK2(+)	; VRK2 (p=0.79); FANCL (p=0.398)	1	X2701557	groupN_val-1
GNL X2702394	loss	clone	2	p16.1	59272473	-	59473266	0.166667	0.0555556	0	0	0.0372032	1	NA	FLJ30838 (p=0.231)	1	X2702394	groupN_val-1
GNL X2702376	loss	clone	2	p16.1	60305921	-	60474026	0.222222	0.0555556	0	0	0.0148813	1	NA		1	X2702376	groupN_val-1
GNL X2703310	loss	clone	2	p16.1	60873557	-	61086138	0.166667	0.0555556	0	0	0.0372032	1	BCL11A(-)[-92 kb];PAPOLG(+);REL(+)[22 kb];PUS10(-)[81 kb]	PAPOLG (p=0.0151); BCL11A (p=0.156); PUS10 (p=0.113); ; REL (p=0.339)	1	X2703310	groupN_val-1
GNL X2701559	loss	clone	2	p15	62324542	-	62518564	0.166667	0.0555556	0	0	0.0372032	1	B3GNT2(+);COMMD1(+)	; B3GNT2 (p=0.00273); COMMD1 (p=0.104)	1	X2701559	groupN_val-1
GNL X2699537	loss	clone	2	p15	63486188	-	63678001	0.166667	0.0555556	0	0	0.0372032	1	C2orf86(-)	C2orf86 (p=0.0282)	1	X2699537	groupN_val-1
GNL X2701705	loss	clone	2	p15	63712948	-	63863591	0.166667	0.0555556	0	0	0.0372032	1	C2orf86(-);LOC388955(-);MDH1(+)	C2orf86 (p=0.0282); MDH1 (p=0.00248)	1	X2701705	groupN_val-1
GNL X2703312	loss	clone	2	p14	64817709	-	64968198	0.166667	0.0555556	0	0	0.0372032	1	SERTAD2(-);AFTPH(+)	AFTPH (p=0.747); ; SERTAD2 (p=0.0177); LOC730184 (p=0.734); LOC339807 (p=0.876)	1	X2703312	groupN_val-1
GNL X2698915	loss	clone	2	p14	65305535	-	65509432	0.166667	0.0555556	0	0	0.0372032	1	SLC1A4(+)[-54 kb];CEP68(+);RAB1A(-);ACTR2(+);SPRED2(-)[28 kb]	SLC1A4 (p=0.00372); ; CEP68 (p=0.0446); RAB1A (p=0.266); ACTR2 (p=0.00856); SPRED2 (p=0.564)	1	X2698915	groupN_val-1
GNL X2702056	loss	clone	2	p14	65495912	-	65661589	0.166667	0.0555556	0	0	0.0372032	1	ACTR2(+);SPRED2(-)	SPRED2 (p=0.564); ACTR2 (p=0.00856); FLJ16124 (p=0.0517);	1	X2702056	groupN_val-1
GNL X2700333	loss	clone	2	p14	65921569	-	66056233	0.166667	0.0555556	0	0	0.0372032	1	NA	KRT18P33 (p=0.0789); FLJ16124 (p=0.0517);	1	X2700333	groupN_val-1
GNL X2701564	loss	clone	2	p14	66723083	-	66862729	0.166667	0.0555556	0	0	0.0372032	1	MEIS1(+)	MEIS1 (p=0.00851); LOC100291347 (p=0.937); LOC730200 (p=0.069)	1	X2701564	groupN_val-1
GNL X2698645	loss	clone	2	p14	66805701	-	66955952	0.166667	0.0555556	0	0	0.0372032	1	MEIS1(+)[-5 kb]	LOC100291347 (p=0.937); LOC730200 (p=0.069); MEIS1 (p=0.00851)	1	X2698645	groupN_val-1
GNL X2700357	loss	clone	2	p13.3	68951584	-	69135409	0.166667	0.0555556	0	0	0.0372032	1	PROKR1(+)[-68 kb];ARHGAP25(+);BMP10(-);GKN2(-)[36 kb];GKN1(+)[66 kb]	; BMP10 (p=0.77); GKN2 (p=0.878); ARHGAP25 (p=0.116); GKN1 (p=0.805); APLF (p=0.0305)	1	X2700357	groupN_val-1
GNL X2701563	loss	clone	2	p13.3	69159219	-	69323085	0.166667	0.0555556	0	0	0.0372032	1	BMP10(-)[-60 kb];GKN2(-);ANTXR1(+);GKN1(+)	ANTXR1 (p=0.00169); GKN1 (p=0.805); ; BMP10 (p=0.77); GKN2 (p=0.878)	1	X2701563	groupN_val-1
GNL X2702267	loss	clone	2	p13.3	70549941	-	70687514	0.166667	0.0555556	0	0	0.0372032	1	TIA1(-)[-74 kb];PCYOX1(+)[-41 kb];SNRPG(-)[-29 kb];FAM136A(-)[-20 kb];TGFA(-)	TIA1 (p=0.145); TGFA (p=0.667); PCYOX1 (p=0.128); OAZ1 (p=0.813); FAM136A (p=0.238); SNRPG (p=0.515)	1	X2702267	groupN_val-1
GNL X2700879	loss	clone	2	p13.3	70625707	-	70776109	0.166667	0.0555556	0	0	0.0372032	1	FAM136A(-)[-96 kb];TGFA(-)	TGFA (p=0.667)	1	X2700879	groupN_val-1
GNL X2702255	loss	clone	2	p13.3	70633617	-	70740390	0.166667	0.0555556	0	0	0.0372032	1	TGFA(-)	TGFA (p=0.667)	1	X2702255	groupN_val-1
GNL X2700870	loss	clone	2	p13.3	70651766	-	70765053	0.166667	0.0555556	0	0	0.0372032	1	TGFA(-)	TGFA (p=0.667)	1	X2700870	groupN_val-1
GNL X2701574	loss	clone	2	p13.3	71307933	-	71500586	0.166667	0.0555556	0	0	0.0372032	1	ANKRD53(+)[-95 kb];TEX261(-)[-85 kb];OR7E91P(+)[-50 kb];NAGK(+)[-2 kb];MPHOSPH10(+);PAIP2B(-);MCEE(-);ZNF638(+)[58 kb]	NAGK (p=0.00114); PAIP2B (p=0.0225); ZNF638 (p=0.0199); ; TEX261 (p=0.0308); MPHOSPH10 (p=0.42); MCEE (p=0.145); ANKRD53 (p=0.562)	1	X2701574	groupN_val-1
GNL X2700349	loss	clone	2	p13.2	73065418	-	73236051	0.166667	0.0555556	0	0	0.0372032	1	EXOC6B(-)[-12 kb];EMX1(+);SFXN5(-);SPR(+);RAB11FIP5(-)[64 kb]	EMX1 (p=0.45); ; RAB11FIP5 (p=0.431); EXOC6B (p=0.224); SFXN5 (p=0.229); SPR (p=0.0949)	1	X2700349	groupN_val-1
GNL X2698634	loss	clone	2	p13.1	74874069	-	75037772	0.222222	0.0555556	0	0	0.0148813	1	LOXL3(-)[-93 kb];DOK1(+)[-89 kb];C2orf65(-);SEMA4F(+);HK2(+)[22 kb]	C2orf65 (p=0.212); ; LOC100293735 (p=0.267); DOK1 (p=0.175); SEMA4F (p=0.683); HK2 (p=0.101)	1	X2698634	groupN_val-1
GNL X2701024	loss	clone	2	p12	75192976	-	75317560	0.166667	0.0555556	0	0	0.0372032	1	HK2(+)[-72 kb];POLE4(+);TACR1(-)	POLE4 (p=0.272); ; TACR1 (p=0.0447); HK2 (p=0.101)	1	X2701024	groupN_val-1
GNL X2701015	loss	clone	2	p12	75240151	-	75342688	0.166667	0.0555556	0	0	0.0372032	1	POLE4(+)[-43 kb];TACR1(-)	TACR1 (p=0.0447); ; POLE4 (p=0.272)	1	X2701015	groupN_val-1
GNL X2700990	loss	clone	2	p12	75261202	-	75417028	0.166667	0.0555556	0	0	0.0372032	1	POLE4(+)[-64 kb];TACR1(-)	; POLE4 (p=0.272); TACR1 (p=0.0447)	1	X2700990	groupN_val-1
GNL X2701006	loss	clone	2	p12	75272617	-	75424936	0.166667	0.0555556	0	0	0.0372032	1	POLE4(+)[-75 kb];TACR1(-)	POLE4 (p=0.272); TACR1 (p=0.0447);	1	X2701006	groupN_val-1
GNL X2701544	loss	clone	2	p12	75545901	-	75696487	0.166667	0.0555556	0	0	0.0372032	1	FAM176A(-)[22 kb]	FAM176A (p=0.792);	1	X2701544	groupN_val-1
GNL X2701556	loss	clone	2	p12	76344450	-	76503271	0.166667	0.0555556	0	0	0.0372032	1	NA	NA	1	X2701556	groupN_val-1
GNL X2700544	loss	clone	2	p12	78451517	-	78602106	0.166667	0.0555556	0	0	0.0372032	1	NA		1	X2700544	groupN_val-1
GNL X2702127	loss	clone	2	p12	79707758	-	79850624	0.166667	0.0555556	0	0	0.0372032	1	CTNNA2(+)	CTNNA2 (p=0.688);	1	X2702127	groupN_val-1
GNL X2701565	loss	clone	2	p12	80523008	-	80689961	0.166667	0.0555556	0	0	0.0372032	1	CTNNA2(+);LRRTM1(-)	; CTNNA2 (p=0.688); LRRTM1 (p=0.337)	1	X2701565	groupN_val-1
GNL X2701260	loss	clone	2	p12	82612330	-	82762710	0.166667	0.0555556	0	0	0.0372032	1	NA	NA	1	X2701260	groupN_val-1
GNL X2700366	loss	clone	2	p12	83285729	-	83436298	0.166667	0.0555556	0	0	0.0372032	1	NA	NA	1	X2700366	groupN_val-1
GNL X2700408	loss	clone	2	p11.2	83851573	-	83851822	0.166667	0.0555556	0	0	0.0372032	1	NA	NA	1	X2700408	groupN_val-1
GNL X2699699	loss	clone	2	p11.2	83857718	-	84007904	0.166667	0.0555556	0	0	0.0372032	1	NA	NA	1	X2699699	groupN_val-1
GNL X2699183	loss	clone	2	p11.2	84358728	-	84519377	0.166667	0.0555556	0	0	0.0372032	1	LOC388965(+)		1	X2699183	groupN_val-1
GNL X2700365	loss	clone	2	p11.2	86420942	-	86578857	0.166667	0.0555556	0	0	0.0372032	1	POLR1A(-)[-87 kb];SNORD94(+)[-57 kb];PTCD3(+)[-51 kb];IMMT(-);MRPL35(+);REEP1(-);KDM3A(+)[89 kb]	MRPL35 (p=0.154); PTCD3 (p=0.076); IMMT (p=0.133); KDM3A (p=0.215); REEP1 (p=0.24); POLR1A (p=0.153);	1	X2700365	groupN_val-1
GNL X2702536	loss	clone	2	p11.2	86676493	-	86845320	0.166667	0.0555556	0	0	0.0372032	1	KDM3A(+);VPS24(-);RNF103(-)	RNF103 (p=0.137); KDM3A (p=0.215); RNF103 /// VPS24 (p=0.0522);	1	X2702536	groupN_val-1
GNL X2699761	loss	clone	2	p11.2	88270534	-	88433765	0.166667	0.0555556	0	0	0.0372032	1	KRCC1(-);RGPD1(-);FABP1(-);SMYD1(+);THNSL2(+)[36 kb]	FABP1 (p=0.015); THNSL2 (p=0.0601); KRCC1 (p=0.473); SMYD1 (p=0.277)	1	X2699761	groupN_val-1
GNL X2699585	loss	clone	2	q13	111300000	-	111454268	0.222222	0	0	0	0.0372032	1	LIMS3-LOC440895(-)[-69 kb];LIMS3(-)[-69 kb];RGPD5(-);RGPD6(-);BUB1(-);ACOXL(+)[35 kb]	; BUB1 (p=0.0268)	1	X2699585	groupN_val-1
GNL X2702545	loss	clone	2	q13	112232159	-	112391101	0.222222	0	0	0.047619	0.0372032	1	LOC541471(-)		1	X2702545	groupN_val-1
GNL X2699096	loss	clone	2	q14.3	125882211	-	126089004	0.222222	0	0	0	0.0372032	1	NA	NA	1	X2699096	groupN_val-1
GNL X2699728	loss	clone	2	q14.3	126018972	-	126184793	0.222222	0	0	0	0.0372032	1	NA	NA	1	X2699728	groupN_val-1
GNL X2702549	loss	clone	2	q14.3	127774333	-	127955870	0.222222	0	0	0	0.0372032	1	BIN1(-);CYP27C1(-);ERCC3(-)[58 kb]	ERCC3 (p=0.987); ; BIN1 (p=0.286); CYP27C1 (p=0.325)	1	X2702549	groupN_val-1
GNL X2702370	loss	clone	2	q21.1	132280866	-	132454993	0.277778	0.111111	0	0.190476	0.039571	1	LOC401010(-)[-78 kb];TUBA3D(+)[-40 kb];FAM128A(-)[-30 kb];LOC150776(+)[-1 kb];CCDC74A(+);C2orf27A(+)[25 kb];C2orf27B(-)[97 kb]	POTEK (p=0.79); ; C2orf27A (p=0.0475); FAM128A (p=0.827); CCDC74B (p=0.999); TUBA3D (p=0.836)	1	X2702370	groupN_val-1
GNL X2699011	loss	clone	2	q22.1	139813218	-	139980986	0.166667	0.0555556	0	0	0.0372032	1	NA	NA	1	X2699011	groupN_val-1
GNL X2699825	loss	clone	2	q22.1	140508004	-	140675437	0.166667	0.0555556	0	0	0.0372032	1	NA	NA	1	X2699825	groupN_val-1
GNL X2699055	loss	clone	2	q22.1	140892497	-	141060757	0.166667	0.0555556	0	0	0.0372032	1	LRP1B(-)	LRP1B (p=0.624)	1	X2699055	groupN_val-1
GNL X2699746	loss	clone	2	q22.1	141609181	-	141776141	0.166667	0.0555556	0	0	0.0372032	1	LRP1B(-)	LRP1B (p=0.624);	1	X2699746	groupN_val-1
GNL X2699382	loss	clone	2	q22.2	143052232	-	143204283	0.166667	0.0555556	0	0	0.0372032	1	NA	NA	1	X2699382	groupN_val-1
GNL X2698972	loss	clone	2	q22.2	143231809	-	143379184	0.166667	0.0555556	0	0	0.0372032	1	NA	NA	1	X2698972	groupN_val-1
GNL X2702073	loss	clone	2	q22.3	144171061	-	144280492	0.166667	0.0555556	0	0	0.0372032	1	ARHGAP15(+)	; ARHGAP15 (p=0.0964)	1	X2702073	groupN_val-1
GNL X2698623	loss	clone	2	q22.3	144717276	-	144872485	0.166667	0.0555556	0	0	0.0372032	1	GTDC1(-)	; GTDC1 (p=0.0157)	1	X2698623	groupN_val-1
GNL X2701560	loss	clone	2	q22.3	144819911	-	144981119	0.166667	0.0555556	0	0	0.0372032	1	GTDC1(-)	GTDC1 (p=0.0157);	1	X2701560	groupN_val-1
GNL X2700543	loss	clone	2	q22.3	145170671	-	145331709	0.166667	0.0555556	0	0	0.0372032	1	GTDC1(-)[-80 kb];ZEB2(-)	ZEB2 (p=0.485); DKFZp686O1327 (p=0.0949);	1	X2700543	groupN_val-1
GNL X2701575	loss	clone	2	q22.3	145241576	-	145434840	0.166667	0.0555556	0	0	0.0372032	1	ZEB2(-)	; DKFZp686O1327 (p=0.0949); ZEB2 (p=0.485)	1	X2701575	groupN_val-1
GNL X2703252	loss	clone	2	q22.3	147617057	-	147798856	0.166667	0.0555556	0	0	0.0372032	1	NA	NA	1	X2703252	groupN_val-1
GNL X2699043	loss	clone	2	q22.3	148562217	-	148712455	0.166667	0.0555556	0	0	0.0372032	1	ORC4L(-);ACVR2A(+)	ORC4L (p=0.27); ACVR2A (p=0.246);	1	X2699043	groupN_val-1
GNL X2698862	loss	clone	4	p16.3	1625480	-	1814531	0.222222	0	0.380952	0.238095	0.0173022	1	SLBP(-);FGFR3(+);FAM53A(-);TMEM129(-);TACC3(+);LETM1(-);WHSC1(+)[58 kb]	WHSC1 (p=0.0624); FAM53A (p=0.00594); SLBP (p=0.272); LETM1 (p=0.209); TACC3 (p=0.906); TMEM129 (p=0.18); ; FGFR3 (p=0.897)	1	X2698862	groupY_val-1
GNL X2703327	loss	clone	4	p16.3	1787853	-	1938482	0.222222	0	0.380952	0.190476	0.0445403	1	SLBP(-)[-73 kb];TMEM129(-)[-64 kb];TACC3(+)[-40 kb];FGFR3(+);WHSC1(+);LETM1(-);SCARNA22(+)[37 kb];WHSC2(-)[45 kb];MIR943(-)[49 kb]	; WHSC1 (p=0.0624); SLBP (p=0.272); TACC3 (p=0.906); TMEM129 (p=0.18); LETM1 (p=0.209); WHSC2 (p=0.139); FGFR3 (p=0.897)	1	X2703327	groupY_val-1
GNL X2700753	loss	clone	4	p16.3	1787853	-	1938487	0.222222	0	0.380952	0.238095	0.0173022	1	SLBP(-)[-73 kb];TMEM129(-)[-64 kb];TACC3(+)[-40 kb];FGFR3(+);WHSC1(+);LETM1(-);SCARNA22(+)[37 kb];WHSC2(-)[45 kb];MIR943(-)[49 kb]	LETM1 (p=0.209); ; WHSC1 (p=0.0624); TACC3 (p=0.906); WHSC2 (p=0.139); TMEM129 (p=0.18); SLBP (p=0.272); FGFR3 (p=0.897)	1	X2700753	groupY_val-1
GNL X2698290	loss	clone	5	p15.3	350405	-	560204	0.0555556	0.0555556	0.333333	0.142857	0.0362872	1	SDHA(+)[-93 kb];PDCD6(+)[-35 kb];SLC9A3(-);EXOC3(+);LOC25845(-);LOC100310782(-);C5orf55(-);AHRR(+);CEP72(+)[52 kb];TPPP(-)[99 kb]	LOC25845 (p=0.806); EXOC3 (p=0.159); ; PDCD6 (p=0.188); TPPP (p=0.0457); SDHA (p=0.887); SLC9A3 (p=0.927); C5orf55 (p=0.881); CEP72 (p=0.24); AHRR (p=0.775)	1	X2698290	groupY_val-1
GNL X2700264	loss	clone	5	p15.3	1324465	-	1487882	0.0555556	0	0.333333	0.142857	0.0125855	1	SLC6A19(+)[-99 kb];SLC6A18(+)[-78 kb];TERT(-)[-29 kb];SLC6A3(-);LPCAT1(-);CLPTM1L(-);SDHAP3(-)[84 kb]	CLPTM1L (p=0.106); SLC6A19 (p=0.535); LPCAT1 (p=0.737); ; TERT (p=0.24); SLC6A3 (p=0.153); SLC6A18 (p=0.164)	1	X2700264	groupY_val-1
GNL X2702524	loss	clone	5	p15.3	2639035	-	2795730	0	0	0.333333	0.0952381	0.00345607	1	C5orf38(+);IRX2(-)	IRX2 (p=0.422);	1	X2702524	groupY_val-1
GNL X2700407	loss	clone	5	p15.3	3396564	-	3396730	0	0	0.333333	0.0952381	0.00345607	1	NA	LOC285577 (p=0.0728)	1	X2700407	groupY_val-1
GNL X2703332	loss	clone	5	p15.3	3472038	-	3678384	0	0	0.333333	0.047619	0.00537656	1	IRX1(+)	LOC285577 (p=0.0728); IRX1 (p=0.81);	1	X2703332	groupY_val-1
GNL X2701626	loss	clone	5	p15.3	4890452	-	5053731	0	0	0.285714	0.047619	0.0132499	1	LOC340094(+);ADAMTS16(+)[86 kb]	LOC340094 (p=0.615);	1	X2701626	groupY_val-1
GNL X2700416	loss	clone	5	p15.3	4896935	-	5052667	0	0	0.285714	0.047619	0.0132499	1	LOC340094(+);ADAMTS16(+)[87 kb]	LOC340094 (p=0.615);	1	X2700416	groupY_val-1
GNL X2700257	loss	clone	5	p15.3	5749625	-	5902908	0	0	0.285714	0.047619	0.0132499	1	NA	NA	1	X2700257	groupY_val-1
GNL X2699968	loss	clone	5	p15.3	6462666	-	6663110	0	0	0.285714	0.047619	0.0132499	1	MED10(-)[-84 kb];SRD5A1(+);UBE2QL1(+);LOC255167(+);NSUN2(-);PAPD7(+)[51 kb]	; LOC255167 (p=0.669); SRD5A1 (p=0.392); MED10 (p=0.565); FLJ25076 (p=0.709); POLS (p=0.861); NSUN2 (p=0.41)	1	X2699968	groupY_val-1
GNL X2700243	loss	clone	5	p15.3	7334147	-	7500390	0	0	0.285714	0.047619	0.0132499	1	ADCY2(+)	ADCY2 (p=0.241);	1	X2700243	groupY_val-1
GNL X2699956	loss	clone	5	p15.3	9427251	-	9629915	0	0	0.285714	0.047619	0.0132499	1	TAS2R1(-);SNORD123(+);SEMA5A(-);LOC285692(-)[11 kb]	LOC285692 (p=0.823); SNORD123 (p=0.692); SEMA5A (p=0.116); TAS2R1 (p=0.143)	1	X2699956	groupY_val-1
GNL X2702030	loss	clone	5	p15.2	10226315	-	10393674	0	0	0.285714	0.047619	0.0132499	1	CMBL(-);FAM173B(-);MARCH6(+);CCT5(+);ROPN1L(+)[48 kb]	FAM173B (p=0.0675); MARCH6 (p=0.334); ; CMBL (p=0.00471); ROPN1L (p=0.343); CCT5 (p=0.288)	1	X2702030	groupY_val-1
GNL X2700297	loss	clone	5	p15.2	10569353	-	10721130	0	0	0.285714	0.047619	0.0132499	1	ANKRD33B(+);DAP(-)	; DAP (p=0.129)	1	X2700297	groupY_val-1
GNL X2701296	loss	clone	5	p15.2	10569360	-	10721113	0	0	0.285714	0.047619	0.0132499	1	ANKRD33B(+);DAP(-)	; DAP (p=0.129)	1	X2701296	groupY_val-1
GNL X2702099	loss	clone	5	q31.2	138116728	-	138345385	0	0	0.238095	0.047619	0.0315133	1	SIL1(-);CTNNA1(+);LRRTM2(-)	CTNNA1 (p=0.138); LRRTM2 (p=0.0893); ; SIL1 (p=0.444)	1	X2702099	groupY_val-1
GNL X2702023	loss	clone	5	q31.3	139851990	-	140010058	0	0	0.238095	0.047619	0.0315133	1	SLC4A9(+)[-97 kb];ANKHD1-EIF4EBP3(+);APBB3(-);EIF4EBP3(+);SLC35A4(+);SRA1(-);ANKHD1(+);CD14(-)[1 kb];TMCO6(+)[8 kb];NDUFA2(-)[14 kb];IK(+)[17 kb];WDR55(+)[34 kb];DND1(-)[40 kb];HARS(-)[43 kb];HARS2(+)[60 kb];ZMAT2(+)[69 kb];VTRNA1-1(+)[80 kb];VTRNA1-2(+)[88 kb];VTRNA1-3(+)[95 kb]	ANKHD1 (p=0.569); SLC4A9 (p=0.877); DND1 (p=0.116); ANKHD1-EIF4EBP3 /// EIF4EBP3 (p=0.219); ANKHD1 /// ANKHD1-EIF4EBP3 (p=0.091); WDR55 (p=0.0646); ; NDUFA2 (p=0.225); SLC35A4 (p=0.355); TMCO6 (p=0.0119); HARS (p=0.754); HARS2 (p=0.92); APBB3 (p=0.965); ZMAT2 (p=0.689); CD14 (p=0.302); SRA1 (p=0.581); IK (p=0.0521)	1	X2702023	groupY_val-1
GNL X2700457	loss	clone	5	q31.3	140359853	-	140509972	0	0	0.238095	0.047619	0.0315133	1	PCDHA10(+);PCDHB4(+);PCDHA3(+);PCDHA6(+);PCDHA1(+);PCDHA2(+);PCDHA4(+);PCDHA5(+);PCDHA7(+);PCDHA9(+);PCDHA13(+);PCDHB1(+);PCDHB2(+);PCDHB3(+);PCDHA12(+);PCDHAC2(+);PCDHA11(+);PCDHA8(+);PCDHAC1(+);PCDHB5(+)[4 kb];PCDHB6(+)[19 kb];PCDHB17(+)[25 kb];PCDHB7(+)[42 kb];PCDHB8(+)[47 kb];PCDHB16(+)[51 kb];PCDHB9(+)[56 kb];PCDHB10(+)[61 kb];PCDHB11(+)[69 kb];PCDHB12(+)[78 kb];PCDHB13(+)[83 kb];PCDHB14(+)[…	PCDHB12 (p=0.798); PCDHA1 /// PCDHA10 /// PCDHA11 /// PCDHA12 /// PCDHA13 /// PCDHA2 /// PCDHA3 /// PCDHA4 /// PCDHA5 /// PCDHA6 /// PCDHA7 /// PCDHA8 /// PCDHA9 /// PCDHAC1 /// PCDHAC2 (p=0.505); PCDHB13 (p=0.124); PCDHB4 (p=0.814); PCDHB8 (p=0.697); PCDHAC2 (p=0.881); PCDHB7 (p=0.523); PCDHB16 (p=0.0103); ; PCDHB11 (p=0.956); PCDHB5 (p=0.693); PCDHB17 (p=0.00707); PCDHAC1 (p=0.198); PCDHB10 (p=…	1	X2700457	groupY_val-1
GNL X2701318	loss	clone	5	q31.3	141050801	-	141216258	0	0	0.238095	0.047619	0.0315133	1	DIAPH1(-)[-52 kb];HDAC3(-)[-34 kb];RELL2(+)[-30 kb];FCHSD1(-)[-19 kb];ARAP3(-);PCDH1(-)[16 kb];LOC729080(-)[58 kb];KIAA0141(+)[87 kb]	ARAP3 (p=0.171); PCDH1 (p=0.641); KIAA0141 (p=0.122); HDAC3 (p=0.459); DIAPH1 (p=0.269); RELL2 (p=0.148); FCHSD1 (p=0.683);	1	X2701318	groupY_val-1
GNL X2702113	loss	clone	5	q31.3	141728730	-	141838210	0	0	0.285714	0.047619	0.0132499	1	SPRY4(-)[-24 kb]	SPRY4 (p=0.267);	1	X2702113	groupY_val-1
GNL X2698461	loss	clone	5	q31.3	141872059	-	142018033	0	0	0.238095	0.047619	0.0315133	1	FGF1(-)	FGF1 (p=0.343)	1	X2698461	groupY_val-1
GNL X2700474	loss	clone	5	q31.3	141961340	-	142048361	0	0	0.238095	0.047619	0.0315133	1	FGF1(-)	; FGF1 (p=0.343)	1	X2700474	groupY_val-1
GNL X2700616	loss	clone	5	q31.3	142548611	-	142699330	0	0	0.238095	0.047619	0.0315133	1	NR3C1(-);ARHGAP26(+)	; NR3C1 (p=0.0436); ARHGAP26 (p=0.12)	1	X2700616	groupY_val-1
GNL X2700606	loss	clone	5	q31.3	142548652	-	142699317	0	0	0.238095	0.047619	0.0315133	1	NR3C1(-);ARHGAP26(+)	NR3C1 (p=0.0436); ; ARHGAP26 (p=0.12)	1	X2700606	groupY_val-1
GNL X2699411	loss	clone	5	q31.3	143287299	-	143435208	0	0	0.238095	0.047619	0.0315133	1	HMHB1(+)[-87 kb]	HMHB1 (p=0.732)	1	X2699411	groupY_val-1
GNL X2699916	loss	clone	5	q32	144869550	-	145037400	0	0	0.238095	0.047619	0.0315133	1	NA		1	X2699916	groupY_val-1
GNL X2701912	loss	clone	5	q32	146764200	-	146970529	0	0	0.238095	0.047619	0.0315133	1	DPYSL3(-);STK32A(+);JAKMIP2(-)	JAKMIP2 (p=0.089); STK32A (p=0.368); ; DPYSL3 (p=0.335); LOC153469 (p=0.52)	1	X2701912	groupY_val-1
GNL X2702012	loss	clone	5	q32	147145087	-	147349097	0	0	0.238095	0.047619	0.0315133	1	SCGB3A2(+);C5orf46(-);SPINK1(-);JAKMIP2(-);SPINK5(+)[94 kb]	JAKMIP2 (p=0.089); SPINK5 (p=0.505); SCGB3A2 (p=0.386); C5orf46 (p=0.422); SPINK1 (p=0.0626);	1	X2702012	groupY_val-1
GNL X2699829	loss	clone	5	q32	148352087	-	148534136	0	0	0.238095	0.047619	0.0315133	1	SH3TC2(-);ABLIM3(+)	SH3TC2 (p=0.459); ABLIM3 (p=0.628)	1	X2699829	groupY_val-1
GNL X2701929	loss	clone	5	q32	149363055	-	149591258	0	0	0.238095	0.047619	0.0315133	1	PDE6A(-)[-38 kb];HMGXB3(+);TIGD6(-);PDGFRB(-);CSF1R(-);SLC6A7(+);SLC26A2(+);CDX1(+);CAMK2A(-)[7 kb];ARSI(-)[84 kb]	CDX1 (p=0.486); HMGXB3 (p=0.13); CAMK2A (p=0.46); PDE6A (p=0.395); PDGFRB (p=0.458); TIGD6 (p=0.8); SLC6A7 (p=0.34); CSF1R (p=0.0382); ARSI (p=0.0925); SLC26A2 (p=0.885)	1	X2701929	groupY_val-1
GNL X2700615	loss	clone	5	q32	149427242	-	149514053	0	0	0.238095	0.047619	0.0315133	1	SLC26A2(+)[-60 kb];TIGD6(-)[-47 kb];HMGXB3(+);PDGFRB(-);CSF1R(-);CDX1(+)[32 kb];SLC6A7(+)[55 kb];CAMK2A(-)[85 kb]	SLC26A2 (p=0.885); CDX1 (p=0.486); HMGXB3 (p=0.13); CSF1R (p=0.0382); CAMK2A (p=0.46); PDGFRB (p=0.458); SLC6A7 (p=0.34); TIGD6 (p=0.8)	1	X2700615	groupY_val-1
GNL X2701098	loss	clone	5	q32	149692346	-	149823276	0	0	0.238095	0.047619	0.0315133	1	CAMK2A(-)[-22 kb];ARSI(-)[-9 kb];RPS14(-);CD74(-);TCOF1(+);NDST1(+)[64 kb]	CD74 (p=0.00592); NDST1 (p=0.219); TCOF1 (p=0.0891); RPS14 (p=0.507); ; ARSI (p=0.0925); CAMK2A (p=0.46)	1	X2701098	groupY_val-1
GNL X2700242	loss	clone	5	q33.1	149973421	-	150142023	0	0	0.238095	0.047619	0.0315133	1	NDST1(+)[-35 kb];DCTN4(-);SYNPO(+);MYOZ3(+);RBM22(-);C5orf62(+)[15 kb];IRGM(+)[84 kb]	MST150 (p=0.0033); NDST1 (p=0.219); IRGM (p=0.0841); MYOZ3 (p=0.274); RBM22 (p=0.182); SYNPO (p=0.0836); DCTN4 (p=0.0117); ACTB (p=0.141)	1	X2700242	groupY_val-1
GNL X2702016	loss	clone	5	q34	168426000	-	168599655	0	0	0.238095	0.047619	0.0315133	1	SLIT3(-);MIR585(-)[90 kb]	LOC728095 (p=0.666); SLIT3 (p=0.131);	1	X2702016	groupY_val-1
GNL X2700458	loss	clone	5	q35.1	169146982	-	169297396	0	0	0.238095	0.047619	0.0315133	1	DOCK2(+);FAM196B(-)	LOC100131897 (p=0.54); DOCK2 (p=0.00724)	1	X2700458	groupY_val-1
GNL X2698387	loss	clone	5	q35.1	169513008	-	169663244	0	0	0.238095	0.047619	0.0315133	1	DOCK2(+)[-2 kb];C5orf58(+);FOXI1(+);LCP2(-)[11 kb];LOC257358(+)[95 kb]	LCP2 (p=0.0347); ; DOCK2 (p=0.00724); LOC257358 (p=0.287); FOXI1 (p=0.316); LOC133874 (p=0.0752)	1	X2698387	groupY_val-1
GNL X2700290	loss	clone	5	q35.1	170105514	-	170290915	0	0	0.238095	0.047619	0.0315133	1	GABRP(+);KCNIP1(+);RANBP17(+)	GABRP (p=0.861); RANBP17 (p=0.173); KCNIP1 (p=0.0973)	1	X2700290	groupY_val-1
GNL X2700475	loss	clone	5	q35.1	170412248	-	170508104	0	0	0.190476	0.0952381	0.0354525	1	RANBP17(+)	; RANBP17 (p=0.173)	1	X2700475	groupY_val-1
GNL X2698886	loss	clone	5	q35.1	170746971	-	170921818	0	0	0.285714	0.047619	0.0132499	1	RANBP17(+)[-19 kb];TLX3(+)[-7 kb];FGF18(+);NPM1(+)	TLX3 (p=0.427); NPM1 (p=0.594); FGF18 (p=0.00129); RANBP17 (p=0.173); USP12 (p=0.0127)	1	X2698886	groupY_val-1
GNL X2701163	loss	clone	5	q35.1	172592960	-	172726681	0	0	0.285714	0.047619	0.0132499	1	C5orf41(+)[-26 kb];BNIP1(+)[-1 kb];NKX2-5(-);STC2(-)[15 kb]	; STC2 (p=0.00483); C5orf41 (p=0.366); BNIP1 (p=0.00667); NKX2-5 (p=0.227)	1	X2701163	groupY_val-1
GNL X2700004	loss	clone	5	q35.2	172918434	-	173083701	0	0	0.238095	0.047619	0.0315133	1	LOC285593(+);BOD1(-)	; LOC285593 (p=0.294); BOD1 (p=0.0601)	1	X2700004	groupY_val-1
GNL X2700268	loss	clone	5	q35.2	173515108	-	173683994	0	0	0.238095	0.047619	0.0315133	1	C5orf47(+)[-81 kb];HMP19(+)	HMP19 (p=0.22); ; C5orf47 (p=0.604)	1	X2700268	groupY_val-1
GNL X2702106	loss	clone	5	q35.2	174720740	-	174897551	0	0	0.238095	0.047619	0.0315133	1	DRD1(-);SFXN1(+)[7 kb]	SFXN1 (p=0.0212); ; DRD1 (p=0.0664)	1	X2702106	groupY_val-1
GNL X2700971	loss	clone	5	q35.2	174722053	-	174942956	0	0	0.238095	0.047619	0.0315133	1	DRD1(-);SFXN1(+)	SFXN1 (p=0.0212); ; DRD1 (p=0.0664)	1	X2700971	groupY_val-1
GNL X2702313	loss	clone	5	q35.2	174750794	-	174883515	0	0	0.238095	0.047619	0.0315133	1	DRD1(-);SFXN1(+)[21 kb]	DRD1 (p=0.0664); SFXN1 (p=0.0212);	1	X2702313	groupY_val-1
GNL X2701010	loss	clone	5	q35.2	174765219	-	174869494	0	0	0.238095	0.047619	0.0315133	1	DRD1(-);SFXN1(+)[36 kb]	SFXN1 (p=0.0212); DRD1 (p=0.0664);	1	X2701010	groupY_val-1
GNL X2701019	loss	clone	5	q35.2	174845009	-	175074451	0	0	0.238095	0.047619	0.0315133	1	DRD1(-);SFXN1(+);HRH2(+)[10 kb]	HRH2 (p=0.409); DRD1 (p=0.0664); SFXN1 (p=0.0212);	1	X2701019	groupY_val-1
GNL X2699973	loss	clone	5	q35.2	175597702	-	175748296	0	0	0.238095	0.047619	0.0315133	1	FAM153B(+)[-54 kb];C5orf25(+);KIAA1191(-)[24 kb];ARL10(+)[44 kb];NOP16(-)[62 kb];HIGD2A(+)[67 kb];CLTB(-)[71 kb]	CLTB (p=0.898); FAM153A /// FAM153B /// FAM153C (p=0.578); FAM153A /// FAM153B (p=0.323); ARL10 (p=0.37); ; NOP16 (p=0.0175); LOC643201 (p=0.357); C5orf25 (p=0.19); KIAA1191 (p=0.059); HIGD2A (p=0.631); BRCC3 (p=0.17); FAM153B (p=0.161)	1	X2699973	groupY_val-1
GNL X2698872	loss	clone	5	q35.2	176393654	-	176543708	0	0	0.285714	0.047619	0.0132499	1	UNC5A(+)[-85 kb];HK3(-)[-67 kb];FGFR4(+);UIMC1(-);ZNF346(+);NSD1(+)[16 kb]	ZNF346 (p=0.0868); NSD1 (p=0.0452); FGFR4 (p=0.383); UNC5A (p=0.192); UIMC1 (p=0.702); HK3 (p=0.927);	1	X2698872	groupY_val-1
GNL X2702236	loss	clone	6	p21.2	36613931	-	36757145	0.111111	0.333333	0.428571	0.0952381	0.04712	1	STK38(-)[-98 kb];SFRS3(+)[-41 kb];CDKN1A(+);CPNE5(-);PPIL1(-)[65 kb];C6orf89(+)[96 kb]	SFRS3 (p=0.191); CDKN1A (p=0.326); CPNE5 (p=0.121); ; LOC100131043 (p=0.0586); PPIL1 (p=0.528)	1	X2702236	groupY_val-1
GNL X2700783	loss	clone	6	p21.2	37072932	-	37207523	0.0555556	0.111111	0.380952	0.047619	0.0458856	1	FGD2(+)[-76 kb];TMEM217(-);PIM1(+);TBC1D22B(+)[18 kb]	FGD2 (p=0.0732); PIM1 (p=0.365); TBC1D22B (p=0.0759); TMEM217 (p=0.642)	1	X2700783	groupY_val-1
GNL X2702237	loss	clone	6	p21.2	37083323	-	37233514	0.0555556	0.111111	0.380952	0.047619	0.0458856	1	FGD2(+)[-86 kb];TMEM217(-);PIM1(+);TBC1D22B(+);RNF8(+)[88 kb]	TBC1D22B (p=0.0759); FGD2 (p=0.0732); RNF8 (p=0.385); TMEM217 (p=0.642); PIM1 (p=0.365)	1	X2702237	groupY_val-1
GNL X2700792	loss	clone	6	p21.2	37094541	-	37233582	0.0555556	0.111111	0.380952	0.047619	0.0458856	1	FGD2(+)[-97 kb];TMEM217(-);PIM1(+);TBC1D22B(+);RNF8(+)[88 kb]	TBC1D22B (p=0.0759); FGD2 (p=0.0732); RNF8 (p=0.385); PIM1 (p=0.365); TMEM217 (p=0.642)	1	X2700792	groupY_val-1
GNL X2698881	loss	clone	6	p21.2	37139057	-	37289240	0.0555556	0.111111	0.380952	0.047619	0.0458856	1	TMEM217(-);PIM1(+);TBC1D22B(+);RNF8(+)[32 kb]	RNF8 (p=0.385); TBC1D22B (p=0.0759); PIM1 (p=0.365); TMEM217 (p=0.642)	1	X2698881	groupY_val-1
GNL X2698858	loss	clone	12	p13.2	12330473	-	12480631	0.111111	0.222222	0.428571	0.047619	0.0435994	1	BCL2L14(+)[-77 kb];LRP6(-);MANSC1(-)[1 kb];LOH12CR2(-)[27 kb];LOH12CR1(+)[29 kb]	BCL2L14 (p=0.0476); MANSC1 (p=0.616); LOH12CR2 (p=0.165); LRP6 (p=0.236)	1	X2698858	groupY_val-1
GNL X2701613	loss	clone	12	q24.3	130776168	-	130957757	0	0.111111	0.285714	0.0952381	0.0461562	1	PIWIL1(+);RIMBP2(-)	RIMBP2 (p=0.57); ; PIWIL1 (p=0.884)	1	X2701613	groupY_val-1
GNL X2700924	loss	clone	14	q11.2	24528528	-	24690220	0.222222	0	0.47619	0.142857	0.0277556	1	DHRS4(+)[-90 kb];DHRS4L2(+)[-52 kb];DHRS4L1(+)[-7 kb];DCAF11(+);TSSK4(+);NRL(-);LRRC16B(+);MDP1(-);NEDD8(-);RNF31(+);IPO4(-);TM9SF1(-);REC8(+);PCK2(+);FITM1(+);IRF9(+);CHMP4A(-);CPNE6(+);FAM158A(-);PSME2(-);PSME1(+);GMPR2(+)[11 kb];TINF2(-)[18 kb];TGM1(-)[28 kb];RABGGTA(-)[44 kb];DHRS1(-)[69 kb];C14orf21(+)[78 kb];CIDEB(-)[84 kb];LTB4R2(+)[87 kb];LTB4R(+)[90 kb];ADCY4(-)[97 kb]	CHMP4A (p=0.196); ; NRL (p=0.0321); NEDD8 (p=0.0265); LTB4R (p=0.113); MDP1 (p=0.246); IRF9 (p=0.0171); DHRS4 /// DHRS4L2 (p=0.0556); DHRS1 (p=0.548); TINF2 (p=0.0195); TM9SF1 (p=0.255); PSME1 (p=0.00271); FAM158A (p=0.355); REC8 (p=0.178); GMPR2 (p=0.00159); CPNE6 (p=0.372); C14orf21 (p=0.103); TSSK4 (p=0.155); ADCY4 (p=0.198); CIDEB (p=0.507); TGM1 (p=0.757); DCAF11 (p=0.0275); LTB4R2 (p=0.793)…	1	X2700924	groupY_val-1
GNL X2701964	loss	clone	14	q12	24688341	-	24850477	0.222222	0	0.47619	0.142857	0.0277556	1	DCAF11(+)[-93 kb];FITM1(+)[-86 kb];PSME1(+)[-80 kb];FAM158A(-)[-77 kb];PSME2(-)[-72 kb];RNF31(+)[-58 kb];IRF9(+)[-52 kb];REC8(+)[-38 kb];IPO4(-)[-30 kb];TM9SF1(-)[-23 kb];TSSK4(+)[-10 kb];CHMP4A(-)[-5 kb];MDP1(-)[-3 kb];RABGGTA(-);TINF2(-);CIDEB(-);ADCY4(-);NFATC4(+);NEDD8(-);RIPK3(-);DHRS1(-);LTB4R2(+);LTB4R(+);GMPR2(+);C14orf21(+);TGM1(-);NYNRIN(+)[17 kb];CBLN3(-)[45 kb];KHNYN(+)[48 kb];SDR39U1…	KIAA1305 (p=0.165); ; DHRS1 (p=0.548); GMPR2 (p=0.00159); MDP1 (p=0.246); TM9SF1 (p=0.255); LTB4R (p=0.113); REC8 (p=0.178); SDR39U1 (p=0.506); NEDD8 (p=0.0265); FITM1 (p=0.113); PSME1 (p=0.00271); KIAA0323 (p=0.915); TGM1 (p=0.757); IRF9 (p=0.0171); C14orf21 (p=0.103); RNF31 (p=0.0345); DCAF11 (p=0.0275); CIDEB (p=0.507); TSSK4 (p=0.155); ADCY4 (p=0.198); PSME2 (p=0.0708); RIPK3 (p=0.305); CHMP4…	1	X2701964	groupY_val-1
GNL X2700161	loss	clone	14	q12	24688359	-	24850344	0.222222	0	0.47619	0.142857	0.0277556	1	DCAF11(+)[-93 kb];FITM1(+)[-86 kb];PSME1(+)[-80 kb];FAM158A(-)[-77 kb];PSME2(-)[-72 kb];RNF31(+)[-58 kb];IRF9(+)[-52 kb];REC8(+)[-38 kb];IPO4(-)[-30 kb];TM9SF1(-)[-23 kb];TSSK4(+)[-10 kb];CHMP4A(-)[-5 kb];MDP1(-)[-3 kb];RABGGTA(-);TINF2(-);CIDEB(-);ADCY4(-);NFATC4(+);NEDD8(-);RIPK3(-);DHRS1(-);LTB4R2(+);LTB4R(+);GMPR2(+);C14orf21(+);TGM1(-);NYNRIN(+)[17 kb];CBLN3(-)[45 kb];KHNYN(+)[48 kb];SDR39U1…	TM9SF1 (p=0.255); FITM1 (p=0.113); KIAA1305 (p=0.165); ; TSSK4 (p=0.155); GMPR2 (p=0.00159); PSME1 (p=0.00271); LTB4R (p=0.113); ADCY4 (p=0.198); TINF2 (p=0.0195); IRF9 (p=0.0171); NEDD8 (p=0.0265); SDR39U1 (p=0.506); RNF31 (p=0.0345); CHMP4A (p=0.196); KIAA0323 (p=0.915); DHRS1 (p=0.548); MDP1 (p=0.246); NFATC4 (p=0.201); TGM1 (p=0.757); PSME2 (p=0.0708); CIDEB (p=0.507); LTB4R2 (p=0.793); REC8 …	1	X2700161	groupY_val-1
GNL X2703203	loss	clone	17	q22	50917749	-	51067915	0	0.111111	0.238095	0	0.0320803	1	NA	NA	1	X2703203	groupY_val-1
GNL X2699798	loss	clone	17	q22	51507350	-	51665744	0	0.111111	0.238095	0	0.0320803	1	NA	NA	1	X2699798	groupY_val-1
GNL X2699015	loss	clone	17	q22	52025903	-	52219190	0	0.111111	0.238095	0	0.0320803	1	NA	NA	1	X2699015	groupY_val-1
GNL X2698799	loss	clone	17	q22	53177900	-	53319843	0	0.166667	0.238095	0	0.0162192	1	STXBP4(+);HLF(+)[22 kb]	HLF (p=0.66); ; STXBP4 (p=0.141)	1	X2698799	groupY_val-1
GNL X2700869	loss	clone	17	q22	53320072	-	53432407	0	0.166667	0.238095	0	0.0162192	1	STXBP4(+)[-78 kb];HLF(+);MMD(-)[37 kb]	STXBP4 (p=0.141); MMD (p=0.0462); HLF (p=0.66);	1	X2700869	groupY_val-1
GNL X2700886	loss	clone	17	q22	53380927	-	53504190	0	0.222222	0.238095	0	0.00779618	1	HLF(+);MMD(-)	HLF (p=0.66); MMD (p=0.0462);	1	X2700886	groupY_val-1
GNL X2702263	loss	clone	17	q22	53399474	-	53537859	0	0.166667	0.238095	0	0.0162192	1	HLF(+);MMD(-)	HLF (p=0.66); MMD (p=0.0462);	1	X2702263	groupY_val-1
GNL X2703289	loss	clone	17	q22	53841811	-	54011887	0	0.166667	0.238095	0	0.0162192	1	TMEM100(-)[-32 kb];PCTP(+)	TMEM100 (p=0.347); PCTP (p=0.703)	1	X2703289	groupY_val-1
GNL X2701300	loss	clone	17	q22	56155771	-	56322089	0	0.166667	0.238095	0	0.0162192	1	VEZF1(-)[-90 kb];SFRS1(-)[-71 kb];MKS1(-);EPX(+);DYNLL2(+);LPO(+);MSX2P1(+);OR4D1(+);OR4D2(+);MPO(-)[25 kb];BZRAP1(-)[56 kb];MIR142(-)[86 kb]	MKS1 (p=0.555); VEZF1 (p=0.239); LPO (p=0.139); ; FAM65A (p=0.17); FLJ44342 (p=0.00523); OR4D2 (p=0.379); SFRS1 (p=0.288); DYNLL2 (p=0.199); BZRAP1 (p=0.927); MPO (p=0.128); OR4D1 (p=0.187); EPX (p=0.837)	1	X2701300	groupY_val-1
GNL X2698349	loss	clone	17	q22	56340672	-	56490776	0	0.166667	0.238095	0	0.0162192	1	OR4D2(+)[-92 kb];EPX(+)[-58 kb];MKS1(-)[-43 kb];RNF43(-);SUPT4H1(-);LPO(+);MPO(-);MIR142(-);BZRAP1(-);HSF5(-)[6 kb];MTMR4(-)[76 kb]	HSF5 (p=0.758); MTMR4 (p=0.889); RNF43 (p=0.463); ; MKS1 (p=0.555); MPO (p=0.128); FAM65A (p=0.17); LPO (p=0.139); OR4D2 (p=0.379); EPX (p=0.837); SUPT4H1 (p=0.263); BZRAP1 (p=0.927)	1	X2698349	groupY_val-1
GNL X2698821	loss	clone	17	q23.2	60908882	-	61092010	0	0.222222	0.238095	0	0.00779618	1	MARCH10(-)[-23 kb];TANC2(+)		1	X2698821	groupY_val-1
GNL X2703391	loss	clone	17	q23.3	61374479	-	61538084	0	0.222222	0.238095	0	0.00779618	1	TANC2(+);CYB561(-);ACE(+)[16 kb];KCNH6(+)[62 kb];DCAF7(+)[89 kb]	TANC2 (p=9.32e-04); CYB561 (p=0.0685); DCAF7 (p=0.0393); KCNH6 (p=0.0947); ACE (p=0.123)	1	X2703391	groupY_val-1
GNL X2699296	loss	clone	17	q23.3	61393277	-	61569266	0	0.222222	0.238095	0	0.00779618	1	ACE(+);TANC2(+);CYB561(-);KCNH6(+)[31 kb];DCAF7(+)[58 kb]	CYB561 (p=0.0685); ACE (p=0.123); TANC2 (p=9.32e-04); DCAF7 (p=0.0393); ; KCNH6 (p=0.0947)	1	X2699296	groupY_val-1
GNL X2698795	loss	clone	17	q23.3	61760018	-	61951339	0	0.222222	0.238095	0	0.00779618	1	DCAF7(+)[-88 kb];TACO1(+)[-74 kb];CCDC47(-);PSMC5(+);TCAM1(+);MAP3K3(+);STRADA(-);LIMD2(-);DDX42(+);FTSJ3(-);SMARCD2(-);CSH2(-);GH2(-)[6 kb];CSH1(-)[20 kb];CSHL1(-)[35 kb];GH1(-)[43 kb];CD79B(-)[54 kb];SCN4A(-)[64 kb]	GH1 (p=0.248); SMARCD2 (p=0.702); MAP3K3 (p=0.104); DDX42 (p=0.216); CSHL1 (p=0.24); DCAF7 (p=0.0393); CSH2 (p=0.179); LOC729683 (p=0.335); CCDC47 (p=0.202); CSH1 (p=0.18); SCN4A (p=0.543); PSMC5 (p=0.285); FTSJ3 (p=0.95); CSH1 /// CSH2 /// CSHL1 /// GH1 /// GH2 (p=0.543); ; CD79B (p=0.44); LIMD2 (p=0.187); GH2 (p=0.479); STRADA (p=0.375); TACO1 (p=0.754); CCDC44 (p=0.162); TCAM1 (p=0.18)	1	X2698795	groupY_val-1
GNL X2702389	loss	clone	17	q24.1	62617486	-	62636157	0	0.222222	0.238095	0	0.00779618	1	CCDC45(+)[-83 kb];SMURF2(-)	CCDC45 (p=0.193); SMURF2 (p=0.11);	1	X2702389	groupY_val-1
GNL X2703290	loss	clone	17	q24.1	62949171	-	63145894	0	0.222222	0.238095	0	0.00779618	1	LRRC37A3(-)[-34 kb];RGS9(+);GNA13(-);FLJ32065(-)	LRRC37A3 (p=0.157); RGS9 (p=0.159); ; FLJ32065 (p=0.512); GNA13 (p=0.315); LRRC37A /// LRRC37A2 /// LRRC37A3 (p=0.019); CCDC45 (p=0.193)	1	X2703290	groupY_val-1
GNL X2701477	loss	clone	17	q24.1	63674358	-	63835391	0	0.222222	0.285714	0	0.00430561	1	CCDC46(-)	CCDC46 (p=0.186);	1	X2701477	groupY_val-1
GNL X2700255	loss	clone	17	q24.2	65687572	-	65864917	0	0.222222	0.238095	0	0.00779618	1	PITPNC1(+);SNORA38B(+);BPTF(+);NOL11(+)	BPTF (p=0.164); ; PITPNC1 (p=0.0275); NOL11 (p=0.503)	1	X2700255	groupY_val-1
GNL X2702031	loss	clone	17	q24.2	66354514	-	66568785	0	0.222222	0.238095	0	0.00779618	1	SLC16A6(-)[-67 kb];FAM20A(-);PRKAR1A(+);MIR635(-);ARSG(+);WIPI1(-)	WIPI1 (p=0.671); ; PRKAR1A (p=0.00614); FAM20A (p=0.111); ARSG (p=0.572); SLC16A6 (p=0.315)	1	X2702031	groupY_val-1

## Sheet: Table S4
	symbol	p.values	statistics	pvalAdj.BH	Geo. Mean Non Responders	Geo. Mean Responders	Fold Change Non Responders vs Responders	Chromosomal.Location	Used in gene set analysis
211538_s_at	HSPA2	0.000223438	4.1244	0.376601	6.45153	8.2508	-1.79927	chr14q24.1	1
209687_at	CXCL12	0.000660051	3.74582	0.376601	4.40343	5.81814	-1.41471	chr10q11.1	1
209480_at	HLA-DQB1	0.0230554	2.3791	0.477002	3.81369	5.14715	-1.33346	chr6p21.3	1
221900_at	COL8A2	0.00357391	3.12838	0.383073	4.55898	5.88157	-1.3226	chr1p34.2	1
226818_at	MPEG1	0.00024508	4.09246	0.376601	4.71183	5.97019	-1.25836	chr11q12.1	1
219759_at	ERAP2	0.0189303	2.46337	0.461853	4.70108	5.9195	-1.21842	chr5q15	1
220146_at	TLR7	0.00177515	3.38922	0.376601	4.77727	5.98394	-1.20667	chrXp22.3	1
222881_at	HPSE	0.000136805	4.29286	0.376601	3.30147	4.45958	-1.15811	chr4q21.3	1
239270_at	PLCXD3	0.000774319	3.68907	0.376601	3.02485	4.17176	-1.14692	chr5p13.1	1
218858_at	DEPDC6	0.000771368	3.69043	0.376601	4.99428	6.13464	-1.14037	chr8q24.12	1
219403_s_at	HPSE	0.000965918	3.61002	0.376601	4.28373	5.41655	-1.13281	chr4q21.3	1
209343_at	EFHD1	0.00419554	3.06736	0.388987	6.86773	7.98816	-1.12043	chr2q37.1	1
205034_at	CCNE2	0.00380475	3.10462	0.384519	5.25006	6.36888	-1.11882	chr8q22.1	1
223170_at	TMEM98	0.0123521	2.6411	0.429972	6.48557	7.6026	-1.11704	chr17q11.2	1
203184_at	FBN2	0.0204033	2.43151	0.465634	4.04069	5.1562	-1.11551	chr5q23-q31	1
1557395_at	LOC255130	0.0352539	2.19205	0.507837	3.04785	4.15645	-1.1086	chr4q12	1
226841_at	MPEG1	0.000444757	3.88501	0.376601	4.70665	5.81478	-1.10813	chr11q12.1	1
230081_at	PLCXD3	0.00323669	3.16584	0.376601	2.64959	3.75634	-1.10675	chr5p13.1	1
211814_s_at	CCNE2	0.0068335	2.87838	0.401171	4.13464	5.24011	-1.10548	chr8q22.1	1
204466_s_at	SNCA	0.0171167	2.50586	0.451489	6.3859	7.49004	-1.10414	chr4q21	1
228598_at	DPP10	0.0226207	2.3873	0.475117	2.7223	3.79111	-1.06881	chr2q14.1	1
1567628_at	CD74	0.00591888	2.93461	0.401171	6.50511	7.5693	-1.06419	chr5q32	1
219750_at	TMEM144	0.0426124	2.10579	0.525764	3.58501	4.64632	-1.06131	chr4q32.1	1
228376_at	GGTA1	0.00675875	2.8827	0.401171	5.54314	6.60352	-1.06038	chr9q33.2-q34.11	1
218966_at	MYO5C	0.00441011	3.04828	0.392581	5.63228	6.69262	-1.06035	chr15q21	1
219229_at	SLCO3A1	0.00268109	3.23654	0.376601	3.94054	5.00006	-1.05951	chr15q26	1
206710_s_at	EPB41L3	0.0143331	2.57987	0.440686	5.98112	7.0353	-1.05418	chr18p11.32	1
211776_s_at	EPB41L3	0.00913987	2.76302	0.413699	5.66149	6.7112	-1.04971	chr18p11.32	1
227662_at	SYNPO2	0.0409615	2.12392	0.523279	3.9352	4.97392	-1.03872	chr4q26	1
230263_s_at	DOCK5	0.0435084	2.09621	0.526923	4.07699	5.11458	-1.0376	chr8p21.2	1
1555745_a_at	LYZ	0.0341692	2.2061	0.505916	4.48576	5.52166	-1.0359	chr12q15	1
228570_at	BTBD11	0.00769691	2.83145	0.401171	4.76473	5.80027	-1.03553	chr12q23.3	1
227801_at	TRIM59	0.0108047	2.69561	0.425152	3.2241	4.24891	-1.02481	chr3q25.33	1
229012_at	C9orf24	0.0230501	2.3792	0.477002	4.54283	5.56697	-1.02415	chr9p13.3	1
228937_at	C13orf31	0.00681718	2.87932	0.401171	3.77841	4.80205	-1.02363	chr13q14.11	1
227856_at	C4orf32	0.00479872	3.01584	0.392779	4.01607	5.03126	-1.01519	chr4q25	1
230563_at	RASGEF1A	0.0278503	2.29687	0.488972	4.53484	5.54339	-1.00855	chr10q11.21	1
230206_at	DOCK5	0.00958068	2.74412	0.418453	4.56976	5.57706	-1.00731	chr8p21.2	1
209897_s_at	SLIT2	0.0276033	2.30078	0.487712	5.69772	6.70274	-1.00503	chr4p15.2	1
212671_s_at	HLA-DQA1 /// HLA-DQA2 /// LOC100294224 /// LOC100294317	0.0477551	2.05302	0.539242	7.02781	8.02233	-0.994526	chr6p21.3	1
212224_at	ALDH1A1	0.0275786	2.30117	0.487665	4.9143	5.90456	-0.990253	chr9q21.13	1
202411_at	IFI27	0.0201889	2.43602	0.46547	6.82889	7.81896	-0.990067	chr14q32	1
222862_s_at	AK5	0.0343828	2.2033	0.506571	4.32776	5.31489	-0.987121	chr1p31	1
232244_at	KIAA1161	0.000179339	4.20009	0.376601	3.66114	4.64707	-0.985926	chr9p13.3	1
227462_at	ERAP2	0.0231126	2.37803	0.477002	5.48851	6.47242	-0.983902	chr5q15	1
236203_at	HLA-DQA1	0.00998422	2.72752	0.41968	2.46192	3.44405	-0.982122	chr6p21.3	1
212797_at	SORT1	0.00908026	2.76564	0.413699	5.14866	6.13053	-0.98187	chr1p21.3-p13.1|1p21.3-p13.1	1
209529_at	PPAP2C	0.00677518	2.88175	0.401171	3.72615	4.70447	-0.97832	chr19p13	1
227367_at	SLCO3A1	0.00736808	2.84871	0.401171	5.01021	5.98492	-0.974704	chr15q26	1
203962_s_at	NEBL	0.0212987	2.41316	0.468453	7.13749	8.11057	-0.973082	chr10p12	1
214156_at	MYRIP	0.00628382	2.91126	0.401171	4.34439	5.3165	-0.972108	chr3p22.1	1
209685_s_at	PRKCB	0.0304332	2.25773	0.498546	5.8125	6.7822	-0.9697	chr16p11.2	1
204774_at	EVI2A	0.0174277	2.49829	0.451665	6.30775	7.27432	-0.966574	chr17q11.2	1
208894_at	HLA-DRA	0.0123008	2.6428	0.429743	9.83904	10.8001	-0.961071	chr6p21.3	1
1552367_a_at	SCIN	0.0397318	2.13786	0.51813	4.8842	5.83917	-0.954964	chr7p21.3	1
204959_at	MNDA	0.00762304	2.83526	0.401171	5.6644	6.6178	-0.9534	chr1q22	1
213233_s_at	KLHL9	0.0159929	2.5343	0.449108	7.38477	8.3285	-0.943731	chr9p22	1
210982_s_at	HLA-DRA	0.0130422	2.6188	0.434783	9.59907	10.5414	-0.942302	chr6p21.3	1
239744_at	---	9.66245e-05	4.4114	0.376601	4.53246	5.47289	-0.940437	---	1
226757_at	IFIT2	0.0103727	2.71212	0.422285	6.51287	7.44717	-0.934296	chr10q23-q25	1
230391_at	---	0.0047639	3.01865	0.392779	6.66075	7.59264	-0.931894	---	1
238018_at	FAM150B	0.00980809	2.73469	0.41866	2.74277	3.67115	-0.928383	chr2p25.3	1
209550_at	NDN	0.0304389	2.25765	0.498546	5.85109	6.77738	-0.926293	chr15q11.2-q12	1
203961_at	NEBL	0.0224845	2.3899	0.475117	7.70851	8.62937	-0.92086	chr10p12	1
205382_s_at	CFD	0.0103415	2.71334	0.422271	5.12035	6.04081	-0.920464	chr19p13.3	1
213975_s_at	LYZ	0.00758025	2.83749	0.401171	7.8143	8.73013	-0.915825	chr12q15	1
202902_s_at	CTSS	0.000997027	3.59864	0.376601	7.22575	8.13994	-0.914185	chr1q21	1
231729_s_at	CAPS	0.0212514	2.41411	0.468453	4.97574	5.88848	-0.912738	chr19p13.3	1
227995_at	---	0.00926666	2.7575	0.416196	5.48765	6.40032	-0.912671	---	1
238455_at	---	0.00988832	2.73141	0.41968	4.52112	5.43202	-0.910892	---	1
235852_at	STON2	0.0235756	2.36947	0.477002	4.15903	5.0683	-0.909272	chr14q31.1	1
225345_s_at	---	0.0163214	2.5258	0.449575	5.64301	6.55141	-0.908405	---	1
221019_s_at	COLEC12	0.024656	2.35006	0.480252	5.93152	6.83838	-0.906867	chr18pter-p11.3	1
225604_s_at	GLIPR2	0.00548256	2.96437	0.398615	6.99245	7.899	-0.906551	chr9p13-p12	1
210222_s_at	RTN1	0.0423254	2.1089	0.525764	7.66783	8.57425	-0.90642	chr14q23.1	1
1565162_s_at	MGST1	0.0476518	2.05403	0.538901	7.01802	7.92246	-0.904446	chr12p12.3-p12.1	1
227346_at	IKZF1	0.00306574	3.18628	0.376601	4.43725	5.34087	-0.903613	chr7p13-p11.1	1
219279_at	DOCK10	0.0119742	2.6538	0.426556	5.94383	6.84729	-0.903453	chr2q36.2	1
235016_at	REEP3	0.00458216	3.0336	0.392581	4.08161	4.98482	-0.903215	chr10q21.3	1
205960_at	PDK4	0.0169665	2.50956	0.451281	3.35359	4.25517	-0.90158	chr7q21.3	1
208228_s_at	FGFR2	0.0363386	2.17838	0.511274	5.1452	6.04502	-0.899825	chr10q26	1
202890_at	MAP7	0.0388236	2.14839	0.516588	5.7943	6.69213	-0.897835	chr6q23.3	1
209533_s_at	PLAA	0.00181962	3.38014	0.376601	5.48287	6.3772	-0.894332	chr9p21	1
226878_at	HLA-DOA	0.00530858	2.97687	0.393125	5.6132	6.50724	-0.894037	chr6p21.3	1
211991_s_at	HLA-DPA1	0.0123423	2.64142	0.429972	8.82688	9.71923	-0.892348	chr6p21.3	1
213117_at	KLHL9	0.0151673	2.55639	0.446185	6.02727	6.91749	-0.890221	chr9p22	1
230422_at	FPR3	0.00989344	2.7312	0.41968	4.94846	5.83792	-0.889457	chr19q13.3-q13.4	1
205018_s_at	MBNL2	0.0134266	2.60685	0.436703	5.79175	6.6791	-0.887351	chr13q32.1	1
219276_x_at	C9orf82	0.00532489	2.97568	0.393125	6.68811	7.57507	-0.886958	chr9p21.2	1
228850_s_at	---	0.0273951	2.3041	0.487595	3.34459	4.2311	-0.886515	---	1
219505_at	CECR1	0.0177844	2.48976	0.451665	6.72995	7.61562	-0.885666	chr22q11.2	1
219666_at	MS4A6A	0.00435986	3.05266	0.392581	7.45647	8.34045	-0.883979	chr11q12.1	1
223344_s_at	MS4A7	0.00626689	2.91231	0.401171	7.18983	8.07368	-0.883851	chr11q12	1
213537_at	HLA-DPA1	0.0213352	2.41243	0.468453	5.76891	6.6488	-0.879894	chr6p21.3	1
220005_at	P2RY13	0.0256617	2.33267	0.483979	4.36002	5.23697	-0.876943	chr3q24	1
244050_at	PTPLAD2	0.000993187	3.60002	0.376601	4.56365	5.44008	-0.876428	chr9p21.3	1
238066_at	RBP7	0.0253709	2.33764	0.482375	3.99582	4.87114	-0.875321	chr1p36.22	1
218084_x_at	FXYD5	0.0043089	3.05716	0.392581	6.63309	7.50839	-0.875306	chr19q12-q13.1	1
231728_at	CAPS	0.0194684	2.45148	0.463295	4.31535	5.19058	-0.875223	chr19p13.3	1
207655_s_at	BLNK	0.0236923	2.36733	0.477074	4.89477	5.76994	-0.875164	chr10q23.2-q23.33	1
204204_at	SLC31A2	0.0171205	2.50576	0.451489	5.86416	6.73924	-0.875078	chr9q31-q32	1
202687_s_at	TNFSF10	0.00349719	3.1366	0.380137	3.93658	4.81012	-0.873538	chr3q26	1
227276_at	PLXDC2	0.00316144	3.17471	0.376601	5.55663	6.42787	-0.871238	chr10p12.31	1
224358_s_at	MS4A7	0.00205819	3.33475	0.376601	4.74507	5.61545	-0.870383	chr11q12	1
231984_at	MTAP	0.0212423	2.4143	0.468453	4.04938	4.91693	-0.867548	chr9p21	1
204039_at	CEBPA	0.00224132	3.30321	0.376601	6.21968	7.0856	-0.865928	chr19q13.1	1
203057_s_at	PRDM2	0.0378372	2.16009	0.514602	6.45479	7.31942	-0.864621	chr1p36.21	1
221868_at	PAIP2B	0.0225238	2.38915	0.475117	4.69649	5.55821	-0.861721	chr2p13.3	1
217234_s_at	EZR	0.0303513	2.25893	0.498546	6.97938	7.84021	-0.860831	chr6q25.2-q26	1
204975_at	EMP2	0.00834635	2.79929	0.405276	5.9429	6.80355	-0.860655	chr16p13.2	1
217478_s_at	HLA-DMA /// HLA-DMB	0.00895338	2.77127	0.413692	7.24665	8.10477	-0.858115	chr6p21.3	1
1552619_a_at	ANLN	0.0288192	2.28182	0.491482	6.08786	6.94591	-0.858047	chr7p15-p14	1
214720_x_at	2010-09-10	0.00112072	3.55654	0.376601	4.97579	5.83329	-0.8575	chr2q13	1
201847_at	LIPA	0.00105768	3.5774	0.376601	8.76578	9.62187	-0.856097	chr10q23.2-q23.3	1
235334_at	ST6GALNAC3	0.0271433	2.30815	0.487376	3.80901	4.66415	-0.855141	chr1p31.1	1
226817_at	DSC2	0.00192239	3.35993	0.376601	4.73068	5.58481	-0.854129	chr18q12.1	1
213566_at	RNASE6	0.00368172	3.11711	0.384249	6.53274	7.38542	-0.852687	chr14q11.2	1
238692_at	BTBD11	0.00182636	3.37878	0.376601	2.97059	3.82238	-0.851793	chr12q23.3	1
208621_s_at	EZR	0.0488994	2.04197	0.544173	6.31241	7.16117	-0.848757	chr6q25.2-q26	1
214040_s_at	GSN	0.000906897	3.63262	0.376601	6.1763	7.02471	-0.848411	chr9q33	1
219892_at	TM6SF1	0.00575874	2.94528	0.401171	5.54766	6.39543	-0.847768	chr15q24-q26	1
225328_at	---	0.0454267	2.07626	0.532929	7.89039	8.73591	-0.845518	---	1
204502_at	SAMHD1	0.000166891	4.22479	0.376601	5.78896	6.63348	-0.844521	chr20pter-q12	1
230550_at	MS4A6A	0.0103872	2.71155	0.422309	4.62928	5.47195	-0.842673	chr11q12.1	1
204563_at	SELL	0.0168365	2.51279	0.45014	4.3695	5.20984	-0.840342	chr1q23-q25	1
218469_at	GREM1	0.0476183	2.05436	0.538901	2.69498	3.53428	-0.839304	chr15q13-q15	1
219174_at	IFT74	0.00681575	2.87941	0.401171	4.15178	4.9893	-0.837522	chr9p21.2	1
212338_at	MYO1D	0.00994234	2.72922	0.41968	2.66221	3.49922	-0.837005	chr17q11-q12	1
202953_at	C1QB	0.00801383	2.81545	0.404291	8.53013	9.36674	-0.836608	chr1p36.12	1
219932_at	SLC27A6	0.0415513	2.11737	0.524901	2.72258	3.55848	-0.835897	chr5q23.3	1
229450_at	IFIT3	0.0342895	2.20452	0.506286	7.33196	8.16687	-0.834905	chr10q24	1
226865_at	---	0.00734056	2.85019	0.401171	6.62433	7.45853	-0.8342	---	1
223343_at	MS4A7	0.0100336	2.72553	0.419931	7.4765	8.30288	-0.826384	chr11q12	1
212651_at	RHOBTB1	0.000506803	3.83914	0.376601	4.84972	5.67533	-0.825611	chr10q21.2	1
225919_s_at	C9orf72	0.00728074	2.85342	0.401171	5.83582	6.6603	-0.824482	chr9p21.2	1
238668_at	---	0.0135369	2.60348	0.437708	4.88465	5.70777	-0.823125	---	1
230722_at	BNC2	0.0251491	2.34146	0.481176	4.74	5.56131	-0.821313	chr9p22.3-p22.2	1
228372_at	C10orf128	0.00865485	2.78482	0.408564	4.63095	5.45159	-0.82064	chr10q11.23	1
232617_at	CTSS	0.00305089	3.1881	0.376601	6.96275	7.78237	-0.819625	chr1q21	1
230207_s_at	DOCK5	0.0187149	2.46822	0.458852	4.24808	5.06734	-0.819258	chr8p21.2	1
211990_at	HLA-DPA1	0.00803066	2.81462	0.404291	10.5278	11.3458	-0.818001	chr6p21.3	1
229670_at	---	0.00760621	2.83614	0.401171	4.78758	5.60449	-0.816905	---	1
202085_at	TJP2	0.0453908	2.07663	0.532905	7.51313	8.3283	-0.815169	chr9q13-q21	1
227425_at	REPS2	0.0361136	2.18119	0.510962	4.07791	4.88995	-0.81204	chrXp22.2-p22.13	1
212989_at	SGMS1	0.0053639	2.97285	0.393125	5.01069	5.81755	-0.806858	chr10q11.2	1
218729_at	LXN	0.0220927	2.39746	0.472581	5.87468	6.68105	-0.806369	chr3q25.32	1
204006_s_at	FCGR3A /// FCGR3B	0.0320995	2.23404	0.500804	7.21355	8.01853	-0.80498	chr1q23	1
203932_at	HLA-DMB	0.00967659	2.74012	0.41866	7.50773	8.31141	-0.803677	chr6p21.3	1
238469_at	OGFRL1	0.0137172	2.59802	0.437708	5.4725	6.27616	-0.803659	chr6q13	1
219594_at	NINJ2	0.034654	2.19977	0.506571	4.57626	5.37799	-0.801724	chr12p13	1
225502_at	DOCK8	0.0226203	2.38731	0.475117	5.12156	5.92259	-0.801028	chr9p24.3	1
217502_at	IFIT2	0.0159801	2.53464	0.449064	5.33232	6.1319	-0.799583	chr10q23-q25	1
221618_s_at	TAF9B	0.0115725	2.66772	0.426556	5.61202	6.41045	-0.798436	chrXq13.1-q21.1	1
230252_at	LPAR5	0.0162657	2.52723	0.449575	5.37559	6.17309	-0.797498	chr12p13.31	1
227297_at	ITGA9	0.0184517	2.47421	0.456078	4.52898	5.32582	-0.796837	chr3p21.3	1
211654_x_at	HLA-DQB1	0.0388995	2.1475	0.51667	6.95985	7.75635	-0.7965	chr6p21.3	1
209070_s_at	RGS5	0.0450069	2.08056	0.53161	7.63258	8.42771	-0.79513	chr1q23.1	1
227265_at	FGL2	0.0193329	2.45444	0.46288	6.79549	7.59023	-0.794736	chr7q11.23	1
225353_s_at	C1QC	0.00707583	2.86467	0.401171	9.22762	10.0215	-0.793877	chr1p36.11	1
224252_s_at	FXYD5	0.00694717	2.8719	0.401171	6.46213	7.25588	-0.793751	chr19q12-q13.1	1
234987_at	---	0.00504625	2.99646	0.392779	6.68434	7.47781	-0.793467	---	1
227609_at	EPSTI1	0.0147993	2.5666	0.445095	5.37779	6.17104	-0.793247	chr13q13.3	1
1555728_a_at	MS4A4A	0.0376033	2.1629	0.513734	6.20711	7.00015	-0.793033	chr11q12	1
223177_at	NT5DC1	0.0263056	2.32186	0.484005	4.54434	5.33734	-0.793002	chr6q22.1	1
222586_s_at	OSBPL11	0.0018858	3.367	0.376601	5.84977	6.64156	-0.791784	chr3q21	1
209619_at	CD74	0.0105707	2.70447	0.424049	10.1004	10.8921	-0.791648	chr5q32	1
201137_s_at	HLA-DPB1	0.0173772	2.49951	0.45165	8.71486	9.50648	-0.79162	chr6p21.3	1
205081_at	CRIP1	0.0245399	2.35211	0.479487	5.01848	5.80958	-0.791093	chr14q32.33	1
203472_s_at	SLCO2B1	0.00325164	3.16411	0.376601	5.21655	6.00759	-0.791046	chr11q13	1
218736_s_at	PALMD	0.0354811	2.18916	0.508367	5.76338	6.55434	-0.790958	chr1p22-p21	1
235331_x_at	PCGF5	0.00679023	2.88088	0.401171	3.81835	4.60927	-0.790916	chr10q23.32	1
238067_at	TBC1D8B	0.00326491	3.16257	0.376601	2.23428	3.02283	-0.788545	chrXq22.3	1
203041_s_at	LAMP2	0.00108267	3.56899	0.376601	8.7518	9.53755	-0.785752	chrXq24	1
227266_s_at	FYB	0.0288948	2.28066	0.492004	5.86626	6.6518	-0.785542	chr5p13.1	1
215193_x_at	HLA-DRB1 /// HLA-DRB3 /// HLA-DRB4	0.0198487	2.44326	0.46547	9.43864	10.2239	-0.785261	chr6p21.3	1
204048_s_at	PHACTR2	0.0145171	2.57459	0.442259	6.10961	6.89413	-0.784515	chr6q24.2	1
238900_at	HLA-DRB1 /// HLA-DRB3 /// HLA-DRB4 /// HLA-DRB5 /// LOC100294036	0.0142674	2.58177	0.440686	2.52493	3.30906	-0.784124	chr6p21.3	1
226636_at	PLD1	0.00422937	3.06429	0.388987	3.95622	4.73849	-0.782265	chr3q26	1
225801_at	---	0.0276191	2.30053	0.487712	3.8732	4.65438	-0.781178	---	1
225078_at	EMP2	0.033446	2.21568	0.504041	5.56352	6.34467	-0.781146	chr16p13.2	1
226789_at	EMB	0.0173681	2.49973	0.45165	5.13182	5.91177	-0.779949	chr5q11.1	1
204319_s_at	RGS10	0.00181635	3.3808	0.376601	6.86342	7.64298	-0.779565	chr10q25	1
220014_at	PRR16	0.0192121	2.45711	0.46288	2.57462	3.35339	-0.778763	chr5q23.1	1
202838_at	FUCA1	0.00557455	2.95792	0.399082	7.18697	7.96491	-0.77794	chr1p34	1
223620_at	GPR34	0.0273095	2.30547	0.487595	7.25874	8.03639	-0.777652	chrXp11.4-p11.3	1
210042_s_at	CTSZ	0.00467349	3.02602	0.392779	4.77923	5.55622	-0.776995	chr20q13	1
1559883_s_at	SAMHD1	0.00276612	3.22486	0.376601	3.85486	4.6309	-0.776037	chr20pter-q12	1
219694_at	FAM105A	0.000240418	4.0991	0.376601	4.43502	5.21101	-0.775989	chr5p15.2	1
228450_at	PLEKHA7	0.00676849	2.88214	0.401171	4.64159	5.41599	-0.7744	chr11p15.1	1
209541_at	IGF1	0.0173395	2.50042	0.45165	3.80187	4.5758	-0.773931	chr12q22-q23	1
208622_s_at	EZR	0.0178142	2.48905	0.451665	7.53212	8.30127	-0.769151	chr6q25.2-q26	1
228071_at	GIMAP7	0.0063107	2.90959	0.401171	4.19747	4.96637	-0.768905	chr7q36.1	1
219519_s_at	SIGLEC1	0.0375321	2.16376	0.513734	3.84713	4.61459	-0.76746	chr20p13	1
1555756_a_at	CLEC7A	0.00864003	2.7855	0.408564	4.66896	5.43606	-0.767094	chr12p13.2	1
235150_at	---	0.0170609	2.50723	0.451489	4.74061	5.50755	-0.766943	---	1
235044_at	CYYR1	0.0115581	2.66822	0.426556	3.76987	4.53428	-0.764408	chr21q21.2	1
204192_at	CD37	0.0243936	2.3547	0.479487	5.15892	5.92158	-0.762656	chr19q13.3	1
226117_at	TIFA	0.0233816	2.37304	0.477002	5.30446	6.06595	-0.761488	chr4q25	1
211675_s_at	MDFIC	0.0426251	2.10565	0.525764	6.90769	7.66888	-0.76119	chr7q31.1-q31.2	1
218943_s_at	DDX58	0.0202474	2.43478	0.46547	4.3222	5.0823	-0.760095	chr9p12	1
212829_at	PIP4K2A	0.0164387	2.52281	0.450067	7.64239	8.40241	-0.760021	chr10p12.2	1
225079_at	EMP2	0.023104	2.37819	0.477002	6.18196	6.94195	-0.759991	chr16p13.2	1
223000_s_at	F11R	0.0184666	2.47387	0.456241	6.6557	7.4155	-0.759801	chr1q21.2-q21.3	1
201728_s_at	KIAA0100	0.00419663	3.06726	0.388987	5.48167	6.23757	-0.7559	chr17q11.2	1
213160_at	DOCK2	0.00723656	2.85582	0.401171	5.16516	5.92031	-0.755156	chr5q35.1	1
223178_s_at	NT5DC1	0.0295208	2.2712	0.494244	3.91367	4.66831	-0.75464	chr6q22.1	1
227379_at	MBOAT1	0.00151632	3.44689	0.376601	3.73918	4.4924	-0.753218	chr6p22.3	1
208116_s_at	MAN1A1	0.00452577	3.03835	0.392581	3.27237	4.02494	-0.752573	chr6q22	1
236297_at	---	0.0182245	2.47944	0.453333	4.16277	4.91522	-0.752458	---	1
200904_at	HLA-E	0.00213221	3.32169	0.376601	8.33539	9.08743	-0.752035	chr6p21.3	1
210176_at	TLR1	0.00724817	2.85519	0.401171	4.59022	5.3407	-0.750477	chr4p14	1
218918_at	MAN1C1	0.0161623	2.5299	0.449575	7.4096	8.15987	-0.750273	chr1p35	1
203923_s_at	CYBB	0.0120738	2.65042	0.427763	7.15603	7.90456	-0.748539	chrXp21.1	1
238581_at	GBP5	0.0365623	2.17561	0.512444	3.14059	3.88868	-0.748087	chr1p22.2	1
219777_at	GIMAP6	0.00741727	2.84608	0.401171	5.38004	6.12788	-0.747843	---	1
209312_x_at	HLA-DRB1 /// HLA-DRB4 /// HLA-DRB5	0.0192962	2.45525	0.46288	9.83597	10.583	-0.74701	chr6p21.3	1
209723_at	SERPINB9	0.0227239	2.38534	0.475117	5.71067	6.4576	-0.746933	chr6p25	1
223423_at	GPR160	0.00500087	2.99994	0.392779	4.8263	5.57092	-0.744626	chr3q26.2-q27	1
238794_at	C10orf78	0.00316555	3.17422	0.376601	3.98042	4.72305	-0.742625	chr10q25.1	1
208579_x_at	H2BFS /// HIST1H2BK	0.0190912	2.45978	0.462647	6.49256	7.23381	-0.74125	chr21q22.3 /// chr6p21.33	1
214467_at	GPR65	0.00866074	2.78455	0.408564	5.36867	6.10927	-0.740597	chr14q31-q32.1	1
212093_s_at	MTUS1	0.0179877	2.48496	0.451665	6.37929	7.11932	-0.740026	chr8p22	1
235476_at	TRIM59	0.0361808	2.18035	0.511179	3.27869	4.01699	-0.738306	chr3q25.33	1
202901_x_at	CTSS	0.00939807	2.75185	0.417416	3.9421	4.67871	-0.736608	chr1q21	1
205401_at	AGPS	0.00027684	4.05028	0.376601	5.576	6.31139	-0.735393	chr2q31.2	1
219602_s_at	FAM38B	0.047234	2.05814	0.538052	4.15356	4.88807	-0.734511	chr18p11.22	1
204122_at	TYROBP	0.00688383	2.8755	0.401171	7.99287	8.72665	-0.733785	chr19q13.1	1
229560_at	TLR8	0.0348455	2.19729	0.507101	3.53645	4.26924	-0.732794	chrXp22	1
208253_at	SIGLEC8	0.0147119	2.56906	0.444526	3.62801	4.35952	-0.73151	chr19q13.33-q13.41	1
219386_s_at	SLAMF8	0.0270981	2.30888	0.487352	4.20786	4.93845	-0.730585	chr1q23.2	1
208146_s_at	CPVL	0.0117843	2.66032	0.426556	6.74147	7.47121	-0.729738	chr7p15-p14	1
213056_at	FRMD4B	0.0293913	2.27314	0.493285	5.07109	5.80072	-0.72963	chr3p14.1	1
201422_at	IFI30	0.00770861	2.83085	0.401171	8.7542	9.48285	-0.728653	chr19p13.1	1
212999_x_at	HLA-DQB1	0.03711	2.16888	0.513734	5.82482	6.55329	-0.728475	chr6p21.3	1
206171_at	ADORA3	0.00973544	2.73768	0.41866	5.98696	6.71476	-0.7278	chr1p13.2	1
229723_at	TAGAP	0.0226847	2.38609	0.475117	4.51711	5.24458	-0.727473	chr6q25.3	1
215933_s_at	HHEX	0.00691	2.87401	0.401171	4.12707	4.85339	-0.726319	chr10q23.33	1
213241_at	PLXNC1	0.008309	2.80107	0.405174	6.26725	6.99279	-0.725539	chr12q23.3	1
202587_s_at	AK1	0.0135335	2.60358	0.437708	7.36169	8.087	-0.725308	chr9q34.1	1
224595_at	SLC44A1	0.0417941	2.1147	0.52555	6.51376	7.23761	-0.723852	chr9q31.2	1
239155_at	---	0.00121263	3.52807	0.376601	3.87945	4.60307	-0.723617	---	1
227627_at	SGK3	0.00420916	3.06612	0.388987	6.75795	7.48086	-0.722913	chr8q12.3-q13.1	1
227947_at	PHACTR2	0.016567	2.51955	0.450088	5.27384	5.99221	-0.718361	chr6q24.2	1
206200_s_at	ANXA11	0.00186877	3.37034	0.376601	7.68325	8.40089	-0.717632	chr10q23	1
206167_s_at	ARHGAP6	0.0444664	2.08615	0.529535	4.79556	5.51232	-0.716758	chrXp22.3	1
204049_s_at	PHACTR2	0.030453	2.25744	0.498546	6.0712	6.78728	-0.716084	chr6q24.2	1
226489_at	TMCC3	0.00105067	3.57979	0.376601	5.20573	5.9207	-0.714972	chr12q22	1
235146_at	TMCC3	0.0218503	2.4022	0.470538	5.66404	6.37888	-0.714832	chr12q22	1
227647_at	KCNE3	0.0122735	2.64371	0.429743	6.0927	6.80659	-0.713886	chr11q13-q14	1
202533_s_at	DHFR	0.0017553	3.39335	0.376601	4.6493	5.36266	-0.713359	chr5q11.2-q13.2	1
220416_at	ATP8B4	0.00132973	3.49467	0.376601	3.23768	3.95011	-0.712429	chr15q21.2	1
209462_at	APLP1	0.0300164	2.26384	0.497635	7.87777	8.58937	-0.711597	chr19q13.1	1
220038_at	C8orf44 /// SGK3	0.0416753	2.11601	0.524901	4.59128	5.30286	-0.711584	chr8q12.3-q13.1 /// chr8q13.1	1
228665_at	CYYR1	0.0144196	2.57738	0.441183	4.92063	5.63106	-0.710433	chr21q21.2	1
203015_s_at	SSX2IP	0.0402452	2.13199	0.520712	4.66091	5.37044	-0.709533	chr1p22.3	1
209806_at	HIST1H2BK	0.0157905	2.53962	0.449064	7.69575	8.40495	-0.709202	chr6p21.33	1
205639_at	AOAH	0.00396905	3.08853	0.388987	4.65187	5.36064	-0.708773	chr7p14-p12	1
201998_at	ST6GAL1	0.019555	2.44959	0.463367	7.37361	8.08232	-0.708708	chr3q27-q28	1
208998_at	UCP2	0.0111382	2.68327	0.426556	7.57047	8.27785	-0.707373	chr11q13	1
210542_s_at	SLCO3A1	0.0155903	2.54494	0.447345	4.9783	5.68553	-0.707236	chr15q26	1
214971_s_at	ST6GAL1	0.00579309	2.94297	0.401171	4.09421	4.80101	-0.706802	chr3q27-q28	1
229367_s_at	GIMAP6	0.00487311	3.00992	0.392779	5.14239	5.84753	-0.705139	---	1
244650_at	FAM105A	0.000558173	3.80512	0.376601	3.88344	4.58763	-0.70419	chr5p15.2	1
242277_at	---	0.0460994	2.06944	0.534454	4.57813	5.28222	-0.704089	---	1
206765_at	KCNJ2	0.0444224	2.08661	0.529535	5.62417	6.32819	-0.704019	chr17q23.1-q24.2	1
204834_at	FGL2	0.00706721	2.86515	0.401171	5.00755	5.71141	-0.703854	chr7q11.23	1
209980_s_at	SHMT1	0.000524532	3.82703	0.376601	5.44519	6.14737	-0.702186	chr17p11.2	1
220088_at	C5AR1	0.0386542	2.15038	0.516588	6.22881	6.93035	-0.701536	chr19q13.3-q13.4	1
212142_at	MCM4	0.0131293	2.61606	0.434783	4.10694	4.80781	-0.700875	chr8q11.2	1
210904_s_at	IL13RA1	0.0121721	2.6471	0.428578	5.56266	6.26288	-0.700216	chrXq24	1
231513_at	---	0.0476652	2.0539	0.538901	6.63014	7.32981	-0.699665	---	1
209574_s_at	C18orf1	0.0129615	2.62135	0.434783	4.60698	5.3055	-0.698522	chr18p11.2	1
202688_at	TNFSF10	0.0421066	2.11128	0.525764	5.54435	6.24229	-0.697934	chr3q26	1
205997_at	ADAM28	0.0471321	2.05914	0.538025	5.65979	6.3567	-0.696913	chr8p21.2	1
203474_at	IQGAP2	0.0411193	2.12216	0.524222	5.6914	6.38829	-0.696889	chr5q13.3	1
224356_x_at	MS4A6A	0.0186859	2.46887	0.458432	8.00564	8.70154	-0.695898	chr11q12.1	1
214807_at	---	0.0339269	2.20929	0.50529	5.4375	6.13257	-0.695077	---	1
235104_at	ERAP2	0.00805665	2.81333	0.404291	2.83715	3.53197	-0.694816	chr5q15	1
214440_at	NAT1	0.00663505	2.88996	0.401171	4.32213	5.01486	-0.692731	chr8p23.1-p21.3	1
215891_s_at	GM2A	0.00133073	3.49439	0.376601	4.77899	5.47136	-0.692372	chr5q31.3-q33.1	1
223044_at	SLC40A1	0.0408944	2.12467	0.523263	7.839	8.53072	-0.691724	chr2q32	1
225407_at	MBP	0.0101758	2.71986	0.421215	5.97752	6.66912	-0.691605	chr18q23	1
213094_at	GPR126	0.0112502	2.67921	0.426556	3.15269	3.84283	-0.690141	chr6q24.1	1
203741_s_at	ADCY7	0.00956121	2.74494	0.418453	4.40748	5.09715	-0.689664	chr16q12-q13	1
204236_at	FLI1	0.0195205	2.45034	0.463295	4.89663	5.58609	-0.689469	chr11q24.1-q24.3	1
218849_s_at	PPP1R13L	0.0204123	2.43133	0.465634	4.79722	5.48559	-0.68837	chr19q13.32	1
207238_s_at	PTPRC	0.0178637	2.48788	0.451665	5.76717	6.45253	-0.685363	chr1q31-q32	1
239066_at	---	0.00880255	2.77806	0.411219	4.19348	4.87787	-0.684392	---	1
219243_at	GIMAP4	0.0105109	2.70677	0.424049	6.15872	6.84208	-0.683356	chr7q36.1	1
225599_s_at	C8orf83	0.011413	2.67336	0.426556	4.94008	5.62193	-0.681845	chr8q22.1	1
1554899_s_at	FCER1G	0.0248427	2.34678	0.480635	7.03762	7.71935	-0.681734	chr1q23	1
207379_at	EDIL3	0.0423545	2.10858	0.525764	3.70253	4.38336	-0.68083	chr5q14	1
213069_at	HEG1	0.00126955	3.51146	0.376601	7.759	8.43981	-0.680807	chr3q21.2	1
218304_s_at	OSBPL11	0.00767107	2.83278	0.401171	7.21724	7.89749	-0.680253	chr3q21	1
218232_at	C1QA	0.0262512	2.32276	0.484005	8.42812	9.10811	-0.679983	chr1p36.12	1
214560_at	FPR3	0.00906685	2.76623	0.413699	4.08981	4.76956	-0.67975	chr19q13.3-q13.4	1
201301_s_at	ANXA4	0.00557085	2.95817	0.399082	7.02802	7.70731	-0.679288	chr2p13	1
204240_s_at	SMC2	0.0249692	2.34458	0.480821	5.85682	6.53596	-0.679142	chr9q31.1	1
232383_at	TFEC	0.00194152	3.35628	0.376601	3.1112	3.78886	-0.677661	chr7q31.2	1
207993_s_at	CHP	0.000384353	3.9361	0.376601	4.19853	4.87592	-0.677389	chr15q13.3	1
205842_s_at	JAK2	0.00192939	3.35859	0.376601	5.28796	5.96527	-0.677306	chr9p24	1
1555852_at	---	0.0165222	2.52068	0.450088	5.39747	6.07468	-0.677201	---	1
222725_s_at	PALMD	0.0290557	2.27821	0.492407	3.28617	3.9633	-0.677126	chr1p22-p21	1
225602_at	GLIPR2	0.0232078	2.37626	0.477002	7.31603	7.99299	-0.67696	chr9p13-p12	1
208097_s_at	TMX1	0.0140804	2.58723	0.440164	7.53343	8.2103	-0.676868	chr14q22.1	1
244352_at	---	0.0175865	2.49447	0.451665	4.6821	5.3586	-0.676495	---	1
225095_at	SPTLC2	0.00533884	2.97467	0.393125	6.08858	6.76438	-0.675796	chr14q24.3-q31	1
200696_s_at	GSN	0.00996532	2.72829	0.41968	8.56327	9.23885	-0.675582	chr9q33	1
227607_at	STAMBPL1	0.0200504	2.43895	0.46547	5.40029	6.0757	-0.675409	chr10q23.31	1
222781_s_at	C9orf40	0.000720565	3.71468	0.376601	5.54994	6.22502	-0.675081	chr9q21.13	1
235004_at	RBM24	0.0345193	2.20152	0.506571	3.83582	4.51064	-0.674828	chr6p22.3	1
203473_at	SLCO2B1	0.0216314	2.40652	0.469959	7.65631	8.33074	-0.674424	chr11q13	1
225763_at	RCSD1	0.0133945	2.60783	0.436592	5.7138	6.3876	-0.673794	chr1q22-q24	1
1553133_at	C9orf72	0.0017418	3.39618	0.376601	4.55846	5.23169	-0.673227	chr9p21.2	1
213624_at	SMPDL3A	0.00556993	2.95824	0.399082	6.30132	6.97388	-0.672562	chr6q22.31	1
202803_s_at	ITGB2	0.0316335	2.24055	0.50007	7.56094	8.23329	-0.672343	chr21q22.3	1
1552613_s_at	CDC42SE2	0.00040898	3.91439	0.376601	5.09605	5.7682	-0.672156	chr5q23.3-q31.1	1
204670_x_at	HLA-DRB1 /// HLA-DRB4	0.0299379	2.265	0.497373	9.60198	10.2741	-0.672095	chr6p21.3	1
52651_at	COL8A2	0.019064	2.46039	0.462528	5.35596	6.02737	-0.671417	chr1p34.2	1
219326_s_at	B3GNT2	0.00273062	3.22969	0.376601	4.8911	5.56229	-0.671186	chr2p15	1
204912_at	IL10RA	0.0255252	2.335	0.48385	5.82217	6.49198	-0.669808	chr11q23	1
204829_s_at	FOLR2	0.0261888	2.3238	0.484005	5.89226	6.56177	-0.669507	chr11q13.3-q13.5	1
235306_at	GIMAP8	0.0257346	2.33144	0.484005	4.15835	4.82733	-0.66898	chr7q36.1	1
219132_at	PELI2	0.0117624	2.66108	0.426556	6.04122	6.70989	-0.668662	chr14q21	1
204057_at	IRF8	0.00601524	2.92831	0.401171	6.33793	7.00638	-0.668451	chr16q24.1	1
225355_at	NEURL1B	0.0191151	2.45925	0.462647	6.84523	7.51336	-0.668128	chr5q35.1	1
213689_x_at	FAM69A	0.00802552	2.81487	0.404291	7.18615	7.8542	-0.668052	chr1p22.1	1
204545_at	PEX6	0.00964483	2.74144	0.41866	5.19591	5.86395	-0.668044	chr6p21.1	1
218454_at	PLBD1	0.00503312	2.99746	0.392779	5.97074	6.63858	-0.667849	chr12p13.1	1
223280_x_at	MS4A6A	0.0199446	2.4412	0.46547	8.07412	8.74129	-0.66717	chr11q12.1	1
202731_at	PDCD4	0.00640818	2.90359	0.401171	5.05211	5.71844	-0.666331	chr10q24	1
211795_s_at	FYB	0.0499761	2.03177	0.546033	5.39553	6.06106	-0.665528	chr5p13.1	1
210166_at	TLR5	0.00437768	3.0511	0.392581	4.92083	5.58487	-0.664037	chr1q41-q42	1
224596_at	SLC44A1	0.0105519	2.70519	0.424049	7.38249	8.04583	-0.663345	chr9q31.2	1
210653_s_at	BCKDHB	0.00667384	2.88767	0.401171	4.78978	5.45227	-0.662495	chr6q13-q15	1
205159_at	CSF2RB	0.0320577	2.23462	0.500804	4.35797	5.02014	-0.662164	chr22q13.1	1
214895_s_at	ADAM10	0.015681	2.54252	0.44888	5.94304	6.60471	-0.661671	chr15q2|15q22	1
219563_at	C14orf139	0.0168848	2.51158	0.450329	6.04712	6.70842	-0.661304	chr14q32.13	1
219771_at	TBC1D8B	0.00881456	2.77752	0.411219	3.91435	4.57459	-0.660248	chrXq22.3	1
218967_s_at	PTER	0.0410571	2.12286	0.523873	3.41689	4.07642	-0.659537	chr10p12	1
204867_at	GCHFR	0.00666128	2.88841	0.401171	4.55662	5.21513	-0.658512	chr15q15	1
216044_x_at	FAM69A	0.00739334	2.84736	0.401171	6.72678	7.38349	-0.656708	chr1p22.1	1
211913_s_at	MERTK	0.0190916	2.45977	0.462647	5.85877	6.51392	-0.655149	chr2q14.1	1
205988_at	CD84	0.0137186	2.59798	0.437708	6.37028	7.02471	-0.654431	chr1q24	1
202295_s_at	CTSH	0.0133894	2.60799	0.436592	8.13015	8.78435	-0.654203	chr15q24-q25	1
1552386_at	GAPT	0.0279249	2.29569	0.488972	3.27431	3.92737	-0.653069	chr5q11.2	1
236027_at	C10orf78	0.00443468	3.04615	0.392581	5.28929	5.94218	-0.652897	chr10q25.1	1
204638_at	ACP5	0.0478128	2.05246	0.539491	4.49564	5.14799	-0.652352	chr19p13.3-p13.2	1
235103_at	MAN2A1	0.0328562	2.22364	0.501399	5.66927	6.32091	-0.651634	chr5q21-q22	1
1555349_a_at	ITGB2	0.0425609	2.10635	0.525764	7.16163	7.81303	-0.651396	chr21q22.3	1
209969_s_at	STAT1	0.0440837	2.09015	0.528337	5.76919	6.4205	-0.651301	chr2q32.2	1
242338_at	TMEM64	0.00222354	3.30617	0.376601	4.37095	5.02218	-0.651223	chr8q21.3	1
223922_x_at	MS4A6A	0.0204819	2.42987	0.465634	7.92068	8.57169	-0.651007	chr11q12.1	1
206470_at	PLXNC1	0.00243346	3.27267	0.376601	4.56501	5.21588	-0.650873	chr12q23.3	1
203072_at	MYO1E	0.0115639	2.66802	0.426556	5.0616	5.71103	-0.649429	chr15q21-q22	1
230464_at	S1PR5	0.0310857	2.24832	0.499098	3.87546	4.52308	-0.647622	chr19p13.2	1
201302_at	ANXA4	0.0170349	2.50787	0.451489	6.68668	7.33092	-0.644234	chr2p13	1
1554930_a_at	FUT8	0.000252137	4.08265	0.376601	5.74999	6.39413	-0.644141	chr14q24.3	1
205776_at	FMO5	0.00689039	2.87512	0.401171	3.06388	3.70791	-0.644037	chr1q21.1	1
233540_s_at	CDK5RAP2	0.00514222	2.98918	0.392779	5.71038	6.35435	-0.643973	chr9q33.2	1
204542_at	ST6GALNAC2	0.0225741	2.38819	0.475117	4.3032	4.94648	-0.643277	chr17q25.1	1
208306_x_at	---	0.0286298	2.28472	0.490768	9.8267	10.4689	-0.642202	---	1
203042_at	LAMP2	0.00626396	2.91249	0.401171	8.44136	9.08302	-0.641662	chrXq24	1
211367_s_at	CASP1	0.0276794	2.29957	0.487712	5.23906	5.88034	-0.641278	chr11q23	1
223490_s_at	EXOSC3	0.00550867	2.96253	0.398896	4.48779	5.12886	-0.641065	chr9p11	1
208018_s_at	HCK	0.0296473	2.26931	0.495805	6.17576	6.8165	-0.640743	chr20q11-q12	1
220387_s_at	HHLA3	0.00702966	2.86725	0.401171	5.66387	6.30405	-0.640187	chr1p31.1	1
220272_at	BNC2	0.0336597	2.21283	0.504365	4.39257	5.03275	-0.640182	chr9p22.3-p22.2	1
210785_s_at	C1orf38	0.0340451	2.20773	0.505545	5.54733	6.18748	-0.640152	chr1p35.3	1
207857_at	LILRA2	0.00729379	2.85271	0.401171	3.95268	4.59263	-0.639954	chr19q13.4	1
202729_s_at	LTBP1	0.0292331	2.27553	0.492956	7.09068	7.72992	-0.639234	chr2p22-p21	1
206298_at	ARHGAP22	0.00884487	2.77615	0.411219	5.05774	5.69687	-0.639131	chr10q11.22	1
220092_s_at	ANTXR1	0.00168639	3.40803	0.376601	3.21018	3.84922	-0.639037	chr2p13.1	1
209707_at	PIGK	0.00219788	3.31047	0.376601	6.73975	7.37842	-0.63867	chr1p31.1	1
204479_at	OSTF1	0.000893264	3.63804	0.376601	5.65802	6.29652	-0.638497	chr9q13-q21.2	1
202444_s_at	ERLIN1	0.0166229	2.51814	0.450088	4.76778	5.4062	-0.638425	chr10q21-q22	1
231995_at	C9orf82	0.0391557	2.14451	0.516868	4.4023	5.03959	-0.637293	chr9p21.2	1
228293_at	DEPDC7	0.0180298	2.48398	0.451665	3.22124	3.85852	-0.637282	chr11p13	1
205393_s_at	CHEK1	0.0113645	2.6751	0.426556	3.95668	4.59318	-0.636501	chr11q24-q24	1
212096_s_at	MTUS1	0.030157	2.26177	0.497635	8.01789	8.65407	-0.636176	chr8p22	1
219543_at	PBLD	0.0059136	2.93495	0.401171	4.47061	5.10654	-0.635931	chr10pter-q25.3	1
205961_s_at	PSIP1	0.0204664	2.4302	0.465634	7.98	8.61587	-0.635875	chr9p22.3	1
204147_s_at	TFDP1	0.00173383	3.39787	0.376601	5.57628	6.21166	-0.635381	chr13q34	1
221858_at	TBC1D12	0.0119153	2.65581	0.426556	6.20094	6.83538	-0.63444	chr10q23.33	1
227314_at	ITGA2	0.0498043	2.03338	0.545683	6.55957	7.19391	-0.634342	chr5q23-q31	1
201720_s_at	LAPTM5	0.0156529	2.54327	0.448671	9.07539	9.70891	-0.633521	chr1p34	1
223556_at	HELLS	0.00958383	2.74399	0.418453	3.65197	4.28456	-0.632584	chr10q24.2	1
221679_s_at	ABHD6	0.0103384	2.71346	0.422271	5.12732	5.75869	-0.631377	chr3p14.3	1
222870_s_at	B3GNT2	0.00619418	2.91687	0.401171	6.03898	6.66888	-0.629904	chr2p15	1
205407_at	RECK	0.0033738	3.15018	0.376978	5.13639	5.766	-0.629604	chr9p13.3	1
212588_at	PTPRC	0.0335397	2.21443	0.504324	6.31187	6.94146	-0.629591	chr1q31-q32	1
229937_x_at	LILRB1	0.0378756	2.15963	0.514602	4.6492	5.27845	-0.629257	chr19q13.4	1
212330_at	TFDP1	0.00142682	3.46906	0.376601	7.32738	7.95615	-0.628771	chr13q34	1
227210_at	SFMBT2	0.0158065	2.5392	0.449064	5.26842	5.89642	-0.628002	chr10p14	1
228667_at	AGPAT4	0.0228797	2.3824	0.475425	5.90359	6.53152	-0.62793	chr6q26	1
212325_at	LIMCH1	0.0422424	2.1098	0.525764	6.4753	7.1019	-0.6266	chr4p13	1
229383_at	---	0.0277373	2.29865	0.488534	6.13047	6.7566	-0.626132	---	1
211557_x_at	SLCO2B1	0.0119375	2.65505	0.426556	6.34943	6.97536	-0.625934	chr11q13	1
202112_at	VWF	0.0402569	2.13186	0.520712	7.64998	8.27469	-0.624707	chr12p13.3	1
212807_s_at	SORT1	0.00665944	2.88852	0.401171	7.32599	7.95024	-0.624249	chr1p21.3-p13.1|1p21.3-p13.1	1
215533_s_at	UBE4B	0.000728911	3.71059	0.376601	5.43777	6.06078	-0.623004	chr1p36.3	1
214366_s_at	ALOX5	0.00946932	2.74882	0.418453	4.33211	4.95487	-0.622759	chr10q11.2	1
203028_s_at	CYBA	0.00840537	2.79648	0.406015	8.00021	8.62233	-0.622123	chr16q24	1
209879_at	SELPLG	0.0161546	2.5301	0.449575	5.98083	6.60275	-0.621922	chr12q24	1
201427_s_at	SEPP1	0.0242147	2.35789	0.478474	9.80146	10.4233	-0.621857	chr5q31	1
227356_at	---	0.00385066	3.10006	0.386357	5.38013	6.00119	-0.621059	---	1
213839_at	CLMN	0.0386881	2.14998	0.516588	4.31739	4.93838	-0.62099	chr14q32.13	1
206214_at	PLA2G7	0.0367767	2.17296	0.513623	2.8704	3.4912	-0.620798	chr6p21.2-p12	1
232024_at	GIMAP2	0.0330622	2.22085	0.50293	5.43078	6.05131	-0.620532	chr7q36.1	1
201079_at	SYNGR2	0.00724982	2.8551	0.401171	7.16239	7.78264	-0.620255	chr17q25.3	1
219725_at	TREM2	0.0221519	2.39631	0.47324	7.64799	8.26816	-0.620171	chr6p21.1	1
236099_at	---	0.0103592	2.71265	0.422285	3.49247	4.11263	-0.620159	---	1
1554285_at	HAVCR2	0.00931505	2.75541	0.416776	5.06847	5.68772	-0.619246	chr5q33.3	1
212095_s_at	MTUS1	0.015919	2.53624	0.449064	5.75113	6.36841	-0.61728	chr8p22	1
209131_s_at	SNAP23	0.0174471	2.49782	0.451665	4.88408	5.50009	-0.616012	chr15q15.1-q15.2	1
216663_s_at	ZMYND10	0.0145195	2.57452	0.442259	3.79197	4.40789	-0.615925	chr3p21.3	1
215780_s_at	hCG_1644608 /// SET	0.00458084	3.03371	0.392581	8.16428	8.77968	-0.615403	chr9q34 /// chrXq21.1	1
223063_at	C1orf198	0.0190597	2.46048	0.462528	8.10578	8.72102	-0.615235	chr1q42.13-q43	1
224645_at	EIF4EBP2	0.00132208	3.49676	0.376601	5.9157	6.52986	-0.614159	chr10q21-q22	1
231720_s_at	JAM3	0.0285282	2.28629	0.490384	5.55169	6.16488	-0.613184	chr11q25	1
226423_at	PAQR8	0.0392512	2.1434	0.517301	6.7576	7.37017	-0.61257	chr6p12.1	1
224794_s_at	CERCAM	0.0370234	2.16994	0.513734	6.11336	6.72548	-0.612111	chr9q34.11	1
202604_x_at	ADAM10	0.0142831	2.58132	0.440686	5.50137	6.11311	-0.611736	chr15q2|15q22	1
201212_at	LGMN	0.0102255	2.71789	0.421262	7.79216	8.40361	-0.611447	chr14q32.1	1
218322_s_at	ACSL5	0.00441356	3.04798	0.392581	4.60462	5.21312	-0.608496	chr10q25.1-q25.2	1
220095_at	CNTLN	0.00587079	2.93778	0.401171	3.71444	4.32291	-0.608467	chr9p22.2	1
201850_at	CAPG	0.0173153	2.50101	0.45165	7.4246	8.03207	-0.607469	chr2p11.2	1
235964_x_at	---	0.00535006	2.97385	0.393125	8.11894	8.72628	-0.60734	---	1
211286_x_at	CSF2RA	0.00266671	3.23854	0.376601	4.27876	4.8855	-0.606744	chrXp22.32 and Yp11.3	1
201563_at	SORD	0.00965259	2.74112	0.41866	6.37214	6.97852	-0.60638	chr15q15.3	1
230925_at	APBB1IP	0.0445885	2.08488	0.529535	7.75371	8.35975	-0.60604	chr10p12.1	1
223100_s_at	NUDT5	0.000550856	3.80977	0.376601	7.05947	7.66535	-0.605874	chr10p14-p13	1
204232_at	FCER1G	0.0292351	2.2755	0.492956	7.67773	8.28311	-0.605382	chr1q23	1
207782_s_at	PSEN1	0.00265084	3.24077	0.376601	6.97797	7.58314	-0.605174	chr14q24.3	1
203052_at	C2	0.0196961	2.44654	0.464823	6.18074	6.78538	-0.604639	chr6p21.3	1
224818_at	SORT1	0.00462998	3.02961	0.392581	9.0811	9.68459	-0.603493	chr1p21.3-p13.1|1p21.3-p13.1	1
204923_at	SASH3	0.0294445	2.27235	0.493677	5.66854	6.27194	-0.603403	chrXq26	1
211804_s_at	CDK2	0.0224407	2.39074	0.475117	5.67085	6.27419	-0.603335	chr12q13	1
211742_s_at	EVI2B	0.0393913	2.14178	0.517845	6.09117	6.69434	-0.603165	chr17q11.2	1
205079_s_at	MPDZ	0.0180948	2.48246	0.452578	6.92507	7.52809	-0.603027	chr9p24-p22	1
57163_at	ELOVL1	0.00291959	3.20462	0.376601	7.23656	7.83885	-0.602287	chr1p34.2	1
239294_at	---	0.0292706	2.27496	0.492956	5.16562	5.76742	-0.601802	---	1
225603_s_at	C8orf83	0.0368313	2.17229	0.513734	6.04947	6.65121	-0.601746	chr8q22.1	1
207677_s_at	NCF4	0.0351147	2.19383	0.507837	4.32636	4.92716	-0.600797	chr22q13.1	1
219806_s_at	C11orf75	0.0147934	2.56677	0.445095	5.98139	6.58218	-0.600786	chr11q13.3-q23.3	1
222793_at	DDX58	0.0352079	2.19264	0.507837	5.80847	6.40889	-0.60042	chr9p12	1
221666_s_at	PYCARD	0.00505286	2.99595	0.392779	6.0483	6.64856	-0.600254	chr16p12-p11.2	1
218028_at	ELOVL1	0.00458874	3.03305	0.392581	6.91766	7.51772	-0.600052	chr1p34.2	1
1555638_a_at	SAMSN1	0.0339029	2.2096	0.50529	5.47167	6.0708	-0.599132	chr21q11	1
204716_at	CCDC6	0.00647023	2.89982	0.401171	5.87582	6.4741	-0.598279	chr10q21	1
205485_at	RYR1	0.0456832	2.07365	0.533547	3.44673	4.04452	-0.59779	chr19q13.1	1
226796_at	ABHD15	0.00374538	3.1106	0.384249	4.27139	4.86911	-0.597722	chr17q11.2	1
208130_s_at	TBXAS1	0.0179003	2.48702	0.451665	5.54663	6.14435	-0.59772	chr7q34-q35	1
213045_at	MAST3	0.0214075	2.41098	0.468453	5.82367	6.42122	-0.597549	chr19p13.11	1
202889_x_at	MAP7	0.0274646	2.30299	0.487595	4.62936	5.22687	-0.597507	chr6q23.3	1
214329_x_at	TNFSF10	0.0138416	2.5943	0.438383	4.07356	4.67106	-0.597498	chr3q26	1
232843_s_at	DOCK8	0.0498173	2.03326	0.545683	4.0384	4.63559	-0.597186	chr9p24.3	1
203922_s_at	CYBB	0.0174516	2.49771	0.451665	5.36368	5.96076	-0.597083	chrXp21.1	1
219546_at	BMP2K	0.00565675	2.95223	0.400911	4.66637	5.26342	-0.597057	chr4q21.21	1
223809_at	RGS18	0.0336411	2.21308	0.50434	4.27319	4.86991	-0.59672	chr1q31.2	1
209166_s_at	MAN2B1	0.0060728	2.9246	0.401171	6.77412	7.37043	-0.596303	chr19cen-q13.1	1
206715_at	TFEC	0.0265038	2.31858	0.484024	3.53651	4.13277	-0.596254	chr7q31.2	1
201125_s_at	ITGB5	0.00499939	3.00006	0.392779	7.44501	8.04075	-0.595733	chr3q21.2	1
201490_s_at	PPIF	0.00180279	3.38355	0.376601	6.51966	7.11478	-0.595126	chr10q22-q23	1
203765_at	GCA	0.00847167	2.79335	0.406015	6.44422	7.03902	-0.594802	chr2q24.2	1
221881_s_at	CLIC4	0.0486345	2.04451	0.543337	6.98747	7.58213	-0.594667	chr1p36.11	1
225841_at	C1orf59	0.0192447	2.45639	0.46288	4.60216	5.1968	-0.594639	chr1p13.3	1
203196_at	ABCC4	0.0110472	2.6866	0.426556	5.02647	5.62026	-0.593786	chr13q32	1
217599_s_at	MDFIC	0.0161432	2.5304	0.449575	2.99716	3.59061	-0.593452	chr7q31.1-q31.2	1
229121_at	CMKLR1	0.0210965	2.41724	0.468453	4.81025	5.40368	-0.593425	chr12q24.1	1
207085_x_at	CSF2RA	0.023593	2.36915	0.477002	4.76297	5.35636	-0.593383	chrXp22.32 and Yp11.3	1
206209_s_at	CA4	0.0249435	2.34502	0.480787	4.24813	4.84149	-0.593354	chr17q23	1
216202_s_at	SPTLC2	0.00155453	3.43781	0.376601	4.68811	5.27947	-0.591354	chr14q24.3-q31	1
233510_s_at	PARVG	0.0214339	2.41045	0.468453	4.82663	5.41793	-0.591304	chr22q13.2-q13	1
205664_at	KIN	0.00436464	3.05225	0.392581	4.81511	5.40503	-0.589919	chr10p15-p14	1
212858_at	PAQR4	0.00176988	3.39031	0.376601	6.34027	6.9301	-0.589828	chr16p13.3	1
208997_s_at	UCP2	0.00487688	3.00962	0.392779	6.53385	7.12311	-0.589262	chr11q13	1
215723_s_at	PLD1	0.000583192	3.78964	0.376601	2.79494	3.3837	-0.588758	chr3q26	1
218610_s_at	CPPED1	0.0192096	2.45716	0.46288	2.99005	3.57744	-0.587398	chr16p13.12	1
228256_s_at	EPB41L4A	0.0102783	2.71581	0.42198	5.87385	6.46105	-0.587199	chr5q22.1-q22.2	1
227002_at	FAM78A	0.00149239	3.45269	0.376601	4.39383	4.98097	-0.587143	chr9q34	1
1554260_a_at	FRYL	0.00389036	3.09616	0.388472	6.29365	6.88077	-0.587122	chr4p11	1
210895_s_at	CD86	0.0413677	2.1194	0.524727	5.68914	6.27553	-0.586388	chr3q21	1
216064_s_at	AGA	0.00532393	2.97575	0.393125	5.72752	6.31366	-0.586143	chr4q32-q33	1
216041_x_at	GRN	0.00109843	3.56378	0.376601	7.96201	8.54705	-0.585033	chr17q21.32	1
229498_at	---	0.0468606	2.06183	0.537466	5.34122	5.92621	-0.584988	---	1
213022_s_at	UTRN	0.0126793	2.63038	0.43393	5.71282	6.29774	-0.58492	chr6q24	1
228726_at	---	0.0256549	2.33279	0.483979	5.07316	5.65792	-0.584754	---	1
201278_at	DAB2	0.0499134	2.03236	0.545694	6.62312	7.20707	-0.583951	chr5p13	1
218376_s_at	MICAL1	0.00121221	3.52819	0.376601	5.62824	6.21172	-0.583478	chr6q21	1
239135_at	CPPED1	0.0435214	2.09607	0.526923	4.08534	4.66735	-0.582012	chr16p13.12	1
205321_at	EIF2S3	0.0417893	2.11475	0.52555	6.43943	7.02125	-0.581821	chrXp22.2-p22.1	1
211887_x_at	MSR1	0.014029	2.58874	0.439738	4.35915	4.94044	-0.581293	chr8p22	1
203104_at	CSF1R	0.0382169	2.15555	0.515546	8.0683	8.64902	-0.580718	chr5q33-q35	1
1554414_a_at	OSGIN2	0.00665414	2.88883	0.401171	6.24528	6.82599	-0.580716	chr8q21	1
224415_s_at	HINT2	0.00175792	3.3928	0.376601	7.76169	8.34213	-0.580441	chr9p13.3	1
203631_s_at	GPRC5B	0.0216349	2.40645	0.469959	5.67233	6.2518	-0.579465	chr16p12	1
203471_s_at	PLEK	0.0447274	2.08344	0.530126	5.64185	6.22111	-0.579262	chr2p14-p13.3	1
205714_s_at	ZMYND10	0.0142445	2.58244	0.440686	4.55417	5.13294	-0.578768	chr3p21.3	1
211075_s_at	CD47	0.00218996	3.3118	0.376601	8.31861	8.89714	-0.578532	chr3q13.1-q13.2	1
233995_at	---	0.0253167	-2.33857	0.482296	4.95896	4.42059	0.538368	---	1
244803_at	---	0.0459849	-2.0706	0.534146	4.77976	4.24077	0.539	---	1
215252_at	---	0.0218149	-2.4029	0.470538	4.94309	4.40231	0.540773	---	1
218750_at	TAF1D	0.0105808	-2.70409	0.424049	5.49685	4.95519	0.541655	chr11q21	1
1554462_a_at	DNAJB9	0.00477238	-3.01796	0.392779	7.93617	7.39444	0.541728	chr7q31|14q24.2-q24.3	1
241798_at	---	0.0106337	-2.70207	0.424049	5.38525	4.84196	0.543297	---	1
244185_at	---	0.0145979	-2.57228	0.443241	5.82965	5.28592	0.543725	---	1
238549_at	CBFA2T2	0.0371016	-2.16899	0.513734	6.85824	6.3145	0.543738	chr20q11	1
227562_at	MAPKSP1	0.00932997	-2.75477	0.417065	7.18092	6.63687	0.544054	chr4q23	1
238000_at	---	0.00973131	-2.73785	0.41866	3.73739	3.19233	0.54506	---	1
207492_at	NGLY1	0.00416198	-3.07043	0.388987	5.25446	4.70894	0.545516	chr3p24.2	1
1562063_x_at	KIAA1245 /// NBPF1 /// NBPF10 /// NBPF11 /// NBPF12 /// NBPF20 /// NBPF3 /// NBPF8 /// RP11-94I2.2	0.000518654	-3.831	0.376601	6.33125	5.78528	0.545966	chr1p36.12 /// chr1p36.13 /// chr1q21.1 /// chr1q21.2	1
242362_at	---	0.00717843	-2.859	0.401171	5.31206	4.76608	0.545982	---	1
203044_at	CHSY1	0.0214016	-2.4111	0.468453	8.97167	8.42555	0.546111	chr15q26.3	1
239848_at	---	0.0391094	-2.14505	0.516868	5.70288	5.15432	0.548561	---	1
210367_s_at	PTGES	0.00402744	-3.08297	0.388987	4.51715	3.96839	0.548763	chr9q34.3	1
234954_at	---	0.00376211	-3.10891	0.384249	7.38828	6.83922	0.549065	---	1
226713_at	CCDC50	0.0024116	-3.27603	0.376601	7.83702	7.28791	0.549109	chr3q28	1
204471_at	GAP43	0.0424923	-2.10709	0.525764	10.9645	10.4148	0.54971	chr3q13.1-q13.2	1
1569181_x_at	---	0.0202636	-2.43445	0.46547	4.20785	3.65786	0.549989	---	1
1563414_at	---	0.0403494	-2.13081	0.521356	2.70014	2.15011	0.55003	---	1
214306_at	OPA1	0.0034259	-3.14439	0.378406	6.27372	5.723	0.550721	chr3q28-q29|3q28-q29	1
239159_at	GOSR2	0.000178744	-4.20123	0.376601	6.05642	5.50521	0.551209	chr17q21	1
234224_at	---	0.0342134	-2.20551	0.50612	3.89816	3.34653	0.551623	---	1
1556007_s_at	---	0.0432847	-2.09858	0.526923	7.06606	6.51376	0.552309	---	1
225750_at	---	0.0215954	-2.40723	0.469521	8.33252	7.77996	0.552561	---	1
242705_x_at	LOC100289219	0.0115331	-2.6691	0.426556	7.19641	6.64369	0.552719	chr4p16.3	1
241506_at	---	0.0159301	-2.53595	0.449064	3.54483	2.99187	0.552955	---	1
237673_at	---	0.00520811	-2.98426	0.392779	2.90106	2.34792	0.553144	---	1
244878_at	---	0.0327748	-2.22475	0.501399	4.02055	3.4671	0.553458	---	1
202014_at	PPP1R15A	0.0221581	-2.39619	0.47324	6.54046	5.98688	0.553583	chr19q13.2	1
230959_at	---	0.0175352	-2.4957	0.451665	4.50567	3.95037	0.555299	---	1
234105_at	---	0.011577	-2.66756	0.426556	2.88239	2.32586	0.556533	---	1
240425_x_at	ROBO2	0.0150494	-2.55964	0.445252	5.4238	4.86695	0.556852	chr3p12.3	1
240128_at	---	0.00536185	-2.973	0.393125	4.42514	3.86746	0.55768	---	1
235804_at	---	0.01087	-2.69316	0.426146	5.68486	5.12718	0.557681	---	1
238970_at	---	0.0127461	-2.62823	0.43393	3.99932	3.44125	0.558067	---	1
243851_at	RAB3GAP2	0.0102957	-2.71513	0.42198	4.18412	3.62553	0.55859	chr1q41	1
216614_at	---	0.00490964	-3.00704	0.392779	4.04214	3.48307	0.559066	---	1
203439_s_at	STC2	0.0219667	-2.39992	0.471752	5.68941	5.13014	0.559269	chr5q35.1	1
232431_at	---	0.0465421	-2.065	0.535837	5.60003	5.04027	0.559761	---	1
239425_at	---	0.0170429	-2.50767	0.451489	4.44568	3.88591	0.559767	---	1
244546_at	CYCS	0.0470785	-2.05967	0.538025	4.47183	3.91155	0.560287	chr7p15.3	1
229514_at	C14orf118	0.00819451	-2.80659	0.40494	4.73426	4.17349	0.560764	chr14q22.1-q24.3	1
1566901_at	TGIF1	0.0114376	-2.67249	0.426556	3.56512	3.00371	0.561407	chr18p11.3	1
241692_at	---	0.00107785	-3.5706	0.376601	4.85568	4.29427	0.561419	---	1
1561956_at	---	0.0315848	-2.24124	0.49997	5.23612	4.67412	0.562003	---	1
240307_at	---	0.0489804	-2.04119	0.544173	5.46123	4.89856	0.562674	---	1
240143_at	---	0.00468807	-3.02482	0.392779	3.13782	2.57482	0.562997	---	1
238342_at	---	0.0193049	-2.45506	0.46288	4.21339	3.64931	0.564085	---	1
201169_s_at	BHLHE40	0.0331556	-2.21958	0.503164	6.55727	5.99144	0.565832	chr3p26	1
210794_s_at	MEG3	0.0498328	-2.03311	0.545683	6.4232	5.85667	0.566532	chr14q32	1
222528_s_at	SLC25A37	0.0204255	-2.43105	0.465634	6.66721	6.10017	0.567041	chr8p21.2	1
236924_at	GLMN	0.026846	-2.31297	0.485679	4.42123	3.85267	0.568563	chr1p22.1	1
230270_at	PRPF38B	0.0280828	-2.29321	0.489564	6.16542	5.59685	0.568566	chr1p13.3	1
1556364_at	LOC730057	0.0340709	-2.20739	0.505756	5.5476	4.97884	0.568766	chr3p14.1	1
37028_at	PPP1R15A	0.0100714	-2.72402	0.419931	7.00157	6.43151	0.570062	chr19q13.2	1
230968_at	---	0.0299321	-2.26508	0.497373	5.91578	5.34479	0.570992	---	1
233771_at	---	0.000141213	-4.28202	0.376601	4.96814	4.39692	0.571222	---	1
227044_at	---	0.0150034	-2.56091	0.445095	5.95487	5.38352	0.571353	---	1
205193_at	MAFF	0.014178	-2.58437	0.440686	6.32995	5.75775	0.572199	chr22q13.1	1
236244_at	HNRNPU	0.041408	-2.11896	0.524727	4.94588	4.37262	0.573256	chr1q44	1
242482_at	PRKAR1A	0.00614367	-2.92007	0.401171	3.73404	3.15905	0.574997	chr17q23-q24	1
217586_x_at	---	0.000558208	-3.8051	0.376601	6.44826	5.8731	0.575159	---	1
204284_at	PPP1R3C	0.031403	-2.2438	0.499192	8.30765	7.73225	0.575401	chr10q23-q24	1
232307_at	---	0.0211932	-2.41529	0.468453	5.15943	4.58194	0.57749	---	1
213459_at	RPL37A	0.0038512	-3.10001	0.386357	5.05017	4.47253	0.577639	chr2q35	1
1558714_at	---	0.00622714	-2.9148	0.401171	3.74821	3.17052	0.577685	---	1
244872_at	RBBP4	0.00667144	-2.88781	0.401171	5.77952	5.20108	0.578442	chr1p35.1	1
221567_at	NOL3	0.00275107	-3.2269	0.376601	6.31794	5.73798	0.579963	chr16q21-q23	1
232286_at	---	0.0242915	-2.35652	0.478609	4.24181	3.65966	0.582154	---	1
201117_s_at	CPE	0.0499024	-2.03246	0.545683	10.0285	9.44583	0.582623	chr4q32.3	1
242859_at	---	0.0178621	-2.48792	0.451665	5.07545	4.49271	0.582742	---	1
222150_s_at	PION	0.0362171	-2.17989	0.511192	7.00298	6.4202	0.582781	chr7q11.23	1
225107_at	HNRNPA2B1	0.0127303	-2.62874	0.43393	7.47207	6.88915	0.582915	chr7p15	1
225954_s_at	MIDN	0.0202375	-2.43499	0.46547	7.11622	6.53318	0.583035	chr19p13.3	1
1552621_at	POLR2J2	0.0491214	-2.03985	0.544628	7.4707	6.88725	0.583447	chr7q22.1	1
237626_at	---	0.019523	-2.45029	0.463295	6.10396	5.5204	0.583555	---	1
228693_at	CCDC50	0.0087708	-2.77951	0.41092	7.32523	6.7416	0.583628	chr3q28	1
218136_s_at	SLC25A37	0.00112332	-3.5557	0.376601	6.37028	5.78657	0.583711	chr8p21.2	1
222018_at	NACA /// NACAP1	0.0272125	-2.30703	0.487595	5.74197	5.15804	0.583927	chr12q23-q24.1 /// chr8q22.3	1
231205_at	---	0.0407426	-2.12638	0.523098	5.76987	5.18569	0.584181	---	1
241460_at	---	0.00116844	-3.54149	0.376601	5.97615	5.39179	0.584353	---	1
237341_at	---	0.0174085	-2.49875	0.451665	4.06222	3.4767	0.585521	---	1
239629_at	CFLAR	0.0300856	-2.26282	0.497635	5.6557	5.07006	0.585639	chr2q33-q34	1
242299_at	---	0.0167998	-2.5137	0.450088	3.34782	2.76167	0.586152	---	1
221768_at	SFPQ	0.0360078	-2.18251	0.510297	8.0057	7.41814	0.58756	chr1p34.3	1
223800_s_at	LIMS3	0.0225851	-2.38798	0.475117	3.73323	3.14541	0.587817	chr2q13	1
232406_at	---	0.0287268	-2.28323	0.491417	5.85235	5.26444	0.587913	---	1
242186_x_at	LPHN3	0.0315806	-2.2413	0.49997	4.10836	3.5197	0.588659	chr4q13.1	1
239600_at	---	0.00887994	-2.77457	0.412177	5.85207	5.26328	0.588794	---	1
228613_at	RAB11FIP3	0.0309006	-2.25097	0.499098	6.52819	5.93935	0.588844	chr16p13.3	1
215578_at	---	0.035022	-2.19502	0.507374	3.44502	2.85614	0.588884	---	1
1556826_s_at	C1orf187	0.0113103	-2.67704	0.426556	3.90232	3.31316	0.58916	chr1p36.22	1
214951_at	SLC26A10	0.0310529	-2.24879	0.499098	5.22436	4.63497	0.589397	chr12q13	1
207959_s_at	DNAH9	0.03145	-2.24314	0.49942	4.37823	3.78881	0.589421	chr17p12	1
229574_at	TRA2A	0.0183336	-2.47692	0.454805	6.67339	6.0838	0.589588	chr7p15.3	1
1555920_at	CBX3	0.016586	-2.51907	0.450088	4.5135	3.92268	0.590816	chr7p15.2	1
233004_x_at	---	0.0090382	-2.7675	0.413699	4.80368	4.21285	0.590832	---	1
241435_at	---	0.0493002	-2.03815	0.544852	5.58678	4.99584	0.590945	---	1
236417_at	---	0.00799106	-2.81658	0.404291	4.68967	4.09862	0.591054	---	1
241438_at	---	0.00228602	-3.29589	0.376601	3.85314	3.26146	0.591682	---	1
237062_at	---	0.0154267	-2.54934	0.446185	5.03243	4.43983	0.592602	---	1
203282_at	GBE1	0.0117376	-2.66194	0.426556	9.26921	8.6764	0.592805	chr3p12.3	1
229244_at	---	0.039272	-2.14316	0.517301	6.22524	5.63188	0.593364	---	1
215392_at	---	0.00736607	-2.84882	0.401171	3.29968	2.70601	0.593668	---	1
239798_at	---	0.00293903	-3.20213	0.376601	4.31722	3.72305	0.594167	---	1
241769_at	---	0.049411	-2.0371	0.545187	6.87585	6.28118	0.594677	---	1
227155_at	LMO4	0.0466575	-2.06385	0.536762	5.45881	4.86376	0.59505	chr1p22.3	1
240165_at	---	0.0106039	-2.7032	0.424049	4.45994	3.86488	0.595062	---	1
233595_at	USP34	0.0247839	-2.34781	0.480352	6.63257	6.03595	0.596625	chr2p15	1
213671_s_at	MARS	0.0470427	-2.06003	0.538025	8.48539	7.88837	0.597016	chr12q13.2	1
213742_at	SFRS11	0.00219203	-3.31145	0.376601	7.19501	6.59691	0.598103	chr1p31	1
214060_at	SSBP1	0.00511037	-2.99158	0.392779	4.93646	4.33737	0.599087	chr7q34	1
217996_at	PHLDA1	0.039333	-2.14245	0.517585	8.87892	8.27852	0.600405	chr12q15	1
201660_at	ACSL3	0.0156605	-2.54307	0.448671	8.87135	8.27074	0.600604	chr2q34-q35	1
231252_at	C2orf67	0.0118698	-2.65737	0.426556	6.08318	5.48199	0.601191	chr2q34	1
241751_at	OFD1	0.0407006	-2.12685	0.523098	4.07254	3.47098	0.601558	chrXp22	1
244114_x_at	---	0.0239523	-2.36261	0.477368	4.53216	3.9301	0.602058	---	1
214375_at	LOC729222 /// PPFIBP1	0.0146072	-2.57202	0.443241	4.15447	3.5518	0.602675	chr12p11.23 /// chr12p11.23-p11.22	1
201947_s_at	CCT2	0.0249247	-2.34535	0.480712	10.6879	10.0851	0.602737	chr12q15	1
228529_at	---	0.0236108	-2.36882	0.477002	5.84504	5.24211	0.602933	---	1
244197_x_at	---	0.00249062	-3.26403	0.376601	7.88792	7.2842	0.603715	---	1
242824_at	---	0.0142327	-2.58278	0.440686	6.28065	5.67651	0.604136	---	1
235611_at	---	0.00751535	-2.84089	0.401171	4.8608	4.25653	0.604267	---	1
226762_at	PURB	0.0118088	-2.65948	0.426556	7.5941	6.98965	0.604444	chr7p13	1
237441_at	---	0.0188494	-2.46518	0.460497	6.0654	5.46034	0.605057	---	1
211998_at	H3F3B	0.00283386	-3.2158	0.376601	8.43328	7.82813	0.605152	chr17q25	1
1564424_at	---	0.00338499	-3.14893	0.376978	4.24295	3.63593	0.607018	---	1
237180_at	PSME4	0.0189908	-2.46202	0.462298	5.52483	4.91745	0.607387	chr2p16.2	1
234082_at	---	0.0304308	-2.25777	0.498546	4.66989	4.06168	0.608209	---	1
242059_at	---	0.0285415	-2.28608	0.490384	6.17611	5.56771	0.608396	---	1
1557384_at	ZNF131	0.00368815	-3.11645	0.384249	5.70922	5.10047	0.608755	chr5p12-p11	1
226325_at	ADSSL1	0.0299176	-2.2653	0.497373	5.82236	5.21243	0.609927	chr14q32.33	1
213593_s_at	TRA2A	0.00535906	-2.9732	0.393125	7.35184	6.7417	0.610137	chr7p15.3	1
235217_at	LOC100216546	0.00463845	-3.02891	0.392581	4.62278	4.01198	0.610802	---	1
238875_at	---	0.0307675	-2.25289	0.498911	5.60957	4.99839	0.611173	---	1
1564164_at	DENND1B	0.0332553	-2.21824	0.503164	4.07599	3.46464	0.611352	chr1q31.3	1
236316_at	FAM3C	0.0014634	-3.45984	0.376601	3.19054	2.57901	0.611535	chr7q31	1
1557360_at	LRPPRC	0.0112091	-2.6807	0.426556	6.13652	5.5235	0.613025	chr2p21	1
227892_at	PRKAA2	0.0237468	-2.36634	0.477074	5.55947	4.94588	0.613587	chr1p31	1
201295_s_at	WSB1	0.0415714	-2.11715	0.524901	7.16269	6.54901	0.61368	chr17q11.1	1
205774_at	F12	0.0282628	-2.2904	0.489784	5.85537	5.24147	0.613899	chr5q33-qter	1
232693_s_at	FBXO16 /// ZNF395	0.0261221	-2.32492	0.484005	6.54208	5.92778	0.6143	chr8p21.1	1
1559214_at	---	0.00404006	-3.08177	0.388987	3.66109	3.04613	0.614961	---	1
209566_at	INSIG2	0.00469443	-3.0243	0.392779	8.01304	7.39689	0.616148	chr2q14.2	1
242725_at	---	0.00646809	-2.89994	0.401171	6.04555	5.42872	0.616835	---	1
205893_at	NLGN1	0.0366258	-2.17482	0.512677	7.0393	6.42241	0.616893	chr3q26.31	1
201661_s_at	ACSL3	0.0425516	-2.10645	0.525764	8.9041	8.28645	0.617651	chr2q34-q35	1
236524_at	---	0.0253738	-2.33759	0.482375	4.93487	4.31717	0.6177	---	1
241600_at	---	0.0463346	-2.06708	0.534894	6.17919	5.56115	0.618043	---	1
229344_x_at	RIMKLB	0.00449405	-3.04105	0.392581	6.52099	5.90144	0.619554	chr12p13.31	1
242188_at	---	0.00823669	-2.80455	0.405174	4.4742	3.85349	0.620717	---	1
241679_at	---	0.00946766	-2.74889	0.418453	4.15179	3.52969	0.622103	---	1
214702_at	FN1	0.0210326	-2.41854	0.468415	3.51183	2.88939	0.622447	chr2q34	1
233090_at	---	0.0190113	-2.46156	0.462528	5.04695	4.42388	0.62307	---	1
230653_at	---	0.0326767	-2.22609	0.501399	7.41125	6.7872	0.624053	---	1
225496_s_at	SYTL2	0.0371314	-2.16862	0.513734	8.33322	7.70869	0.624531	chr11q14	1
237491_at	---	0.0131532	-2.61532	0.434785	3.84309	3.21826	0.624822	---	1
1568920_at	---	0.00817976	-2.80731	0.40494	4.14598	3.52073	0.625253	---	1
240594_at	---	0.0195771	-2.44911	0.463367	4.40198	3.77659	0.625391	---	1
214753_at	N4BP2L2	0.0133105	-2.61043	0.43604	7.33207	6.70638	0.625689	chr13q13.1	1
209446_s_at	C7orf44	0.0129808	-2.62074	0.434783	4.4745	3.84781	0.626698	chr7p13	1
242403_at	---	0.00590807	-2.93532	0.401171	6.354	5.72631	0.627684	---	1
209866_s_at	LPHN3	0.028659	-2.28427	0.490997	8.73638	8.10803	0.628343	chr4q13.1	1
236610_at	---	0.0194382	-2.45214	0.463295	3.7467	3.11776	0.628942	---	1
205676_at	CYP27B1	0.0406187	-2.12777	0.522933	4.28071	3.65164	0.629072	chr12q13.1-q13.3	1
227318_at	---	0.0313836	-2.24408	0.499098	7.73329	7.1029	0.630388	---	1
239153_at	HOTAIR	0.0361295	-2.18099	0.510962	3.20034	2.56749	0.632844	chr12q13.13	1
239311_at	---	0.00195809	-3.35315	0.376601	5.50743	4.8745	0.632928	---	1
202842_s_at	DNAJB9	0.00091039	-3.63124	0.376601	9.18604	8.55241	0.633628	chr7q31|14q24.2-q24.3	1
1560049_at	---	0.0150186	-2.56049	0.445252	6.02488	5.39111	0.633774	---	1
228499_at	PFKFB4	0.00508071	-2.99383	0.392779	6.98559	6.35105	0.634536	chr3p22-p21	1
221566_s_at	NOL3	0.00485376	-3.01145	0.392779	5.89098	5.25621	0.634766	chr16q21-q23	1
235705_at	---	0.0339713	-2.2087	0.50529	6.6274	5.99211	0.63529	---	1
202695_s_at	STK17A	0.0432371	-2.09909	0.526923	7.12419	6.48832	0.635869	chr7p12-p14	1
212160_at	XPOT	0.00898734	-2.76976	0.413692	9.21657	8.58049	0.636077	chr12q14.2	1
210147_at	ART3	0.0137851	-2.59598	0.437708	4.2583	3.62122	0.637082	chr4p15.1-p14|4p15.1-p14|4p15.1-p14	1
202234_s_at	SLC16A1	0.0146085	-2.57198	0.443241	7.07937	6.44089	0.638479	chr1p12	1
242691_at	---	0.00996076	-2.72847	0.41968	6.03265	5.39409	0.638553	---	1
226999_at	RNPC3	0.000362813	-3.95623	0.376601	4.27071	3.63078	0.639933	chr1p21	1
240991_at	---	0.00889565	-2.77386	0.412177	5.4495	4.8095	0.640002	---	1
232355_at	SNORD114-3	0.0180402	-2.48373	0.451665	4.25399	3.61364	0.640356	chr14q32	1
241585_at	LRRC4C	0.011808	-2.6595	0.426556	3.50402	2.86365	0.640372	chr11p12	1
240458_at	---	0.00485892	-3.01104	0.392779	5.84713	5.20598	0.641151	---	1
205525_at	CALD1	0.00770264	-2.83115	0.401171	5.99944	5.35786	0.641587	chr7q33	1
241922_at	LMO4	0.0135865	-2.60197	0.437708	5.42987	4.78614	0.643732	chr1p22.3	1
235138_at	---	0.0130827	-2.61753	0.434783	7.24978	6.60351	0.646265	---	1
236636_at	---	0.0270474	-2.3097	0.487324	5.88518	5.23811	0.647067	---	1
243561_at	---	0.0452309	-2.07826	0.532417	6.13792	5.48871	0.649215	---	1
235721_at	DTX3	0.037282	-2.16679	0.513734	8.75272	8.09936	0.653361	chr12q13.3	1
232489_at	CCDC76	0.0450742	-2.07987	0.531815	5.57353	4.91918	0.654343	chr1pter-q31.3	1
217679_x_at	---	0.000677164	-3.73674	0.376601	7.67939	7.02473	0.654659	---	1
244633_at	---	0.0211953	-2.41524	0.468453	5.60217	4.94715	0.655022	---	1
242797_x_at	---	0.000637051	-3.75839	0.376601	3.45275	2.79728	0.655465	---	1
227835_at	LOC100132181	0.0370047	-2.17017	0.513734	4.65257	3.99641	0.656162	---	1
243086_at	---	0.00484587	-3.01208	0.392779	3.47965	2.82318	0.656465	---	1
227337_at	ANKRD37	0.0183094	-2.47748	0.454616	6.92473	6.26805	0.656682	chr4q35.1	1
228999_at	CHD2	0.014587	-2.57259	0.443241	7.17107	6.51398	0.657095	chr15q26	1
218149_s_at	ZNF395	0.00889207	-2.77402	0.412177	7.99506	7.33667	0.658392	chr8p21.1	1
243037_at	---	0.0036247	-3.12303	0.384071	4.62531	3.96671	0.658604	---	1
244655_at	LOC100132798	0.00727753	-2.85359	0.401171	3.34818	2.6893	0.658887	chr15q26.2	1
214234_s_at	CYP3A5	0.0130886	-2.61734	0.434783	3.9621	3.3027	0.6594	chr7q21.1	1
205047_s_at	ASNS	0.0106029	-2.70324	0.424049	8.48269	7.82324	0.659451	chr7q21.3	1
242457_at	---	0.0238604	-2.36427	0.477123	3.75681	3.09485	0.661962	---	1
243305_at	---	0.00116596	-3.54225	0.376601	5.82794	5.16591	0.662029	---	1
231886_at	DKFZP434B2016	0.0186397	-2.46992	0.45824	4.33405	3.67102	0.66304	chr16q24.3	1
243791_at	---	0.0236893	-2.36739	0.477074	4.46549	3.8024	0.663085	---	1
222316_at	---	0.00498901	-3.00086	0.392779	4.63997	3.97686	0.663117	---	1
243827_at	---	0.00409195	-3.07691	0.388987	4.15546	3.49179	0.663669	---	1
212444_at	---	0.0104746	-2.70817	0.424049	5.39241	4.72739	0.665019	---	1
216967_at	LOC100288551	0.0327859	-2.2246	0.501399	6.08351	5.41774	0.665774	chr3q13.31	1
238619_at	---	0.0249121	-2.34557	0.480712	6.36501	5.69903	0.665981	---	1
224797_at	ARRDC3	0.00146254	-3.46005	0.376601	8.91515	8.24865	0.666501	chr5q14.3	1
244359_s_at	---	0.0179188	-2.48658	0.451665	4.40761	3.74092	0.666689	---	1
214967_at	---	0.00762369	-2.83523	0.401171	4.19069	3.5224	0.668295	---	1
236181_at	LOC100132181	0.0146648	-2.57039	0.444457	3.08743	2.41909	0.66834	---	1
218718_at	PDGFC	0.0264956	-2.31872	0.484024	9.04004	8.3714	0.668637	chr4q32	1
243792_x_at	PTPN13	0.0117953	-2.65994	0.426556	4.86511	4.19621	0.668899	chr4q21.3	1
236545_at	---	0.0301297	-2.26217	0.497635	6.33964	5.6699	0.669744	---	1
242121_at	NCRNA00182	0.0240626	-2.36062	0.477775	7.93971	7.26966	0.67005	chrXq13.2	1
202694_at	STK17A	0.0123181	-2.64223	0.429796	5.51479	4.84344	0.671345	chr7p12-p14	1
242025_at	---	0.0153594	-2.55116	0.446185	4.52597	3.85376	0.672204	---	1
232266_x_at	CDC2L5	0.00043214	-3.8951	0.376601	8.80617	8.13326	0.672909	chr7p13	1
230503_at	---	0.00364655	-3.12075	0.384249	5.99104	5.31788	0.673154	---	1
229858_at	---	0.0203931	-2.43173	0.465634	6.62786	5.95375	0.674106	---	1
226419_s_at	FLJ44342	0.00523129	-2.98254	0.392779	7.42079	6.74562	0.675174	chr17q22	1
242189_at	---	1.1089e-05	-5.13849	0.303146	3.21316	2.53676	0.676404	---	1
241726_at	---	0.0318018	-2.23819	0.500076	4.31178	3.63355	0.678232	---	1
202497_x_at	SLC2A3	0.00994991	-2.72891	0.41968	8.0675	7.38795	0.67956	chr12p13.3	1
240046_at	---	0.00318544	-3.17186	0.376601	4.59502	3.9154	0.679625	---	1
59625_at	NOL3	0.00449843	-3.04067	0.392581	6.43239	5.75276	0.679632	chr16q21-q23	1
227868_at	LOC154761	0.0426375	-2.10552	0.525764	6.28617	5.60487	0.681305	chr7q35	1
232914_s_at	SYTL2	0.0169073	-2.51103	0.45071	8.81931	8.13771	0.681602	chr11q14	1
1558515_at	NCRNA00182	0.00975735	-2.73678	0.41866	5.72946	5.04704	0.682414	chrXq13.2	1
231697_s_at	TMEM49	0.00777154	-2.82763	0.401171	4.77749	4.09497	0.682519	chr17q23.1	1
242853_at	---	0.0245466	-2.35199	0.479487	5.41004	4.72563	0.68441	---	1
236168_at	---	0.0100873	-2.72338	0.419931	5.86155	5.17631	0.685234	---	1
231087_at	---	0.022063	-2.39804	0.472531	4.94349	4.25777	0.685718	---	1
243993_at	---	0.0311148	-2.2479	0.499098	4.99476	4.30894	0.685811	---	1
229414_at	PITPNC1	0.0275087	-2.30228	0.487595	6.73505	6.04902	0.686037	chr17q24.2	1
227031_at	SNX13	0.00108538	-3.56809	0.376601	8.07967	7.39328	0.686386	chr7p21.1	1
243179_at	LOC100130360	0.00200138	-3.34509	0.376601	5.39289	4.70517	0.687722	chr6p22.3	1
1569540_at	---	0.0152886	-2.55308	0.446185	4.25881	3.5708	0.68801	---	1
231274_s_at	---	0.000983352	-3.6036	0.376601	6.64447	5.95599	0.688482	---	1
1557432_at	RASAL2	0.0259494	-2.32781	0.484005	3.86583	3.17677	0.689059	chr1q24	1
210270_at	RGS6	0.019978	-2.44049	0.46547	5.98727	5.29724	0.690027	chr14q24.3	1
244457_at	---	0.0093767	-2.75277	0.417416	6.2505	5.55952	0.690983	---	1
226003_at	KIF21A	0.0167144	-2.51584	0.450088	8.68952	7.99844	0.691074	chr12q12	1
242693_at	---	0.00411687	-3.07459	0.388987	3.95232	3.26009	0.692235	---	1
1559739_at	CHPT1	0.011488	-2.6707	0.426556	5.25349	4.561	0.692489	chr12q	1
240138_at	---	0.0227652	-2.38456	0.475191	3.77373	3.08029	0.693441	---	1
1553349_at	ARID2	0.003923	-3.09298	0.388987	5.17453	4.48092	0.693614	chr12q12	1
223582_at	GPR98	0.0412628	-2.12057	0.524727	6.18271	5.48791	0.694808	chr5q13	1
242448_at	---	0.000249191	-4.08671	0.376601	4.19984	3.50105	0.698789	---	1
227417_at	MOSC2	0.0492823	-2.03832	0.544852	5.64066	4.9375	0.703156	chr1q41	1
242225_at	---	0.0117633	-2.66105	0.426556	4.5969	3.8933	0.703599	---	1
1552507_at	KCNE4	0.0242559	-2.35716	0.478596	5.32635	4.62268	0.703664	chr2q36.3	1
1558368_s_at	C1orf187	0.00133599	-3.49296	0.376601	5.45292	4.74892	0.703999	chr1p36.22	1
201294_s_at	WSB1	0.0203343	-2.43296	0.465634	7.969	7.26329	0.70571	chr17q11.1	1
1556761_at	---	0.0223754	-2.392	0.474913	4.45262	3.74601	0.706612	---	1
242467_at	---	0.00842464	-2.79557	0.406015	6.01414	5.30719	0.706951	---	1
221617_at	TAF9B	0.005128	-2.99025	0.392779	4.78026	4.07018	0.710082	chrXq13.1-q21.1	1
227117_at	---	0.00567397	-2.95105	0.400911	8.3456	7.63544	0.710158	---	1
227450_at	ERP27	0.0353211	-2.19119	0.507857	4.86387	4.15359	0.710276	chr12p12.3	1
238883_at	---	0.0167416	-2.51516	0.450088	5.87454	5.16261	0.711937	---	1
236251_at	---	0.0105225	-2.70632	0.424049	8.01269	7.29927	0.713416	---	1
241790_at	---	0.00338152	-3.14932	0.376978	4.15904	3.44481	0.714231	---	1
241905_at	PIK3C2A	0.0238758	-2.364	0.477123	5.28257	4.56735	0.71522	chr11p15.5-p14	1
236640_at	LOC399959	0.0186702	-2.46923	0.458432	6.26867	5.5532	0.715463	chr11q24.1	1
244290_at	---	0.0111134	-2.68418	0.426556	3.78642	3.07019	0.716235	---	1
224964_s_at	GNG2	0.0315112	-2.24227	0.499673	9.39507	8.67862	0.716443	chr14q21	1
229307_at	ANKRD28	0.00452502	-3.03841	0.392581	5.88128	5.16429	0.716989	chr3p25.1	1
203946_s_at	ARG2	0.0384184	-2.15316	0.51619	5.66569	4.94758	0.718108	chr14q24.1-q24.3	1
223249_at	CLDN12	0.00379232	-3.10587	0.384249	7.88942	7.17024	0.719181	chr7q21	1
1558409_at	---	0.0162635	-2.52729	0.449575	3.68968	2.96922	0.72046	---	1
242611_at	---	0.0104401	-2.7095	0.424049	6.34037	5.61989	0.720477	---	1
229537_at	LMO4	0.0281535	-2.29211	0.489564	5.93578	5.21456	0.721213	chr1p22.3	1
235927_at	XPO1	0.00587843	-2.93728	0.401171	6.9676	6.24485	0.722745	chr2p16	1
1558365_at	---	0.00819879	-2.80638	0.40494	5.24622	4.5233	0.722914	---	1
239118_at	KCNA2	0.024247	-2.35731	0.478596	5.62715	4.90416	0.722993	chr1p13	1
209099_x_at	JAG1	0.0290581	-2.27818	0.492407	10.0003	9.27712	0.723163	chr20p12.1-p11.23	1
222529_at	SLC25A37	0.00230419	-3.29295	0.376601	7.44439	6.71844	0.725951	chr8p21.2	1
242865_at	---	0.0112337	-2.67981	0.426556	4.90893	4.18289	0.726041	---	1
232113_at	---	0.0253422	-2.33813	0.482368	9.21815	8.49154	0.726612	---	1
216236_s_at	SLC2A14 /// SLC2A3	0.00971673	-2.73846	0.41866	7.68419	6.95714	0.727046	chr12p13.3 /// chr12p13.31	1
1556580_a_at	---	0.0139574	-2.59086	0.439555	4.73508	4.00784	0.727239	---	1
215203_at	GOLGA4	0.0103659	-2.71238	0.422285	6.19585	5.4676	0.72825	chr3p22-p21.3	1
242068_at	---	0.0126243	-2.63217	0.43393	5.101	4.37198	0.729025	---	1
203108_at	GPRC5A	0.0289298	-2.28013	0.492139	5.62616	4.89703	0.729134	chr12p13-p12.3	1
239331_at	---	0.0162701	-2.52712	0.449575	6.58608	5.85668	0.729401	---	1
229520_s_at	C14orf118	0.00746597	-2.8435	0.401171	5.60952	4.87927	0.730254	chr14q22.1-q24.3	1
217127_at	CTH	0.00198649	-3.34784	0.376601	5.58304	4.85245	0.730586	chr1p31.1	1
232916_at	---	0.011981	-2.65357	0.426556	4.48278	3.75202	0.730763	---	1
242384_at	---	0.00221452	-3.30767	0.376601	4.7828	4.05181	0.730994	---	1
202478_at	TRIB2	0.0201371	-2.43711	0.46547	9.89553	9.16302	0.73251	chr2p24.3	1
223577_x_at	MALAT1	0.0390143	-2.14616	0.516756	7.80899	7.07616	0.732829	chr11q13.1	1
244532_x_at	---	0.0303908	-2.25835	0.498546	4.41323	3.68033	0.732896	---	1
209457_at	DUSP5	0.0312581	-2.24586	0.499098	6.34808	5.61412	0.733959	chr10q25	1
225786_at	NCRNA00201	0.0141966	-2.58383	0.440686	6.21083	5.47675	0.734084	chr1q44	1
239010_at	FLJ39632	0.022565	-2.38837	0.475117	3.29248	2.55614	0.736338	chr14q11.1	1
207144_s_at	CITED1	0.0237375	-2.36651	0.477074	7.19721	6.45944	0.737765	chrXq13.1	1
244726_at	---	0.0140346	-2.58857	0.439738	5.60443	4.86637	0.738054	---	1
206258_at	ST8SIA5	0.0235174	-2.37054	0.477002	5.41258	4.67374	0.738842	chr18q21.1	1
238852_at	---	0.0431345	-2.10018	0.526829	6.45722	5.71791	0.739307	---	1
239611_at	---	0.0117743	-2.66067	0.426556	6.10639	5.36663	0.739763	---	1
239545_at	---	0.0150411	-2.55987	0.445252	6.09461	5.35361	0.741002	---	1
221910_at	ETV1	0.00789976	-2.82114	0.403663	5.01959	4.27797	0.741621	chr7p21.3	1
242310_at	---	0.0161115	-2.53122	0.449575	4.4177	3.67563	0.742064	---	1
1557745_at	---	0.012931	-2.62232	0.434783	3.93961	3.19635	0.743261	---	1
219471_at	C13orf18	0.0208802	-2.42165	0.466149	6.46743	5.72377	0.743657	chr13q14.13	1
242172_at	MEIS1	0.00850597	-2.79174	0.40617	4.43807	3.69409	0.743987	chr2p14-p13	1
204435_at	NUPL1	0.000712568	-3.71865	0.376601	7.0415	6.2968	0.744705	chr13q12.13	1
1554638_at	ZFYVE16	0.00340765	-3.14641	0.377917	4.93424	4.18672	0.74752	chr5q14	1
202672_s_at	ATF3	0.0162577	-2.52744	0.449575	7.69694	6.94812	0.748824	chr1q32.3	1
216268_s_at	JAG1	0.0275515	-2.3016	0.487595	9.85493	9.10199	0.752936	chr20p12.1-p11.23	1
239725_at	PGAP1	0.0071507	-2.86053	0.401171	5.92929	5.17187	0.757415	chr2q33.1	1
215322_at	---	0.00411451	-3.07481	0.388987	4.8273	4.06942	0.757876	---	1
236322_at	---	0.0138008	-2.59552	0.437708	5.48829	4.72845	0.759839	---	1
201250_s_at	SLC2A1	0.00366546	-3.11879	0.384249	7.60432	6.84439	0.759928	chr1p35-p31.3	1
234088_at	---	0.00955884	-2.74504	0.418453	4.69237	3.93032	0.762051	---	1
244356_at	---	0.00808886	-2.81175	0.404291	4.24675	3.48358	0.763167	---	1
238212_at	---	0.0348808	-2.19684	0.507209	3.65068	2.8873	0.76338	---	1
237305_at	---	0.035016	-2.1951	0.507374	5.06535	4.29986	0.765493	---	1
243808_at	---	0.00794813	-2.81872	0.404291	4.14684	3.37823	0.768608	---	1
233219_at	---	0.0242857	-2.35662	0.478609	6.24141	5.46976	0.771649	---	1
227529_s_at	AKAP12	0.0264199	-2.31997	0.484005	7.31028	6.5385	0.771784	chr6q24-q25	1
203234_at	UPP1	0.0232608	-2.37528	0.477002	7.48426	6.71112	0.773137	chr7p12.3	1
232797_at	---	0.00741165	-2.84638	0.401171	6.20992	5.43668	0.773238	---	1
1554340_a_at	C1orf187	0.0051789	-2.98643	0.392779	4.15383	3.38016	0.77367	chr1p36.22	1
236474_at	---	0.00909959	-2.76479	0.413699	5.40311	4.62925	0.773856	---	1
202206_at	ARL4C	0.0096865	-2.73971	0.41866	8.77034	7.99367	0.77667	chr2q37.1	1
227530_at	AKAP12	0.010201	-2.71886	0.421262	9.04919	8.27158	0.77761	chr6q24-q25	1
236110_at	---	0.0345838	-2.20068	0.506571	6.46894	5.6879	0.781035	---	1
1557270_at	---	0.00118637	-3.53598	0.376601	5.67976	4.89589	0.783872	---	1
226651_at	HOMER1	0.00265213	-3.24059	0.376601	6.19924	5.41308	0.78616	chr5q14.2	1
219648_at	MREG	0.0283334	-2.28931	0.489997	7.56953	6.78188	0.787643	chr2q35	1
232935_at	---	0.0148799	-2.56434	0.445095	6.6144	5.82366	0.790743	---	1
222357_at	ZBTB20	0.0418078	-2.11455	0.525577	7.00613	6.21427	0.791858	chr3q13.2	1
210538_s_at	BIRC3	0.0368492	-2.17207	0.513734	5.13678	4.34363	0.793146	chr11q22	1
233364_s_at	---	0.0265166	-2.31837	0.484024	8.16907	7.37367	0.7954	---	1
229011_at	---	0.0221343	-2.39665	0.47324	5.67451	4.87887	0.79564	---	1
220576_at	PGAP1	0.00557657	-2.95777	0.399082	5.3371	4.53936	0.797739	chr2q33.1	1
230593_at	GRIK3	0.0422321	-2.10991	0.525764	6.24437	5.44414	0.800228	chr1p34-p33	1
205659_at	HDAC9	0.00533166	-2.97519	0.393125	6.69081	5.88959	0.801215	chr7p21.1	1
226164_x_at	RIMKLB	0.0010526	-3.57913	0.376601	5.48908	4.6862	0.802875	chr12p13.31	1
241044_x_at	---	0.00237191	-3.2822	0.376601	3.5738	2.77037	0.803432	---	1
235716_at	---	0.00379505	-3.10559	0.384249	7.64561	6.84124	0.804369	---	1
236591_at	---	0.0100249	-2.72588	0.419931	4.44559	3.64053	0.805065	---	1
241716_at	HSPD1	0.000339813	-3.97906	0.376601	3.48642	2.68038	0.806046	chr2q33.1	1
242110_at	---	0.0279376	-2.29549	0.488972	6.47243	5.66591	0.806515	---	1
229557_at	MEG3	0.0179796	-2.48515	0.451665	5.40435	4.59494	0.809406	chr14q32	1
239243_at	ZNF638	0.0199098	-2.44195	0.46547	6.09995	5.28816	0.811791	chr2p13.2-p13.1	1
214390_s_at	BCAT1	0.0105051	-2.70699	0.424049	6.57653	5.7634	0.813127	chr12p12.1	1
235028_at	---	0.0092921	-2.7564	0.416431	6.25429	5.44017	0.814119	---	1
202498_s_at	SLC2A3	0.00332787	-3.15536	0.376978	7.03338	6.21695	0.816427	chr12p13.3	1
213684_s_at	PDLIM5	0.00311015	-3.18087	0.376601	4.74799	3.93107	0.816914	chr4q22	1
236783_at	KCNIP4	0.0250251	-2.3436	0.481176	7.34405	6.52613	0.817921	chr4p15.31-p15.2	1
243483_at	TRPM8	0.0162844	-2.52675	0.449575	4.43139	3.61263	0.818755	chr2q37.1	1
218625_at	NRN1	0.0201342	-2.43718	0.46547	9.10007	8.27876	0.821308	chr6p25.1	1
210170_at	PDLIM3	0.0174764	-2.49711	0.451665	5.22532	4.40182	0.823494	chr4q35	1
202207_at	ARL4C	0.0126362	-2.63178	0.43393	9.53644	8.71261	0.823824	chr2q37.1	1
224237_at	---	0.0492923	-2.03822	0.544852	3.31398	2.48883	0.825147	---	1
242673_at	---	0.00329991	-3.15854	0.376978	5.8639	5.03856	0.825342	---	1
231259_s_at	---	0.0443413	-2.08745	0.529535	6.16888	5.34333	0.825551	---	1
232628_at	---	0.0249258	-2.34533	0.480712	5.73792	4.90789	0.830026	---	1
244010_at	---	0.00423314	-3.06395	0.388987	4.91525	4.08418	0.831074	---	1
1555938_x_at	VIM	0.00969801	-2.73923	0.41866	4.99279	4.1575	0.835294	chr10p13	1
204597_x_at	STC1	0.0163819	-2.52425	0.449575	5.88554	5.0492	0.836338	chr8p21-p11.2	1
243023_at	---	0.00628494	-2.91119	0.401171	5.55825	4.72153	0.836717	---	1
217999_s_at	PHLDA1	0.0087431	-2.78077	0.410266	7.48063	6.64361	0.837015	chr12q15	1
234919_s_at	SNTG1	0.00620929	-2.91592	0.401171	5.78495	4.94694	0.83801	chr8q11-q12	1
1562736_at	LHX9	0.0284168	-2.28801	0.489997	3.68547	2.84451	0.840955	chr1q31-q32	1
242146_at	SNRPA1	0.00727492	-2.85373	0.401171	5.75584	4.91063	0.845212	chr15q26.3	1
218145_at	TRIB3	0.00861112	-2.78684	0.408162	6.98389	6.13825	0.845643	chr20p13-p12.2	1
231049_at	LMO2	0.00235109	-3.28547	0.376601	4.20942	3.36088	0.848545	chr11p13	1
1558410_s_at	---	0.0129635	-2.62129	0.434783	5.06759	4.21886	0.848725	---	1
242868_at	---	0.0117011	-2.66321	0.426556	4.61162	3.76279	0.848837	---	1
238651_at	---	0.0140127	-2.58922	0.439555	5.07925	4.23009	0.849152	---	1
1557478_at	---	0.000742881	-3.70383	0.376601	5.47466	4.62418	0.850478	---	1
230008_at	THSD7A	0.0494818	-2.03643	0.545248	6.45436	5.60245	0.851908	chr7p21.3	1
1556629_a_at	SNAP25	0.0369111	-2.17131	0.513734	4.55215	3.69922	0.852926	chr20p12-p11.2	1
1564796_at	EMP1	0.00754781	-2.83919	0.401171	4.48256	3.6274	0.85516	chr12p12.3	1
233401_at	---	0.0384181	-2.15317	0.51619	7.28763	6.42994	0.857695	---	1
231735_s_at	MALAT1	0.0286274	-2.28476	0.490768	7.22586	6.36749	0.858369	chr11q13.1	1
218456_at	CAPRIN2	0.000629385	-3.76268	0.376601	8.2696	7.41116	0.858441	chr12p11	1
44790_s_at	C13orf18	0.0172594	-2.50237	0.45165	6.02128	5.16263	0.858657	chr13q14.13	1
213197_at	ASTN1	0.0253148	-2.3386	0.482296	7.95978	7.09922	0.860559	chr1q25.2	1
206558_at	SIM2	0.00838791	-2.79731	0.406015	5.27188	4.41018	0.861703	chr21q22.2|21q22.13	1
236599_at	---	0.00405964	-3.07993	0.388987	5.83442	4.97269	0.861731	---	1
217997_at	PHLDA1	0.00315539	-3.17543	0.376601	8.77306	7.91005	0.863014	chr12q15	1
235850_at	WDR5B	5.84027e-05	-4.58194	0.376601	6.42644	5.56313	0.863319	chr3q21.1	1
225842_at	PHLDA1	0.00708645	-2.86408	0.401171	9.36183	8.49819	0.863638	chr12q15	1
231183_s_at	JAG1	0.0179035	-2.48694	0.451665	5.60082	4.73636	0.864468	chr20p12.1-p11.23	1
244433_at	---	0.00632144	-2.90892	0.401171	6.13409	5.26929	0.864804	---	1
240383_at	UBE2D3	0.00681909	-2.87921	0.401171	6.00011	5.13299	0.86712	chr4q24	1
231403_at	TRIO	0.00789519	-2.82137	0.403663	6.92717	6.05747	0.869697	chr5p15.2	1
202843_at	DNAJB9	0.00137282	-3.48309	0.376601	6.67393	5.80335	0.870583	chr7q31|14q24.2-q24.3	1
1562415_a_at	SPOCD1	0.0434995	-2.0963	0.526923	6.47573	5.60416	0.871567	chr1p35.2	1
242052_at	---	0.00221375	-3.3078	0.376601	7.99364	7.1218	0.871838	---	1
234103_at	KCNT2	0.003084	-3.18404	0.376601	4.00875	3.13482	0.873932	chr1q31.3	1
214235_at	CYP3A5	0.000589799	-3.78566	0.376601	3.80127	2.92623	0.875045	chr7q21.1	1
212732_at	MEG3	0.0267841	-2.31398	0.485335	4.90597	4.02812	0.877847	chr14q32	1
239808_at	---	0.00317288	-3.17335	0.376601	4.24524	3.36524	0.880004	---	1
220559_at	EN1	0.0462005	-2.06842	0.534773	5.42021	4.5292	0.891009	chr2q13-q21	1
226034_at	---	0.0119416	-2.65491	0.426556	5.83998	4.94635	0.893623	---	1
235494_at	---	0.0222079	-2.39523	0.473564	7.92507	7.02864	0.896433	---	1
239258_at	---	0.00111374	-3.55879	0.376601	4.4989	3.60014	0.898759	---	1
1559496_at	PPA2	0.00197508	-3.34996	0.376601	7.21768	6.3172	0.900483	chr4q25	1
204595_s_at	STC1	0.00616285	-2.91885	0.401171	6.32208	5.41833	0.903744	chr8p21-p11.2	1
231361_at	NLGN1	0.000965757	-3.61008	0.376601	5.99218	5.08835	0.903836	chr3q26.31	1
244183_x_at	PCDHB3	0.0125823	-2.63354	0.43393	3.63894	2.73329	0.905641	chr5q31	1
1560500_at	---	0.0102525	-2.71683	0.421787	7.10514	6.19807	0.907073	---	1
201313_at	ENO2	0.0021486	-3.31886	0.376601	9.0162	8.10883	0.907366	chr12p13	1
239672_at	---	0.00246861	-3.26733	0.376601	4.2543	3.3422	0.912102	---	1
226766_at	ROBO2	0.0400207	-2.13455	0.519539	7.07459	6.16093	0.913661	chr3p12.3	1
213601_at	SLIT1	0.0306578	-2.25447	0.498569	7.05467	6.14001	0.914659	chr10q23.3-q24	1
229193_at	---	0.00193967	-3.35663	0.376601	4.89027	3.97415	0.916121	---	1
202718_at	IGFBP2	0.00456977	-3.03464	0.392581	10.628	9.71045	0.917545	chr2q33-q34	1
226045_at	FRS2	0.0153576	-2.55121	0.446185	7.21846	6.29817	0.920291	chr12q15	1
226452_at	PDK1	0.00346996	-3.13956	0.380137	7.1044	6.18066	0.923735	chr2q31.1	1
242134_at	---	0.0440168	-2.09085	0.528337	7.94933	7.02528	0.924045	---	1
1557803_at	---	0.00497986	-3.00157	0.392779	5.63012	4.70382	0.926309	---	1
1553392_at	EFCAB3	0.00726648	-2.85419	0.401171	3.7094	2.7826	0.926799	chr17q23.2	1
200953_s_at	CCND2	0.0191369	-2.45877	0.462763	10.875	9.94508	0.92992	chr12p13	1
240146_at	---	0.00817215	-2.80768	0.40494	5.29502	4.36508	0.929936	---	1
1552508_at	KCNE4	0.015954	-2.53532	0.449064	5.91705	4.98208	0.934974	chr2q36.3	1
215248_at	GRB10	0.0173713	-2.49965	0.45165	5.93856	5.0004	0.93816	chr7p12-p11.2	1
212190_at	SERPINE2	0.0372951	-2.16663	0.513734	10.0153	9.072	0.943338	chr2q33-q35	1
36711_at	MAFF	0.00955139	-2.74535	0.418453	8.31833	7.37165	0.946677	chr22q13.1	1
222088_s_at	SLC2A14 /// SLC2A3	0.000682727	-3.73384	0.376601	7.80686	6.85568	0.951177	chr12p13.3 /// chr12p13.31	1
233300_at	---	0.0077402	-2.82923	0.401171	7.17363	6.22003	0.953601	---	1
238913_at	---	0.00398153	-3.08734	0.388987	6.47467	5.51758	0.957087	---	1
213894_at	THSD7A	0.0476658	-2.0539	0.538901	6.85461	5.89488	0.959725	chr7p21.3	1
203819_s_at	IGF2BP3	0.0359916	-2.18271	0.510297	6.26061	5.30027	0.960334	chr7p11	1
206941_x_at	SEMA3E	0.0312354	-2.24618	0.499098	4.68288	3.71974	0.963147	chr7q21.11	1
230964_at	FREM2	0.0481872	-2.04882	0.541735	5.92308	4.95816	0.964915	chr13q13.3	1
1556764_s_at	---	0.000579434	-3.79192	0.376601	4.54828	3.58285	0.965438	---	1
229159_at	THSD7A	0.0206462	-2.42647	0.465912	4.6689	3.70098	0.967927	chr7p21.3	1
239619_at	---	0.00623259	-2.91446	0.401171	4.93817	3.96915	0.969021	---	1
1557512_at	---	2.21035e-06	-5.67463	0.120851	4.57878	3.60584	0.972935	---	1
231067_s_at	---	0.0205083	-2.42932	0.465912	6.75135	5.77774	0.973609	---	1
203820_s_at	IGF2BP3	0.0424806	-2.10721	0.525764	6.43476	5.45337	0.981391	chr7p11	1
1566633_at	---	0.000416857	-3.90771	0.376601	5.41189	4.42368	0.988208	---	1
213793_s_at	HOMER1	0.00358981	-3.1267	0.383286	7.51267	6.52305	0.989621	chr5q14.2	1
210512_s_at	VEGFA	0.011264	-2.67871	0.426556	11.0903	10.0961	0.994249	chr6p12	1
241872_at	---	0.0175842	-2.49452	0.451665	5.20765	4.21316	0.994496	---	1
209383_at	DDIT3 /// NR1H3	0.0139894	-2.58991	0.439555	8.94579	7.93616	1.00963	chr11p11.2 /// chr12q13.1-q13.2	1
235629_at	---	0.00348319	-3.13812	0.380137	4.17799	3.16628	1.0117	---	1
224851_at	CDK6	0.0214533	-2.41006	0.468453	8.71763	7.69996	1.01767	chr7q21-q22	1
232451_at	---	0.00320475	-3.16958	0.376601	4.44207	3.42134	1.02073	---	1
214822_at	FAM5B	0.00973678	-2.73763	0.41866	6.1411	5.11987	1.02124	chr1q24.1-q25.3	1
235077_at	MEG3	0.0192372	-2.45655	0.46288	5.59117	4.56281	1.02836	chr14q32	1
1569003_at	TMEM49	0.0200056	-2.4399	0.46547	8.07751	7.04328	1.03423	chr17q23.1	1
222379_at	KCNE4	0.0119541	-2.65449	0.426556	6.73335	5.69811	1.03524	chr2q36.3	1
223276_at	MST150	0.00330142	-3.15837	0.376978	8.63805	7.59902	1.03903	chr5q33.1	1
228483_s_at	TAF9B	0.000439811	-3.88893	0.376601	7.28779	6.24839	1.03941	chrXq13.1-q21.1	1
214452_at	BCAT1	0.00899756	-2.7693	0.413692	6.80668	5.74873	1.05795	chr12p12.1	1
1557051_s_at	---	0.0161685	-2.52974	0.449575	5.58912	4.5272	1.06192	---	1
203438_at	STC2	0.00483389	-3.01303	0.392779	6.30149	5.23835	1.06314	chr5q35.1	1
213258_at	TFPI	0.0477533	-2.05304	0.539242	8.12663	7.05536	1.07127	chr2q32	1
237737_at	LOC100289026	0.0133016	-2.6107	0.43601	4.80532	3.73156	1.07376	---	1
230746_s_at	LOC100288985	0.0222686	-2.39405	0.473908	6.8791	5.80495	1.07415	chr8p21.2	1
231397_at	PAP2D	0.0154819	-2.54785	0.446185	4.95804	3.84266	1.11537	chr1p21.3	1
221911_at	ETV1	0.0419514	-2.11297	0.525764	9.60921	8.49202	1.11718	chr7p21.3	1
235521_at	HOXA3	0.0432332	-2.09913	0.526923	5.44975	4.32431	1.12544	chr7p15-p14	1
243296_at	NAMPT	0.0158895	-2.53701	0.449064	9.28466	8.15713	1.12754	chr7q22.2	1
228582_x_at	---	0.0117718	-2.66075	0.426556	7.77462	6.64246	1.13216	---	1
202912_at	ADM	0.0163109	-2.52607	0.449575	9.7689	8.61705	1.15185	chr11p15.4	1
202499_s_at	SLC2A3	0.000459418	-3.87363	0.376601	8.18615	7.03307	1.15308	chr12p13.3	1
210513_s_at	VEGFA	0.00981659	-2.73434	0.41866	8.7682	7.59791	1.17028	chr6p12	1
214920_at	THSD7A	0.0251767	-2.34098	0.481176	6.69391	5.50889	1.18502	chr7p21.3	1
217562_at	FAM5C	0.0233105	-2.37435	0.477002	5.76788	4.58279	1.18509	chr1q31.1	1
232099_at	PCDHB16	0.0102976	-2.71505	0.42198	6.56279	5.37661	1.18619	chr5q31	1
219196_at	SCG3	0.0246555	-2.35007	0.480252	6.37906	5.18977	1.18929	chr15q21	1
242881_x_at	---	0.0226088	-2.38753	0.475117	5.4567	4.26391	1.19278	---	1
244387_at	---	0.000610256	-3.7736	0.376601	4.88749	3.69261	1.19487	---	1
236538_at	GRIA2	0.0346342	-2.20002	0.506571	7.55383	6.35651	1.19732	chr4q32-q33	1
205728_at	ODZ1	0.00898602	-2.76982	0.413692	6.47134	5.27349	1.19785	chrXq25	1
212171_x_at	VEGFA	0.00550511	-2.96278	0.398896	10.1795	8.98166	1.19788	chr6p12	1
240433_x_at	---	0.0298999	-2.26556	0.497373	6.38684	5.18426	1.20258	---	1
218507_at	C7orf68	0.00882621	-2.77699	0.411219	9.2677	8.05158	1.21612	chr7q32.1	1
226517_at	BCAT1	0.00142544	-3.46941	0.376601	9.50929	8.28727	1.22202	chr12p12.1	1
243756_at	---	0.0122823	-2.64341	0.429743	4.79566	3.56708	1.22858	---	1
211527_x_at	VEGFA	0.0153058	-2.55261	0.446185	9.38876	8.12506	1.26369	chr6p12	1
227361_at	HS3ST3B1	0.0375372	-2.1637	0.513734	7.27062	6.00295	1.26767	chr17p12-p11.2	1
205358_at	GRIA2	0.0268534	-2.31285	0.485679	8.97224	7.6942	1.27804	chr4q32-q33	1
223278_at	GJB2	0.0207582	-2.42415	0.465971	5.51919	4.23546	1.28373	chr13q11-q12	1
225285_at	BCAT1	0.000301644	-4.0205	0.376601	9.79249	8.50404	1.28845	chr12p12.1	1
206984_s_at	RIT2	0.0232786	-2.37494	0.477002	5.14021	3.75407	1.38615	chr18q12.3	1
204914_s_at	SOX11	0.0379742	-2.15845	0.514677	8.7765	7.37996	1.39654	chr2p25	1
1554452_a_at	C7orf68	0.00281271	-3.2186	0.376601	9.04229	7.63536	1.40693	chr7q32.1	1
211506_s_at	IL8	0.0268332	-2.31318	0.485636	6.43624	5.01173	1.42451	chr4q13-q21	1
230498_at	MCHR1	0.00562287	-2.95456	0.400822	7.27933	5.85173	1.42761	chr22q13.2	1
206201_s_at	MEOX2	0.0470239	-2.06021	0.538025	5.74742	4.30277	1.44465	chr7p22.1-p21.3	1
202859_x_at	IL8	0.0233568	-2.3735	0.477002	8.46397	6.98771	1.47625	chr4q13-q21	1
205230_at	RPH3A	0.0135969	-2.60166	0.437708	6.15627	4.66476	1.4915	chr12q24.13	1
204913_s_at	SOX11	0.0383084	-2.15447	0.515946	8.17864	6.56605	1.61259	chr2p25	1
236761_at	LHFPL3	0.0347657	-2.19832	0.506571	9.0293	7.36253	1.66677	chr7q22.2-q22.3	1
220405_at	SNTG1	0.00146482	-3.45948	0.376601	7.36076	5.61538	1.74538	chr8q11-q12	1

## Sheet: Table S5
Gene set	Hyperg. p - value in Non Responders to radiotherapy	Hyperg. p - value in Responders to radiotherapy	Gene set size	Gene nb on chip	UP in Responders	UP in Non Responders	SOURCE	Hyperg. adj. p (BH) - Up in Non responders	Hyperg. adj. p (BH) - UP in Responders
MSigDB C2 pathways MENSE_HYPOXIA_UP	7.82366e-15	0.79125	107	85	ASPH	ADM, ANKRD37, ENO2, INSIG1, LOC154761, MAFF, NOL3, PDK1, PFKFB4, PGK1, SLC2A3, SPAG4, STC2, WDR5B, WSB1	MSigDB	1.28793e-10	1
SMD processes core_hypoxia1_sw	3.07819e-13	0.403877	248	177	FBXO32, HLA-DRB1, RAP2A, TAF9B	ADM, ANKRD37, ARRDC3, CALD1, ENO2, ERRFI1, GPRC5A, MEG3, PDK1, PGK1, SLC2A1, SLC2A14, STC1, STC2, TAF9B, TMEM45A, WSB1, ZNF395	SMD	5.0667e-09	1
MSigDB C2 pathways CMV_HCMV_TIMECOURSE_ALL_DN	3.80208e-10	0.38994	421	380	CXCL12, GAS1, LAPTM5, LTBP1, PDCD4, PRDM2, RHOBTB1, TLE4	ACSL3, ADM, ANKRD28, ARL4C, CDC42EP3, COL3A1, EMP1, ETV1, GPRC5A, HDAC9, MEIS1, MGEA5, NR1H3, PHLDA1, PTPN13, RUFY3, STC2, STK17A, TPM1, TRIO, TWIST1	MSigDB	6.25746e-06	1
MSigDB C4 computational module_2	1.27197e-08	1.93236e-06	383	378	ALDH1A1, C10orf116, CLIP3, CSRP1, CXCL12, EPB41L2, EPB41L3, GPR126, HLA-DMA, HLA-DQA1, HLA-DQB1, IFI27, LAPTM5, LIPA, LTBP1, MBP, MTUS1, PDE8A, PTPRC, RTN1, SEPP1, TIMP3	ADM, AKAP12, CCND2, COL3A1, DDIT3, EMP1, ENO2, FN1, GAP43, INSIG1, MAFF, PHLDA2, PTN, PTPN13, SLC2A3, SNAP25, TPM1, TRIB2, VEGFA	MSigDB	0.000209328	0.0316307
MSigDB C3 motifs RTAAACA_V$FREAC2_01	4.64609e-08	0.13323	951	693	COLEC12, DOCK5, DPP10, EIF4EBP2, FGL2, LRRC1, MAP4K5, MBNL2, NEBL, PALM, PBXIP1, PDE1A, PELI2, PXK, SALL3, SEPP1, SNCAIP	ANKRD28, CALD1, CHD2, CTH, EMP1, ETV1, ETV5, FLJ13197, GRIK3, HOXA3, HOXA5, MAFF, MEIS1, MGEA5, NLN, ODZ1, PDGFC, PDLIM3, PIK3C2A, PITX2, SLC16A6, SNAP25, SNX13, TNIP1, USP34	MSigDB	0.000764421	1
MSigDB C2 pathways HYPOXIA_REVIEW	1.11826e-07	0.423473	81	79	AK3, CP	ADM, DDIT3, HDAC9, IGFBP2, PGK1, SLC2A1, SLC2A3, STC1, VIM	MSigDB	0.00183966	1
MSigDB C4 computational module_12	1.30327e-07	3.37166e-08	358	351	APLP1, C1QB, CLIP3, DAAM2, EPB41L2, EPB41L3, FBN2, FBXL7, GAS1, GPRC5B, HSPA2, IFIT1, LAPTM5, LIPA, MBP, MTUS1, NEBL, PALM, PAX6, PDE8A, RTN1, SEPP1, TIMP3, TJP2	ADM, CCND2, COL3A1, ENO2, FN1, GAP43, IGFBP2, PDLIM5, PTN, PTPN13, SLC2A3, SLC4A4, SNAP25, TPM1, TRIB2, VEGFA, ZBTB20	MSigDB	0.00214388	0.000553425
MSigDB C3 motifs TGGAAA_V$NFAT_Q4_01	1.86119e-07	0.0124783	1961	1383	ADCY2, AGPAT4, ALDH1A1, ARHGAP6, ASPH, CCDC6, CD74, CHST9, COLEC12, DAAM2, EFHD1, GPSM2, GSN, IL11RA, LTBP1, MAN1C1, MAP7, MBNL2, MYO1E, NFIA, PAX6, PBXIP1, PDCD4, PELI2, PHGDH, PSIP1, RAP2B, RASGEF1A, SALL3, SEMA4D, SLC9A3R1, SMPDL3A, SNCAIP, SORT1, TGFB2, TJP2, TNFSF10	ADM, ANKRD28, ARRDC3, CALD1, CDC42EP3, CDK6, CHD2, EMP1, ETV1, ETV5, FN1, GAP43, HOMER1, HOXA3, HOXA5, HOXD8, JAG1, LMO2, MAFF, MEIS1, PCNX, PDLIM3, PITX2, PPFIBP1, RASAL2, SLC16A6, SNAP25, STC1, TPM1, TRA2A, TRIB2, TWIST1, VIM, WDR5B, XPO1, XPOT	MSigDB	0.00306146	1
MSigDB C4 computational module_1	1.94271e-07	0.00012332	366	361	ALDH1A1, C10orf116, C1QB, CSRP1, CXCL12, EPHX1, FBXL7, FUCA1, GAS1, HEG1, IFI27, IFIT1, LTBP1, MAN2B1, MTUS1, PLSCR1, PTPRK, SEPP1	AKAP12, CALD1, CCND2, COL3A1, EMP1, FN1, IGFBP2, MAFF, PDLIM3, PDLIM5, PTPN13, SFXN3, SLC2A3, TPM1, TRIB2, VEGFA, ZBTB20	MSigDB	0.00319537	1
MSigDB C3 motifs WTGAAAT_UNKNOWN	1.97822e-07	0.436048	637	450	CAPS, P2RY12, PAX6, PELI2, PSIP1, RGS18, RHOBTB1, SNCAIP, UBE4B	ADAMTS5, ANKRD28, CDC42EP3, CDK6, CHD2, EMP1, FN1, HDAC9, HOXA3, LOC284033, LUC7L2, ODZ1, PITX2, RGS8, SNTG1, STC1, STC2, SYTL2, USP34	MSigDB	0.00325357	1
SMD cancerModules DRG (dorsal root ganglia) genes	4.03493e-07	1.51816e-05	350	337	ALDH1A1, C10orf116, CSRP1, CXCL12, EPB41L2, EPB41L3, GPR126, HLA-DQA1, HLA-DQB1, IFI27, LAPTM5, LIPA, LTBP1, MBP, MTUS1, PDE8A, PTPRC, RTN1, TIMP3	ADM, AKAP12, CCND2, COL3A1, DDIT3, EMP1, ENO2, FN1, GAP43, INSIG1, MAFF, PHLDA2, PTN, SNAP25, TPM1, TRIB2	SMD	0.00663585	0.247764
MSigDB C3 motifs CTTTGT_V$LEF1_Q2	5.44458e-07	0.00557971	2036	1446	AGPAT4, ARHGAP6, CCNE2, CD74, COL9A2, CRLF1, EFNA5, F11R, FUT8, GPRC5B, GSN, IGSF11, IL13RA1, JAM3, KCNS3, MAP4K5, MBNL2, MTUS1, P2RY12, PAK1, PALM, PAQR4, PAX6, PDCD4, PLXNC1, RAP2A, RBM24, RHOBTB1, RTN1, SALL3, SET, SORD, SORT1, TGFB2, TLR7, TNFSF10, USH1C, VAMP2, ZDHHC13, ZDHHC2	ADAMTS5, AKAP12, ARRDC3, BCL2L11, C1QTNF1, CALD1, CDC42EP3, CDK6, CHD2, COL3A1, ETV1, FLJ13197, GRIA1, GRIK3, HOXA3, HOXA5, KCNE4, KCNIP4, LEF1, MEIS1, MGEA5, NLN, PCNX, PDGFC, PGAP1, PITX2, PSME4, RGS8, SNTG1, STC1, STC2, TPM1, TRA2A, TRIB2, USP34, VIM	MSigDB	0.00895307	1
MSigDB C2 pathways HYPOXIA_REG_UP	6.24246e-07	1	38	31		ADM, GPRC5A, PFKFB4, PGK1, SLC2A1, STC2	MSigDB	0.0102645	1
MSigDB C3 motifs V$PAX4_04	8.91955e-07	0.174507	224	162	MTUS1, PDE1A, PTPRC, SALL3, TIAF1	AKAP12, ARRDC3, CALD1, EMP1, ETV1, HOXA5, MEIS1, NLN, PIK3C2A, PITX2, STC1	MSigDB	0.0146655	1
MSigDB C2 pathways STRESS_ARSENIC_SPECIFIC_UP	1.11675e-06	0.700517	149	133	LYZ, TLE4	ASNS, BCAT1, CDC42EP3, CDK6, CHD2, CTH, MAFF, STC2, STK17A, UPP1	MSigDB	0.0183605	1
MSigDB C3 motifs TTGTTT_V$FOXO4_01	1.1393e-06	4.43376e-05	2149	1492	ALDH1A1, ARHGAP6, BCL2, CD74, CDK2, COLEC12, CRLF1, CXCL12, DAAM2, DIXDC1, EIF4EBP2, F11R, FBN2, FBXO32, GPR126, HHEX, HSPA2, IL13RA1, KCNS3, LRRC1, MAP4K5, MAP7, MBNL2, MYO18A, MYO1E, NFIA, PALM, PAX6, PDCD4, PDE1A, PELI2, PLD1, PLXDC2, PSEN1, PXK, QKI, RAB23, REPS2, RFX4, RTN1, SALL3, SEPP1, SLC9A3R1, SNCAIP, SORT1, TGFB2, TIAF1, TJP2, UBE4B	ANKRD28, ARRDC3, BCL2L11, CDK6, CHD2, EMP1, ETV1, ETV5, FLJ13197, FN1, GRIA1, GRIK3, HDAC9, HOXA3, INSIG1, JAG1, KCNIP4, MAFF, MEIS1, NLN, PAPD4, PCNX, PDLIM3, PFKFB4, PIK3C2A, PITX2, PSME4, PTN, RIT2, SLC16A6, SLC4A4, STC1, STC2, SYTL2, TWIST1, ZNF395	MSigDB	0.01873	0.722703
MSigDB C3 motifs TACTTGA,MIR-26A,MIR-26B	3.00866e-06	0.00869188	301	261	C9orf40, CCDC6, EPB41L3, LTBP1, OSBPL11, PELI2, PLEKHH1, RBM24, RTN1, SSX2IP, UBE4B	ACSL3, ADM, ARID2, ARL4C, CCND2, CDK6, DUSP5, HOXA5, JAG1, PAPD4, PTPN13, SLC4A4, TRIB2	MSigDB	0.0494564	1
MSigDB C3 motifs GGGAGGRR_V$MAZ_Q6	3.58584e-06	0.45511	2332	1703	AGPAT4, AGPS, CAPG, CCDC6, CCNE2, CD47, CHST9, EFNA5, FUT8, GART, GRM1, GSN, HLA-DMA, IL11RA, JAK2, KCNS3, LAMP2, MTUS1, PAX6, PHGDH, PLXDC2, PLXNC1, PSIP1, RAP2A, REPS2, RFX4, RYR1, SET, SLC9A3R1, SNCA, TGFB2, UBE4B	ADAMTS5, AKAP12, CALD1, CCND2, CDC42EP3, CDK6, CHD2, CXCL14, DDIT3, ETV1, ETV5, GAP43, GRIA1, GSPT1, HSPD1, JAG1, KCNE4, KCNIP4, LEF1, LHFPL3, LUC7L2, MEIS1, NLGN1, NR1H3, PDLIM3, PITX2, SLC16A6, SLC2A1, SNAP25, SNRPA1, STC1, STC2, TRIB2, UBE2D3, VIM, XPO1, ZCCHC7, ZNF395	MSigDB	0.0589405	1
MSigDB C3 motifs TGACAGNY_V$MEIS1_01	3.70612e-06	0.657471	860	600	CD47, DPP10, GALNTL2, IL11RA, PAX6, PDE1A, PELI2, RHOBTB1, TJP2, TLE4	CALD1, CDC42EP3, CHD2, DDIT3, ETV1, GOLGA4, GRIA1, GRIK3, HOXA3, LMO2, MEIS1, PITX2, PTN, RGS6, SLC16A6, SNTG1, STC2, SYTL2, TNIP1, XPO1	MSigDB	0.0609138	1
SMD cancerModules Ovary genes	5.0491e-06	0.000253413	330	317	ALDH1A1, C10orf116, C1QB, CSRP1, CXCL12, EPHX1, FBXL7, FUCA1, GAS1, HEG1, IFI27, IFIT1, LTBP1, MTUS1, PLSCR1, PTPRK	AKAP12, CALD1, CCND2, COL3A1, EMP1, FN1, IGFBP2, MAFF, PDLIM3, PDLIM5, SFXN3, TPM1, TRIB2, ZBTB20	SMD	0.082977	1
MSigDB C2 pathways RAS_ONCOGENIC_SIGNATURE	5.40541e-06	0.136969	265	234	EFNA5, FGFR2, GAS1, HPSE, MBNL2, MTUS1, TGFB2	ADAMTS5, AKAP12, DUSP5, FN1, LRRFIP1, MEG3, PHLDA1, PHLDA2, SLC25A37, SLC2A3, TPM1, UPP1	MSigDB	0.0888217	1
SMD cancerModules Spinal cord (neuro-development) genes	5.62415e-06	1.15474e-07	335	320	APLP1, C1QB, DAAM2, EPB41L2, EPB41L3, FBN2, FBXL7, GAS1, GPRC5B, HSPA2, IFIT1, LAPTM5, LIPA, MBP, MTUS1, NEBL, PALM, PAX6, PDE8A, RTN1, TIMP3, TJP2	ADM, CCND2, COL3A1, ENO2, FN1, GAP43, IGFBP2, PDLIM5, PTN, SLC4A4, SNAP25, TPM1, TRIB2, ZBTB20	SMD	0.0924104	0.00189411
MSigDB C2 pathways PASSERINI_SIGNAL	6.71269e-06	0.0368292	342	325	ADAM10, ADORA3, ARHGAP6, GALNTL2, HLA-DQA1, HLA-DRB1, JAK2, RAP2B, SNCA, STAT1, TGFB2	ARL4C, CDC42EP3, DNAH9, FN1, GPRC5A, HOMER1, HOXA5, JAG1, MEIS1, PDLIM5, RGS6, STC1, STC2, TWIST1	MSigDB	0.110283	1
MSigDB C4 computational module_52	6.7891e-06	0.00456282	429	419	ALDH1A1, CDK2, EPB41L3, GART, GAS1, IFI27, IFIT1, LAPTM5, LPGAT1, MSH6, PFKFB2, PLSCR1, SLC9A3R1, SORD, ST6GAL1, TIMP3	ACSL3, AKAP12, ASNS, CALD1, DDIT3, EMP1, ETV5, FN1, IGFBP2, INSIG1, LMO2, MAFF, PHLDA2, SLC2A1, TPM1, VEGFA	MSigDB	0.111531	1
MSigDB C2 pathways CMV-UV_HCMV_6HRS_DN	6.813e-06	0.00867127	109	97	CXCL12, GAS1, ITPKB, MTUS1, SOS2, VPS13D	ADM, ARL4C, ASNS, CDC42EP3, GPRC5A, MEIS1, NR1H3, TRIB2	MSigDB	0.111917	1
MSigDB C3 motifs YTATTTTNR_V$MEF2_02	7.31017e-06	0.160031	724	522	ASPH, GPR34, MAP4K5, MBNL2, NFIA, P2RY12, PDCD4, RFX4, SALL3, SEMA4D, TLE4, TLR7, TNFSF10	ANKRD28, ARRDC3, BCL2L11, CDC42EP3, CHD2, CLDN12, ETV1, FLJ13197, HDAC9, HOXA3, HOXA5, PCNX, PGAP1, RASAL2, RPH3A, SNAP25, STC1, TWIST1	MSigDB	0.120077	1
SMD cancerModules Cell line expressed genes	7.40725e-06	0.0014902	394	374	ALDH1A1, CDK2, EPB41L3, GART, GAS1, IFI27, IFIT1, LAPTM5, LPGAT1, MSH6, PFKFB2, PLSCR1, SLC9A3R1, SORD, ST6GAL1, TIMP3	ACSL3, AKAP12, ASNS, CALD1, DDIT3, EMP1, ETV5, FN1, IGFBP2, INSIG1, LMO2, MAFF, PHLDA2, SLC2A1, TPM1	SMD	0.121664	1
MSigDB C3 motifs AACTTT_UNKNOWN	8.58121e-06	3.05064e-05	1963	1429	ADCY2, AGPAT4, ALDH1A1, ANXA11, CAPS, CHP, CLIC4, COLEC12, CP, CTSS, DAAM2, EFNA5, EIF4EBP2, FGFR2, GPR37, GPRC5B, GRM1, KCNS3, LAMP2, LRRC1, LTBP1, MBNL2, MGST1, MYO18A, MYO1E, NEBL, NETO2, NFIA, PAX6, PBXIP1, PDE1A, PLXDC2, PLXNC1, PTPRK, RAB23, RAP2A, RAP2B, REPS2, RFX4, RHOBTB1, SALL3, SEPP1, SLCO3A1, SNCA, SNCAIP, TIMP3, TLE4, TNFSF10	ADAMTS5, ADM, ARRDC3, CALD1, CDK6, CHD2, COL3A1, DDIT3, ETV1, ETV5, GRIK3, HOMER1, HOXA3, HOXA5, JAG1, KCNIP4, LEF1, LHFPL3, LUC7L2, MEIS1, NLGN1, PDLIM3, PITX2, REPS1, RIT2, SLC16A6, SNTG1, STC1, STC2, STK32B, SYTL2, VIM, XPO1	MSigDB	0.140938	0.497437
MSigDB C3 motifs TATAAA_V$TATA_01	9.39673e-06	0.438291	1333	988	ADAM10, AGPAT4, CA4, CP, DIAPH3, JAM3, LAPTM5, MAN1C1, MTUS1, P2RY12, RFX4, RHOBTB1, SEPP1, SLCO3A1, TGFB2, TIAF1, TLE4, TNFSF10, UTRN	ADAMTS5, ARRDC3, CALD1, CDC42EP3, CHD2, ETV1, ETV5, FLJ13197, FN1, HDAC9, KCNIP4, LMO2, MEIS1, MMP19, ODZ1, PDGFC, PDLIM3, PITX2, RASAL2, SLC2A1, SLC2A3, SNAP25, STC1, SYTL2, TRPM8, TWIST1	MSigDB	0.154322	1
SMD tissues corec_hmec_rptec_hypox_sw	1.02443e-05	0.413605	43	29	PPP1R13L	ADM, ENO2, PFKFB4, SLC2A14, TMEM45A	SMD	0.168232	1
GO:0048856 - anatomical structure development	1.02518e-05	0.100714	2216	2137	ADAM10, APLP1, ARHGAP22, BCL2, BLNK, C1QC, CD74, CDC42SE2, CDK5RAP2, CEBPA, COL9A2, DOCK2, EFNA5, EZR, F11R, FBN2, FGFR2, GAS1, HELLS, HEXIM1, HHEX, HLA-DMA, HLA-DOA, IKZF1, IRF8, JAK2, MAP7, MBP, MSH6, MSR1, PALM, PAX6, PHGDH, PTPRC, RAB23, RP1-21O18.1, RTN1, SEMA4D, SEPP1, SGMS1, SIRT2, SNCA, SORT1, TGFB2, TIMP3, TTLL7, UTRN	ADM, BCL2L11, CAPRIN2, CDC42EP3, CDK6, CHPT1, COL3A1, CTH, DDIT3, EMP1, ETV5, FN1, GAP43, HDAC9, HOMER1, HOXA3, HOXA5, HOXD8, HSPD1, IGFBP2, JAG1, LEF1, LRRC4C, MAFF, MMP19, MREG, NLGN1, NR1H3, ODZ1, PCDHB16, PCDHB3, PDGFC, PDLIM3, PHLDA2, PITX2, PRKAR1A, PTN, PURB, RUFY3, SIM2, TPM1, TWIST1, VEGFA	GO	0.168345	1
SMD chromArms 1p (13)	1.11843e-05	0.998175	1884	340	FGL2	ASNS, CALD1, CDK6, CLDN12, CYP3A5, DKFZP434B2016, DNAJB9, FAM3C, INSIG1, LHFPL3, LOC154761, LUC7L2, PTN, SH2B2	SMD	0.183646	1
MSigDB C3 motifs V$OCT1_02	1.24133e-05	0.0146942	218	174	ARHGAP6, FUT8, JAM3, LTBP1, NFIA, PAX6, PDE1A, UBE4B	CXCL14, DNAH9, GAP43, HDAC9, JAG1, KCNIP4, MEIS1, ODZ1, RGS8, STC1	MSigDB	0.203814	1
MSigDB C3 motifs CTTTGA_V$LEF1_Q2	1.2794e-05	0.0203984	1270	884	ACSL5, ARHGAP6, ASPH, CA4, EFNA5, EIF4EBP2, ELOVL1, FBXO32, FUT8, LAMP2, LRRC1, MAP4K5, MBP, PAX6, PDE1A, PLSCR1, PRDM2, PSIP1, PXK, RFX4, RTN1, SNCAIP, SORD, TLE4, UBE4B	ACSL3, ANKRD28, CDC42EP3, CHD2, EMP1, ETV1, ETV5, FLJ13197, HOXA3, JAG1, KCNIP4, LEF1, MAFF, MEIS1, ODZ1, PFKFB4, PITX2, RASAL2, SLC4A4, SNAP25, SNTG1, SYTL2, UBE2D3, USP34	MSigDB	0.210052	1
MSigDB C2 pathways BAF57_BT549_UP	1.30998e-05	0.000588339	240	214	BTBD11, CA4, FBXO32, HEG1, IFIT2, IFIT3, IL13RA1, MAN1C1, RTN1, SLC44A1, STON2, TGFB2	BCAT1, CALD1, COL3A1, FN1, GNG2, JAG1, LRRFIP1, OXTR, PTPN13, SPOCD1, TRIB2	MSigDB	0.215059	1
MSigDB C3 motifs ACATTCC,MIR-1,MIR-206	1.44809e-05	0.100891	301	258	ANXA4, C9orf82, MYO1E, QKI, SLC44A1, TIMP3, TPPP, VAMP2	AKAP12, ARID2, ARRDC3, CDK6, FN1, HSPD1, MEIS1, NR1H3, PDLIM5, RIT2, SNAP25, STC2	MSigDB	0.237718	1
MSigDB C3 motifs V$FOXO1_02	1.51319e-05	0.00548761	254	178	DIXDC1, EIF4EBP2, MAP4K5, PAK1, PELI2, PSEN1, SALL3, SEPP1, SNCAIP	ANKRD28, CHD2, ETV1, ETV5, INSIG1, JAG1, MAFF, ODZ1, PIK3C2A, PITX2	MSigDB	0.248391	1
MSigDB C2 pathways STEMCELL_EMBRYONIC_UP	1.52953e-05	0.112728	1344	1206	CCDC6, CKAP2, CLIC4, CRLF1, CXCL12, EPB41L4A, F11R, GGTA1, HELLS, LTBP1, MCM4, NPY2R, PLAA, PLEKHA7, PSIP1, PTPRK, RAB23, RAP2A, SEPT10, SET, SHMT1, SLC44A1, SPTLC2, TFDP1, TLE4, TRIM59, USP48, UTRN	AKAP12, ASNS, BCAT1, CSNK1A1, ERRFI1, GSPT1, HSPD1, IGFBP2, PDK1, PGK1, PHLDA2, PITX2, PPA2, PSME4, SLC2A1, SLC2A3, SNRPA1, SSBP1, TMEM45A, TMEM49, TNIP1, TPM1, UBE2D3, UPP1, USP34, XPO1, XPOT, ZMAT3, ZNF638	MSigDB	0.251057	1
MSigDB C3 motifs V$PIT1_Q6	1.92385e-05	0.849389	244	183	MBNL2, PAX6	CHD2, ETV5, HOXA3, MAFF, MEIS1, NGLY1, ODZ1, PITX2, TPM1, TWIST1	MSigDB	0.315761	1
MSigDB C2 pathways HIF1_TARGETS	2.30288e-05	0.127116	36	34	AK3, CP	ADM, IGFBP2, PGK1, SLC2A1, SLC2A3	MSigDB	0.377949	1
MSigDB C2 pathways CMV_HCMV_TIMECOURSE_20HRS_DN	2.30288e-05	0.465202	41	34	LTBP1	MGEA5, PTPN13, STC2, TPM1, TRIO	MSigDB	0.377949	1
SMD cancerModules Planceta genes	2.31272e-05	0.00388615	428	412	C1QB, CDK2, FBN2, FUCA1, GAS1, GPR126, HEG1, HSPA2, IFI27, LAPTM5, LTBP1, PFKFB2, RGS10, RHOBTB1, SLCO2B1, TIMP3	ADM, ARL4C, COL3A1, DUSP5, ETV5, FN1, IGFBP2, JAG1, LMO2, MAFF, PHLDA2, SFXN3, SLC2A1, TPM1, UPP1	SMD	0.379517	1
MSigDB C3 motifs V$FREAC3_01	2.31808e-05	0.0558772	261	187	AGPAT4, EFNA5, EIF4EBP2, MAP4K5, MBNL2, PAK1, PELI2	ANKRD28, CALD1, CDK6, ETV1, GRIK3, HOXA3, LEF1, LUC7L2, MAFF, RGS8	MSigDB	0.380374	1
MSigDB C3 motifs V$S8_01	2.77973e-05	0.26958	250	191	DIXDC1, EFNA5, MTUS1, SALL3, TLE4	CALD1, CXCL14, ETV1, GAP43, HOXD8, MEIS1, RGS8, STC1, SYTL2, TRPM8	MSigDB	0.456098	1
MSigDB C3 motifs V$ARNT_01	3.03868e-05	0.141932	274	193	MAP7, MTUS1, PAX6, SHMT1, TGFB2, UBE4B	AKAP12, ARRDC3, DNAJB9, ETV1, HSPD1, JAG1, LEF1, SNAP25, XPO1, ZCCHC7	MSigDB	0.498557	1
MSigDB C3 motifs CCCNNGGGAR_V$OLF1_01	3.50269e-05	0.98776	332	238	PLXDC2	AKAP12, C1QTNF1, GRIK3, LUC7L2, PDGFC, SNX13, STC2, SYTL2, TNIP1, TPM1, TRIB2	MSigDB	0.574652	1
MSigDB C3 motifs V$AP3_Q6	3.61906e-05	0.699478	251	197	MSR1, PRDM2, RBM24	CALD1, CHD2, CXCL14, ETV1, FN1, ODZ1, RGS6, RGS8, TNIP1, TRA2A	MSigDB	0.593707	1
MSigDB C3 motifs V$CEBPB_01	3.61906e-05	0.699478	268	197	ACSL5, CHST9, SPTLC2	ADAMTS5, CDC42EP3, CHD2, DDIT3, ETV1, HOXA5, PDGFC, PITX2, STC1, STC2	MSigDB	0.593707	1
MSigDB C2 pathways CMV_HCMV_TIMECOURSE_14HRS_DN	4.01875e-05	1	41	38		ACSL3, ADM, EMP1, ETV1, STK17A	MSigDB	0.659196	1
MSigDB C2 pathways UVC_TTD-XPCS_COMMON_DN	4.10378e-05	0.0767175	144	124	CXCL12, FUT8, HEG1, MAP4K5, SOS2	ACSL3, ANKRD28, GOLGA4, HOMER1, PDLIM5, SEPT9, ZBTB20, ZNF638	MSigDB	0.673102	1
SMD chromArms 1p (12)	4.11429e-05	1	1034	200		ETV1, HDAC9, HOXA5, PSPH, PURB, SNX13, STK17A, TRA2A, TWIST1, UPP1	SMD	0.674784	1
MSigDB C2 pathways HTERT_DN	4.39112e-05	1	70	63		ADM, AKAP12, ARL4C, COL3A1, ENO2, FN1	MSigDB	0.720143	1
MSigDB C3 motifs V$NFAT_Q4_01	4.47567e-05	0.503964	270	202	GSN, MBNL2, RASGEF1A, TJP2	ANKRD28, ARRDC3, ETV1, HOXA3, PITX2, SLC16A6, SNAP25, STC1, STC2, XPO1	MSigDB	0.733965	1
MSigDB C3 motifs V$CEBP_Q2_01	5.2803e-05	0.727748	277	206	ABHD6, ACSL5, SPTLC2	ADAMTS5, ARRDC3, CALD1, CHD2, ETV5, HOXA5, PITX2, STC1, STC2, USP34	MSigDB	0.865864	1
GO:0009987 - cellular process	5.35524e-05	5.18109e-05	12094	11170	ACSL5, ADAM10, ADCY2, ADORA3, AGA, AGPAT4, AK1, AK3, AK5, ALDH1A1, ANXA4, APLP1, ARAP2, ARHGAP22, ARHGAP6, ASPH, ATP11A, ATP8B4, B3GALTL, B3GNT2, BCKDHB, BCL2, BLNK, C1QB, C1QC, C9orf3, CA4, CAPG, CAPS, CCNE2, CD47, CD74, CDC42SE2, CDK2, CDK5RAP2, CEBPA, CECR1, CHP, CHST9, CKAP2, CLEC7A, CLIC4, CNTN3, COL28A1, COL8A2, COLEC12, CP, CPD, CTSS, CTSZ, CXADR, CXCL12, CYBB, DAAM2, DEPDC6, DEPDC7, DHFR,…	ACSL3, ADAMTS5, ADM, ADSSL1, AKAP12, ARID2, ARL4C, ASNS, B4GALNT1, BCAT1, BCL2L11, CALD1, CAPRIN2, CCND2, CDC42EP3, CDK13, CDK6, CFLAR, CHD2, CHD9, CHPT1, CLDN12, COL3A1, CSNK1A1, CTH, CXCL14, CYP3A5, DDIT3, DNAH9, DNAJB9, DUSP5, EMP1, ENO2, ETV1, ETV5, FN1, GAP43, GNG2, GOLGA4, GPRC5A, GRIA1, GRIK3, GSPT1, HDAC9, HNRNPA2B1, HOMER1, HOXA3, HOXA5, HOXD8, HSPD1, IGFBP2, INSIG1, JAG1, LEF1, LRRC4C, …	GO	0.878099	0.84431
GO:0048513 - organ development	5.41304e-05	0.214524	1416	1360	APLP1, ARHGAP22, BCL2, BLNK, C1QC, CD74, CDK5RAP2, CEBPA, DOCK2, F11R, GAS1, HEXIM1, HHEX, HLA-DMA, HLA-DOA, IKZF1, IRF8, JAK2, MSR1, PAX6, PHGDH, PTPRC, RP1-21O18.1, SEPP1, SIRT2, SORT1, TGFB2, TIMP3, UTRN	ADM, BCL2L11, CDK6, COL3A1, DDIT3, EMP1, ETV5, GAP43, HDAC9, HOMER1, HOXA3, HOXA5, HOXD8, JAG1, LEF1, MAFF, MMP19, MREG, NR1H3, PDGFC, PDLIM3, PHLDA2, PITX2, PRKAR1A, PTN, PURB, SIM2, TPM1, TWIST1, VEGFA	GO	0.887469	1
MSigDB C2 pathways DIAB_NEPH_DN	5.44016e-05	0.000203081	374	343	CCDC6, CD47, CXADR, EXPH5, FGFR2, GALC, GAS1, MYO1E, NEBL, PAK1, PLSCR1, RGS10, SEPT10, SET, STAT1, TLE4, VPS13D	ACSL3, ADM, CALD1, CDC42EP3, CFLAR, COL3A1, DNAJB9, GPRC5A, IGFBP2, PDLIM5, PRKAR1A, TRIB2, XPO1	MSigDB	0.89186	1
GO:0050793 - regulation of developmental process	5.49891e-05	0.0104717	1133	1096	ADAM10, ANXA4, BCL2, C1QC, CD74, CDC42SE2, CDK5RAP2, EZR, FGFR2, GAS1, HELLS, HHEX, HLA-DMA, HLA-DOA, IFI6, IFIH1, MSH6, MSR1, MYO18A, PALM, PSEN1, PTPRC, SEMA4D, SGMS1, SIRT2, SNCA, SORT1, STAT1, TGFB2, TMX1, TNFSF10	ASNS, BCL2L11, CAPRIN2, CDC42EP3, CDK6, CFLAR, CHPT1, CTH, DDIT3, EMP1, FN1, HDAC9, HSPD1, IGFBP2, JAG1, LEF1, LRRC4C, MAFF, NLGN1, NOL3, NR1H3, PURB, RUFY3, STK17A, TWIST1, VEGFA	GO	0.901437	1
MSigDB C4 computational module_118	5.80483e-05	0.00036959	408	395	ALDH1A1, DHFR, DOCK2, EPB41L3, GAS1, HLA-DQA1, IFI27, IFIT1, LAPTM5, MCM4, MNDA, PAX6, PFKFB2, PTPRC, RGS10, SLC9A3R1, SORD, TIMP3	ACSL3, AKAP12, CALD1, CCND2, EMP1, ENO2, FN1, IGFBP2, INSIG1, LMO2, MAFF, PHLDA2, SLC2A1, TPM1	MSigDB	0.951527	1
GO:0008150 - biological_process	5.93071e-05	2.89068e-07	14150	13082	ABCC4, ACSL5, ADAM10, ADCY2, ADORA3, AGA, AGPAT4, AGPS, AK1, AK3, AK5, ALDH1A1, ANXA11, ANXA4, APLP1, ARAP2, ARHGAP22, ARHGAP6, ASPH, ATP11A, ATP8B4, B3GALTL, B3GNT2, BCKDHB, BCL2, BLNK, C10orf116, C18orf1, C1QB, C1QC, C9orf3, CA4, CAPG, CAPS, CCDC6, CCNE2, CD47, CD74, CDC42SE2, CDK2, CDK5RAP2, CEBPA, CECR1, CHP, CHST9, CKAP2, CLEC7A, CLIC4, CNTN3, COL28A1, COL8A2, COL9A2, COLEC12, CP, CPD, CTSS,…	ACSL3, ADAMTS5, ADM, ADSSL1, AKAP12, ARID2, ARL4C, ASNS, B4GALNT1, BCAT1, BCL2L11, C1orf187, C7orf68, CALD1, CAPRIN2, CCDC91, CCND2, CDC42EP3, CDK13, CDK6, CFLAR, CHD2, CHD9, CHPT1, CLDN12, COL3A1, CSNK1A1, CTH, CXCL14, CYP3A5, DDIT3, DNAH9, DNAJB9, DUSP5, EMP1, ENO2, ERRFI1, ETV1, ETV5, FAM3C, FN1, GAP43, GNG2, GOLGA4, GPRC5A, GRIA1, GRIK3, GSPT1, HDAC9, HNRNPA2B1, HOMER1, HOXA3, HOXA5, HOXD8, H…	GO	0.972103	0.00473841
MSigDB C4 computational module_17	7.27923e-05	0.316017	365	353	CDK2, GART, HHEX, LAPTM5, PTPRC, RGS10, SORD, ST6GAL1	ACSL3, ASNS, DDIT3, GSPT1, INSIG1, LMO2, PHLDA2, PSPH, SLC2A3, SNRPA1, SSBP1, TRIB2, VEGFA	MSigDB	1	1
MSigDB C4 computational module_38	7.33506e-05	0.00446179	463	456	C1QB, CDK2, FBN2, FUCA1, GAS1, GPR126, HEG1, HSPA2, IFI27, LAPTM5, LTBP1, PFKFB2, RGS10, RHOBTB1, SEMA4D, SLCO2B1, TIMP3	ADM, ARL4C, COL3A1, DUSP5, ETV5, FN1, IGFBP2, JAG1, LMO2, MAFF, PHLDA2, SFXN3, SLC2A1, TPM1, UPP1	MSigDB	1	1
MSigDB C3 motifs V$AP1_Q2	7.55199e-05	0.553048	268	215	AK5, GSN, LAPTM5, MAP4K5	ANKRD28, ETV5, GOLGA4, HOXA3, MMP19, NLN, RGS8, SLC16A6, VIM, XPOT	MSigDB	1	1
MSigDB C3 motifs RYAAAKNNNNNNTTGW_UNKNOWN	7.98651e-05	0.724642	87	70	PAQR4	ARRDC3, CALD1, CDC42EP3, HOXA3, ODZ1, TWIST1	MSigDB	1	1
MSigDB C3 motifs GGGTGGRR_V$PAX4_03	8.02168e-05	0.805893	1321	992	AGPAT4, ANXA4, ARHGAP6, CHP, CRLF1, FUT8, HHEX, ITPKB, MAN2B1, MTUS1, MYO18A, PAX6, PBXIP1, SLCO2B1, UBE4B	ADAMTS5, ARRDC3, CCND2, CDC42EP3, CDK6, DUSP5, ENO2, ETV5, FLJ13197, GAP43, GRIK3, GSPT1, HOMER1, HOXA5, LUC7L2, MAFF, MGEA5, PITX2, RASAL2, RGS8, TNIP1, TRIB2, UBE2D3, VIM	MSigDB	1	1
MSigDB C3 motifs V$AHRARNT_01	8.46169e-05	0.84752	143	102	PAX6	CDK6, HOXA5, JAG1, RGS6, RGS8, STC2, WSB1	MSigDB	1	1
MSigDB C2 pathways UV-CMV_UNIQUE_HCMV_6HRS_DN	8.65029e-05	0.0406555	82	71	ITPKB, MTUS1, SOS2, VPS13D	ARL4C, ASNS, CDC42EP3, GPRC5A, NR1H3, TRIB2	MSigDB	1	1
GO:0009653 - anatomical structure morphogenesis	8.80656e-05	0.402501	1176	1128	ADAM10, APLP1, ARHGAP22, BCL2, CDC42SE2, CEBPA, DOCK2, EZR, F11R, FBN2, FGFR2, GAS1, HHEX, MAP7, PALM, PAX6, RAB23, RP1-21O18.1, SEMA4D, SGMS1, TGFB2, TIMP3	BCL2L11, CAPRIN2, CDC42EP3, CHPT1, CTH, EMP1, ETV5, FN1, GAP43, HOXA3, HOXA5, HOXD8, IGFBP2, JAG1, LEF1, LRRC4C, MAFF, MMP19, PDGFC, PHLDA2, PITX2, PRKAR1A, RUFY3, TPM1, TWIST1, VEGFA	GO	1	1
MSigDB C3 motifs V$CEBPDELTA_Q6	9.1751e-05	0.632655	251	178	KCNS3, MBNL2, TIMP3	ARRDC3, CCND2, CDK6, CHD2, HOXA3, NR1H3, RPH3A, STC1, STC2	MSigDB	1	1
MSigDB C3 motifs TGCTGAY_UNKNOWN	9.56254e-05	0.342981	555	414	BLNK, GART, HHEX, HLA-DRB1, HLA-DRB4, PAQR4, RYR1, SLC31A2, SLCO2B1	ANKRD28, CCND2, DDIT3, ETV1, ETV5, HOXA3, KCNIP4, MEIS1, NLN, PITX2, RGS8, SLC16A6, SNAP25, TRIB2	MSigDB	1	1
MSigDB C2 pathways RUTELLA_HEMATOGFSNDCS_DIFF	9.62623e-05	2.9461e-06	661	578	ARHGAP22, CD47, CPD, CSF2RA, CSRP1, CYBB, DEPDC6, EPB41L2, EPB41L3, GALC, GM2A, HLA-DQA1, HLA-DRB4, HLA-E, IFI6, IL13RA1, LAMP2, LILRA2, LXN, MICAL1, MS4A6A, NETO2, PLSCR1, SPTLC2, ST6GAL1, STAT1, TLE4, TM6SF1	ACSL3, BCAT1, CFLAR, CHPT1, DUSP5, EMP1, HDAC9, JAG1, LMO2, MCTP1, NR1H3, SEPT9, SLC16A6, SLC2A3, STK17A, ZFYVE16, ZNF395	MSigDB	1	0.0481923
MSigDB C2 pathways FSH_GRANULOSA_DN	0.000101094	0.739474	77	73	STAT1	AKAP12, ARL4C, CFLAR, PDLIM3, RASAL2, STK17A	MSigDB	1	1
MSigDB C2 pathways LH_GRANULOSA_DN	0.000101094	0.739474	77	73	STAT1	AKAP12, ARL4C, CFLAR, PDLIM3, RASAL2, STK17A	MSigDB	1	1
MSigDB C3 motifs V$OCT1_04	0.000118132	0.00677703	245	184	DIXDC1, JAM3, KCNS3, NFIA, PAX6, PDE1A, PRDM2, SALL3, TIAF1	CDC42EP3, CHD2, ETV1, GRIK3, HDAC9, HOXA3, MEIS1, PITX2, TWIST1	MSigDB	1	1
MSigDB C3 motifs V$SOX9_B1	0.000118132	0.0198756	241	184	FBN2, FGFR2, HHEX, MBP, MYO18A, PAK1, PELI2, RHOBTB1	BCL2L11, ETV1, FLJ13197, FN1, HDAC9, MEIS1, STC1, SYTL2, TRIB2	MSigDB	1	1
MSigDB C2 pathways BOQUEST_CD31PLUS_VS_CD31MINUS_UP	0.00011831	6.125e-11	660	588	ABCC4, ACSL5, ADAM10, ARHGAP6, ATP8B4, CA4, CD74, COLEC12, CRLF1, CTSS, F11R, FGL2, GIMAP4, GIMAP6, GSN, HHEX, HLA-DMA, HLA-DPA1, HLA-DQA1, HLA-DQB1, HLA-DRA, HLA-DRB1, IFI27, IFIH1, KCNS3, LAPTM5, MAN1C1, MTUS1, MYO5C, MYRIP, RHOBTB1, SAMHD1, SEPP1, SPTLC2, ST6GAL1, TNFSF10, TPD52L1	ASNS, CDC42EP3, CFLAR, CXCL14, FN1, LMO2, MCTP1, NR1H3, OXTR, PDLIM5, PGK1, PHLDA1, SLC2A3, STC1, STC2, UPP1, ZBTB20	MSigDB	1	1.00677e-06
GO:0045843 - negative regulation of striated muscle development	0.000119091	0.16804	10	10	SIRT2	HDAC9, LEF1, TWIST1	GO	1	1
SMD 5MbChromTiles 7_17.5-22.5Mb	0.000119091	1	61	10		HDAC9, SNX13, TWIST1	SMD	1	1
SMD cytobands 7p21.1	0.000119091	1	66	10		HDAC9, SNX13, TWIST1	SMD	1	1
MSigDB C2 pathways UVB_NHEK3_ALL	0.000119705	0.142284	397	371	CXADR, DSC2, FBN2, LTBP1, PTPRK, SET, SLC31A2, STAT1, TJP2, TNFSF10	ADM, ASNS, CCND2, DUSP5, EMP1, GSPT1, JAG1, PHLDA2, PSME4, SLC2A1, SNRPA1, TNIP1, XPO1	MSigDB	1	1
MSigDB C3 motifs V$RORA1_01	0.000128226	0.12538	251	186	ASPH, GRM1, PBXIP1, PSIP1, RYR1, VAMP2	CHD2, CTH, GRIA1, GRIK3, HDAC9, HOXA3, HSPD1, RGS6, SNTG1	MSigDB	1	1
MSigDB C3 motifs V$FREAC4_01	0.000128574	0.319608	155	109	COLEC12, MBNL2, PELI2	CALD1, EMP1, LEF1, ODZ1, PITX2, SNX13, USP34	MSigDB	1	1
MSigDB C4 computational module_3	0.000129642	0.373369	382	374	ALDH1A1, CDK2, EPB41L3, GPR126, LAPTM5, MTUS1, PTPRK, TFDP1	AKAP12, CALD1, EMP1, FN1, GSPT1, IGFBP2, INSIG1, MAFF, PDLIM5, PHLDA2, SFXN3, SSBP1, TPM1	MSigDB	1	1
GO:0007275 - multicellular organismal development	0.000133448	0.302289	2480	2382	ADAM10, APLP1, ARHGAP22, BCL2, BLNK, C1QC, CD74, CDK5RAP2, CEBPA, CECR1, COL9A2, DIXDC1, DOCK2, EFNA5, F11R, FBN2, FUT8, GAS1, HELLS, HEXIM1, HHEX, HLA-DMA, HLA-DOA, IKZF1, IRF8, JAK2, MBP, MSH6, MSR1, PAX6, PBXIP1, PHGDH, PLXNC1, PTPRC, QKI, RAB23, RP1-21O18.1, RTN1, SEMA4D, SEPP1, SIRT2, SNCA, SORT1, TGFB2, TIMP3, TTLL7, UTRN	ADM, BCL2L11, C1orf187, CDK13, CDK6, COL3A1, DDIT3, EMP1, ETV5, GAP43, HDAC9, HOMER1, HOXA3, HOXA5, HOXD8, HSPD1, JAG1, LEF1, LMO2, LRRC4C, MAFF, MEIS1, MMP19, MREG, NLGN1, NR1H3, ODZ1, PCDHB16, PCDHB3, PDGFC, PDLIM3, PHLDA2, PITX2, PRKAR1A, PSME4, PTN, PURB, RUFY3, SIM2, SLC2A14, TPM1, TWIST1, VEGFA	GO	1	1
MSigDB C2 pathways ALZHEIMERS_DISEASE_DN	0.000138113	0.247963	1121	1028	ABCC4, ABHD6, ADCY2, AK5, CCDC6, DSC2, FUCA1, GALC, IFIT1, JAK2, LXN, MAPK8IP1, MCM4, MNDA, NETO2, PIGK, RTN1, SNCA, STAT1, TM6SF1, TPD52L1, VAMP2	ACSL3, AKAP12, ARL4C, B4GALNT1, CCND2, CXCL14, DNAJB9, DUSP5, ENO2, FN1, GAP43, GRIA1, HSPD1, MEG3, MGEA5, PGK1, PRKAR1A, PTN, RIT2, SNAP25, SNRPA1, SNTG1, UBE2D3, ZMAT3	MSigDB	1	1
MSigDB C2 pathways ESR_FIBROBLAST_UP	0.000139398	0.59437	51	49	HLA-DQA1	AKAP12, COL3A1, FN1, GOLGA4, VIM	MSigDB	1	1
MSigDB C3 motifs TGANTCA_V$AP1_C	0.00016133	0.475917	1152	846	AGPAT4, AK5, ASPH, BTBD11, CHP, CHST9, DSC2, ELOVL1, JAK2, MAP4K5, NEBL, PFKFB2, RTN1, SPTLC2, STAT1, VAMP2	ACSL3, ADM, ANKRD28, CSNK1A1, CXCL14, DDIT3, EMP1, ENO2, ETV5, GRIA1, HDAC9, MMP19, PHLDA2, PSME4, REPS1, RGS8, SLC16A6, SNAP25, STC1, STC2, XPOT	MSigDB	1	1
GO:0048635 - negative regulation of muscle development	0.000162519	0.183209	11	11	SIRT2	HDAC9, LEF1, TWIST1	GO	1	1
SMD cancerModules module4	0.000164147	0.260702	353	332	ALDH1A1, CDK2, EPB41L3, GPR126, LAPTM5, MTUS1, PTPRK, TFDP1	AKAP12, CALD1, EMP1, FN1, GSPT1, IGFBP2, INSIG1, MAFF, PDLIM5, PHLDA2, SFXN3, TPM1	SMD	1	1
MSigDB C3 motifs CTACTGT,MIR-199A	0.000171327	0.145251	183	152	DPP10, DPP4, LRRC1, PLEKHH1, QKI	ARRDC3, ETV1, FN1, GOLGA4, LRRC4C, SLC4A4, WSB1, ZNF638	MSigDB	1	1
MSigDB C3 motifs GCANCTGNY_V$MYOD_Q6	0.000175694	0.00010203	953	667	ALDH1A1, CCNE2, CD47, CRLF1, DEPDC6, EPB41L4A, FBXO32, FUT8, HHEX, HLA-DRB1, HLA-DRB4, HLA-DRB5, KCNS3, MAP7, MBNL2, MTUS1, MYO18A, MYO1E, NEBL, PDE1A, PELI2, PSEN1, PSIP1, PTPRK, RASGEF1A, REPS2, SSX2IP	ADAMTS5, CCND2, CDC42EP3, CXCL14, ETV1, GRIK3, HDAC9, HOXA3, HOXA5, JAG1, LEF1, NR1H3, RGS8, RIT2, SIM2, SYTL2, UBE2D3, XPO1	MSigDB	1	1
MSigDB C2 pathways HYPOXIA_NORMAL_UP	0.000176114	0.0653662	219	194	ADAM10, ANXA4, CAPG, CPD, GM2A, IFI30, MTUS1	AKAP12, CHPT1, GPRC5A, NOL3, PDGFC, PFKFB4, SLC2A1, STC2, UPP1	MSigDB	1	1
MSigDB C2 pathways POD1_KO_MOST_UP	0.000177768	0.0918355	32	28	COL8A2, PHGDH	CCND2, COL3A1, IGFBP2, PTN	MSigDB	1	1
MSigDB C3 motifs V$CEBP_C	0.00017922	0.148076	208	153	ACSL5, CHST9, MBNL2, RFX4, SSX2IP	CHD2, ETV1, HDAC9, HOXA3, MEIS1, PIK3C2A, RGS8, STC2	MSigDB	1	1
MSigDB C2 pathways UVB_NHEK3_C1	0.000185342	0.244786	60	52	SLC31A2, TJP2	DUSP5, EMP1, GSPT1, SNRPA1, TNIP1	MSigDB	1	1
MSigDB C3 motifs V$FREAC2_01	0.000190171	0.287061	269	196	MAP4K5, MBNL2, PAK1, PELI2, SEPP1	CALD1, CHD2, EMP1, ETV5, FLJ13197, MAFF, PIK3C2A, PITX2, SNX13	MSigDB	1	1
MSigDB C3 motifs V$HAND1E47_01	0.000190171	0.480528	292	196	ARHGAP6, CDK2, IL11RA, SNCA	CALD1, CDC42EP3, DUSP5, LMO2, ODZ1, RIT2, STC1, UBE2D3, WDR5B	MSigDB	1	1
MSigDB C3 motifs WWTAAGGC_UNKNOWN	0.000210613	1	147	118		COL3A1, DUSP5, ETV5, HDAC9, HOXD8, MEIS1, SLC16A6	MSigDB	1	1
SMD tissues Placenta_sw	0.000213	0.0110154	302	199	COLEC12, DPP4, EFHD1, FBN2, GPR126, IFI6, MAN1C1, PHACTR2, TIMP3	ADAMTS5, ADM, CXCL14, FN1, MEG3, PITX2, SLC2A1, ST8SIA5, TWIST1	SMD	1	1
GO:0005355 - glucose transmembrane transporter activity	0.000215064	1	12	12		SLC2A1, SLC2A14, SLC2A3	GO	1	1
SMD 5MbChromTiles 7_15-20Mb	0.000215064	1	61	12		HDAC9, SNX13, TWIST1	SMD	1	1
MSigDB C3 motifs TTANTCA_UNKNOWN	0.000226365	0.013797	982	681	ARHGAP6, CAPG, CCDC6, CEBPA, CRLF1, CXADR, EFNA5, FBN2, GPR126, GPR34, IL13RA1, LTBP1, NPY2R, PAK1, PAX6, PDE1A, PTPRK, RFX4, RTN1, TJP2, UBE4B	ANKRD28, CDK6, DNAJB9, EMP1, GAP43, GOLGA4, HOXA5, KCNIP4, LMO2, MAFF, NLGN1, NOL3, PCDHB3, PITX2, RPH3A, SYTL2, TRA2A, TRPM8	MSigDB	1	1
MSigDB C3 motifs TAGCTTT,MIR-9	0.00022945	0.0757734	236	201	ATP11A, FAM84B, MAP7, QKI, SET, STAT1, TIMP3	CALD1, CCND2, GOLGA4, GSPT1, PDK1, SLC25A37, STC1, TPM1, UBE2D3	MSigDB	1	1
MSigDB C3 motifs V$NKX25_02	0.00022945	0.304744	269	201	CA4, LTBP1, MBNL2, PTPRC, TIAF1	ARRDC3, CXCL14, HDAC9, HOXA3, HOXD8, PITX2, PPFIBP1, SLC16A6, SLC4A4	MSigDB	1	1
MSigDB C2 pathways DORSEY_DOXYCYCLINE_UP	0.000234169	0.424307	32	30	GSN	AKAP12, DUSP5, PHLDA2, STC1	MSigDB	1	1
MSigDB C2 pathways LEI_MYB_REGULATED_GENES	0.000235098	0.450821	325	295	CLIC4, GM2A, GPR126, IFI27, SLC9A3R1, TIMP3	ASNS, CCND2, CFLAR, CYP3A5, FN1, HSPD1, SLC2A3, TNIP1, TPM1, TRIO, VIM	MSigDB	1	1
MSigDB C2 pathways AGEING_KIDNEY_SPECIFIC_UP	0.000243267	0.333681	189	160	C1QB, C1QC, GGTA1, MSR1	ASNS, COL3A1, CXCL14, FN1, PDGFC, PXDN, SYTL2, TPM1	MSigDB	1	1
MSigDB C2 pathways AGEING_KIDNEY_UP	0.00025294	2.02102e-12	411	348	C1QB, C1QC, CD47, CLEC7A, COL8A2, DDX58, DOCK2, EVI2A, FXYD5, GBP5, GGTA1, HLA-DOA, HLA-DQA1, HLA-DQB1, HLA-DRA, HLA-E, IRF8, LAPTM5, LDLRAP1, MAN2B1, MS4A6A, MSR1, NAPSB, PTPRC, RGS10, RNASE6, RTN1, SNCA, SYNGR2, TYROBP	ARL4C, ASNS, CCND2, COL3A1, CXCL14, FN1, GNG2, NUB1, PXDN, SYTL2, TPM1, VIM	MSigDB	1	3.32458e-08
MSigDB C3 motifs V$AP1_Q4_01	0.000256095	0.888869	268	204	AK5, MAP4K5	ANKRD28, DDIT3, EMP1, ETV5, GRIA1, PHLDA2, PSME4, SLC16A6, XPOT	MSigDB	1	1
MSigDB C2 pathways BROCKE_IL6	0.000258574	0.00707118	147	122	EPB41L2, EVI2A, HEG1, LTBP1, PLSCR1, STAT1, TNFSF10	BCL2L11, DNAJB9, DUSP5, FAM3C, MAFF, SLC16A6, SLC2A3	MSigDB	1	1
MSigDB C2 pathways KRETZSCHMAR_IL6_DIFF	0.000258574	0.00707118	147	122	EPB41L2, EVI2A, HEG1, LTBP1, PLSCR1, STAT1, TNFSF10	BCL2L11, DNAJB9, DUSP5, FAM3C, MAFF, SLC16A6, SLC2A3	MSigDB	1	1
MSigDB C3 motifs V$HNF3ALPHA_Q6	0.000275925	0.0783477	213	163	CP, ITPKB, NEBL, NFIA, PDCD4, REPS2	CALD1, CDC42EP3, CHD2, FLJ13197, ODZ1, PIK3C2A, PITX2, TWIST1	MSigDB	1	1
SMD tissues nci57tRNA_synthetases_sw	0.000277483	1	20	13		ASNS, DDIT3, XPOT	SMD	1	1
MSigDB C2 pathways GN_CAMP_GRANULOSA_DN	0.000310989	0.656401	61	58	STAT1	AKAP12, ARL4C, PDLIM3, RASAL2, STK17A	MSigDB	1	1
MSigDB C3 motifs V$GATA1_05	0.000317117	0.0905019	290	210	ALDH1A1, GPR126, KCNS3, MAP4K5, PALM, SEMA4D, TGFB2	ENO2, ETV1, HOXA3, LMO2, PITX2, STC1, TPM1, TWIST1, WDR5B	MSigDB	1	1
MSigDB C2 pathways MYC_ONCOGENIC_SIGNATURE	0.000338272	0.193059	212	168	CDK2, COL8A2, GPD1L, MICAL1, SORD	AKAP12, CFLAR, EMP1, GPRC5A, HSPD1, MEG3, TMEM49, WSB1	MSigDB	1	1
MSigDB C3 motifs CAGGTG_V$E12_Q6	0.00034883	1.77235e-06	2571	1804	ADAM10, AK3, AK5, ALDH1A1, BCL2, BLNK, BTBD11, CCDC6, CDK2, CHST9, CLIC4, COLEC12, CRLF1, CXADR, CXCL12, DAAM2, DOCK5, ELOVL1, EPB41L4A, FBXO32, FUT8, GCA, GPR126, GPR37, GPRC5B, GRM1, IL11RA, IL13RA1, LAPTM5, LRRC1, LTBP1, MAP7, MAPK8IP1, MTUS1, MYO18A, MYO1E, NEBL, NETO2, PAK1, PALM, PAX6, PBXIP1, PDE8A, PFKFB2, PLXNC1, PSIP1, PTPRK, RHOBTB1, RTN1, RYR1, SEPP1, SLC9A3R1, SLCO3A1, SNCA, SNCAIP, …	AKAP12, ARRDC3, C1QTNF1, CDC42EP3, CHD2, CXCL14, DUSP5, ETV1, GAP43, GOLGA4, GRIA1, GRIK3, HDAC9, HOXA3, JAG1, KCNIP4, LEF1, LMO2, NLN, NR1H3, PDLIM3, RASAL2, RGS6, RIT2, RPH3A, SIM2, SLC16A6, SLC26A10, SNAP25, STC1, STC2, TRIB2, UBE2D3, ZNF395	MSigDB	1	0.0290151
MSigDB C2 pathways CMV_HCMV_TIMECOURSE_8HRS_DN	0.000350509	0.0260851	16	14	GAS1, PRDM2	ARL4C, HDAC9, TWIST1	MSigDB	1	1
MSigDB C3 motifs YKACATTT_UNKNOWN	0.000351865	0.19423	293	213	HHEX, LTBP1, PELI2, TGFB2, TNFSF10, ZNF571	CDC42EP3, CHD2, HOXA3, MEIS1, MGEA5, PDLIM3, PSME4, RGS6, SLC16A6	MSigDB	1	1
MSigDB C3 motifs V$BACH2_01	0.000351865	0.90266	276	213	BTBD11, DSC2	CDK6, DDIT3, ENO2, GRIA1, MMP19, PHLDA2, PSME4, SLC16A6, XPOT	MSigDB	1	1
MSigDB C3 motifs MYAATNNNNNNNGGC_UNKNOWN	0.000360753	0.501897	113	92	PAX6, TLE4	CXCL14, ETV5, JAG1, KCNIP4, LUC7L2, RGS8	MSigDB	1	1
MSigDB C3 motifs YNGTTNNNATT_UNKNOWN	0.000398157	0.5281	382	264	BCL2, CYBB, DPP10, PDE1A, RYR1	ADAMTS5, CALD1, CHD2, EMP1, ETV1, HOXA3, KCNE4, RGS8, STC2, SYTL2	MSigDB	1	1
MSigDB C3 motifs CTGTTAC,MIR-194	0.000405045	0.0287741	109	94	EXOC5, MBNL2, OSBPL11, PFKFB2, QKI	ARID2, BCL2L11, CHD9, LRRFIP1, SLC2A3, ZNF395	MSigDB	1	1
MSigDB C3 motifs V$HNF3B_01	0.00041166	0.209024	228	173	FUT8, ITPKB, PDCD4, PELI2, TLE4	ANKRD28, CALD1, CDC42EP3, CDK6, FLJ13197, ODZ1, PIK3C2A, SLC16A6	MSigDB	1	1
SMD tissues Stromal_small	0.000424949	1	292	62		ARL4C, COL3A1, FN1, PXDN, VIM	SMD	1	1
MSigDB C2 pathways FLECHNER_KIDNEY_TRANSPLANT_WELL_UP	0.000434569	0.00732501	565	480	ANXA4, CD74, CXCL12, FGL2, GALC, GSN, HLA-DPA1, HLA-DRA, HLA-DRB3, LAMP2, LPGAT1, PLSCR1, PTPRC, QKI, SEPT10, STAT1, TNFSF10	ACSL3, CFLAR, COL3A1, FAM3C, LRRFIP1, PDLIM5, PGK1, PIK3C2A, PRKAR1A, SSBP1, TRA2A, VIM, WSB1, XPO1	MSigDB	1	1
MSigDB C3 motifs CTACTAG,MIR-325	0.000434849	1	18	15		ANKRD28, ARRDC3, CSNK1A1	MSigDB	1	1
MSigDB C3 motifs V$AP1FJ_Q2	0.000460181	0.376627	274	221	AK5, GSN, LAPTM5, SORT1, TLE4	ETV5, GOLGA4, MMP19, NLN, RGS6, RGS8, SLC16A6, VIM, XPOT	MSigDB	1	1
MSigDB C3 motifs TGAATGT,MIR-181A,MIR-181B,MIR-181C,MIR-181D	0.000465553	0.253796	491	427	CPD, DOCK10, DPP10, GALNTL1, GPD1L, IGSF11, MBNL2, QKI, SSX2IP, TIMP3	ADM, ARRDC3, BCL2L11, CHD9, DUSP5, FAM3C, PDLIM5, PHLDA1, PURB, SLC25A37, SLC2A3, STC1, WSB1	MSigDB	1	1
MSigDB C2 pathways SMOOTH_MUSCLE_CONTRACTION	0.00047815	0.23253	150	135	ADCY2, RGS10, RGS18, RYR1	ADM, GNG2, IGFBP2, MAFF, OXTR, PRKAR1A, RGS6	MSigDB	1	1
SMD cancerModules module199	0.000479265	0.628868	202	177	EPB41L4A, PDE8A, TMEM144	DDIT3, INSIG1, NLN, RPH3A, SH2B2, SNTG1, ST8SIA5, TMEM45A	SMD	1	1
MSigDB C3 motifs V$HP1SITEFACTOR_Q6	0.000497501	0.0450114	239	178	CA4, FBN2, HHEX, MBNL2, SNCAIP, TIAF1, TLE4	ANKRD28, CHD2, HDAC9, JAG1, MEIS1, PITX2, STC1, XPO1	MSigDB	1	1
MSigDB C3 motifs V$CHOP_01	0.000497501	0.2254	243	178	HHEX, PLXNC1, SNCAIP, TM6SF1, TNFSF10	ADM, ANKRD28, BCL2L11, CDK6, FLJ13197, HOXA5, MEIS1, STC1	MSigDB	1	1
MSigDB C3 motifs V$TITF1_Q3	0.000497501	0.40798	246	178	BCL2, HHEX, ITPKB, PAX6	ADAMTS5, ETV1, HOMER1, RIT2, SYTL2, TRA2A, TWIST1, UBE2D3	MSigDB	1	1
MSigDB C3 motifs TTTGCAG,MIR-518A-2	0.000516296	0.00568814	213	179	ATP11A, BCL2, BTBD11, CD47, DOCK10, LAMP2, PCGF5, QKI, SET	ANKRD28, ARRDC3, CDC42EP3, CHD9, JAG1, LEF1, MEIS1, PURB	MSigDB	1	1
MSigDB C3 motifs V$POU6F1_01	0.000516296	0.840554	244	179	FBXO32, RHOBTB1	CHD2, ETV1, ETV5, GRIK3, HOXA5, MEIS1, ODZ1, PITX2	MSigDB	1	1
GO:0051128 - regulation of cellular component organization	0.000543493	0.00905933	510	491	ADAM10, ARHGAP6, BCL2, CAPG, CDC42SE2, EZR, FGFR2, GSN, LDLRAP1, PALM, SEMA4D, SET, SGMS1, SIRT2, STON2, TGFB2, TPPP	CAPRIN2, CDC42EP3, CDK13, CHPT1, CTH, EMP1, FN1, IGFBP2, LRRC4C, NR1H3, RUFY3, TPM1, VEGFA, ZFYVE16	GO	1	1
GO:0043565 - sequence-specific DNA binding	0.000543493	0.994237	534	491	CEBPA, HHEX, PAX6	DDIT3, ETV1, ETV5, HNRNPA2B1, HOXA3, HOXA5, HOXD8, HSPD1, LEF1, MAFF, MEIS1, NR1H3, PITX2, PURB	GO	1	1
MSigDB C3 motifs GTACTGT,MIR-101	0.000558271	0.398286	257	227	CEBPA, EXOC5, FBN2, MYRIP, QKI	BCL2L11, CDK6, EMP1, ETV5, PHLDA1, PURB, STC1, UBE2D3, WSB1	MSigDB	1	1
MSigDB C2 pathways UVB_NHEK3_C2	0.000591787	0.503199	43	38	CXADR	EMP1, JAG1, PSME4, XPO1	MSigDB	1	1
MSigDB C3 motifs V$STAT1_03	0.000597316	0.428403	255	183	HHEX, PAX6, SPTLC2, ZNF571	CDK6, CSNK1A1, GRIA1, GSPT1, HDAC9, HSPD1, SLC26A10, STC1	MSigDB	1	1
SMD cytobands 3q13.2	0.000612989	1	36	4		GAP43, ZBTB20	SMD	1	1
MSigDB C3 motifs V$PBX1_01	0.000688319	0.44461	263	187	LTBP1, PBXIP1, PTPRC, TLE4	CALD1, CCND2, CHD2, DUSP5, HDAC9, HOXA3, HOXD8, LEF1	MSigDB	1	1
MSigDB C2 pathways CMV_HCMV_TIMECOURSE_48HRS_DN	0.000693939	0.294681	110	104	CXCL12, LAPTM5, PDCD4	COL3A1, ETV1, MEIS1, NR1H3, PHLDA1, RUFY3	MSigDB	1	1
MSigDB C2 pathways TAKEDA_NUP8_HOXA9_16D_UP	0.000702652	2.4356e-06	172	144	ATP11A, EPSTI1, IFI27, IFI6, IFIT1, IFIT2, IKZF1, LTBP1, NAPSB, PTPRK, SAMHD1, SMPDL3A, TNFSF10	BCL2L11, CDC42EP3, FN1, HOXA3, HOXA5, MEIS1, PRKAR1A	MSigDB	1	0.0398586
MSigDB C2 pathways TAKEDA_NUP8_HOXA9_16D_DN	0.000712732	0.0571768	228	188	ADORA3, DPP4, GGTA1, ITGA9, MTUS1, QKI, SEPP1	ARID2, CFLAR, LRRFIP1, PAPD4, RASAL2, TRA2A, ZNF395, ZNF638	MSigDB	1	1
MSigDB C2 pathways CHEN_HOXA5_TARGETS_UP	0.000712732	1	229	188		ASNS, CHD9, CTH, DUSP5, MAFF, PTN, STC2, ZNF131	MSigDB	1	1
MSigDB C3 motifs YYCATTCAWW_UNKNOWN	0.000732019	0.494234	194	145	NFIA, RFX4, SALL3	CHD2, ETV5, GAP43, LOC284033, MAFF, TRIB2, XPO1	MSigDB	1	1
MSigDB C5 GO SYNAPTOGENESIS	0.000762456	1	18	18		NLGN1, PCDHB16, PCDHB3	MSigDB	1	1
MSigDB C3 motifs V$GATA1_03	0.000763651	0.134718	255	190	ADORA3, GRM1, LTBP1, SNCA, SSX2IP, ZDHHC2	ADM, ENO2, ETV1, MGEA5, PITX2, RASAL2, SYTL2, TWIST1	MSigDB	1	1
MSigDB C3 motifs V$STAT4_01	0.000763651	0.675993	273	190	BLNK, HHEX, MTUS1	ANKRD28, ARRDC3, FN1, GRIA1, HOXD8, PITX2, TWIST1, UBE2D3	MSigDB	1	1
MSigDB C3 motifs CAGGTA_V$AREB6_01	0.000776431	0.0584166	817	569	ACSL5, AGPS, BTBD11, CD74, CHST9, CRLF1, IL13RA1, ITPKB, KCNS3, MYO1E, NFIA, OSBPL11, REPS2, TGFB2, TJP2, UBE4B	CDK6, ETV5, FN1, GAP43, HOXA3, HOXD8, JAG1, PDGFC, PITX2, PTN, SNX13, STC1, TRA2A, UBE2D3, ZNF395	MSigDB	1	1
MSigDB C3 motifs CTGCAGY_UNKNOWN	0.000776431	0.591217	789	569	CCNE2, DEPDC6, EPB41L3, KCNS3, MAN1C1, MBNL2, MTUS1, MYO18A, PAX6, SORD	ANKRD28, ARRDC3, CDK6, ENO2, ETV1, ETV5, HDAC9, HOXA3, KCNE4, KCNIP4, MEIS1, RGS8, SLC26A10, SYTL2, XPO1	MSigDB	1	1
MSigDB C3 motifs V$YY1_01	0.000790186	0.26958	256	191	CXADR, MAP4K5, MYO1E, TIAF1, UBE4B	CALD1, CHD2, LUC7L2, NLN, ODZ1, SNAP25, SNX13, TPM1	MSigDB	1	1
MSigDB C2 pathways MYC_TARGETS	0.000792757	0.529919	42	41	MGST1	CCND2, FN1, HSPD1, TPM1	MSigDB	1	1
GO:0050794 - regulation of cellular process	0.00079393	4.46787e-05	6572	6005	ADAM10, ADCY2, ADORA3, ANXA4, APLP1, ARAP2, ARHGAP22, ARHGAP6, BCL2, BLNK, C1QC, CAPG, CAPS, CCNE2, CD47, CD74, CDC42SE2, CDK2, CDK5RAP2, CEBPA, CHP, CLEC7A, CLIC4, COLEC12, CXCL12, DEPDC6, DEPDC7, DIXDC1, DOCK5, DPP4, EIF4EBP2, EZR, FGFR2, FGL2, FRYL, FUT8, FXYD5, GAS1, GPR126, GPR160, GPR34, GPR37, GPRC5B, GPSM2, GRM1, GSN, HELLS, HEXIM1, HHEX, HLA-DMA, HLA-DOA, HLA-DRB1, IFI30, IFI6, IFIH1, IK…	ADM, AKAP12, ARID2, ARL4C, ASNS, BCL2L11, CAPRIN2, CCND2, CDC42EP3, CDK13, CDK6, CFLAR, CHD2, CHD9, CHPT1, COL3A1, CSNK1A1, CTH, CXCL14, DDIT3, EMP1, ETV1, ETV5, FN1, GAP43, GNG2, GPRC5A, GRIA1, GRIK3, HDAC9, HOMER1, HOXA3, HOXA5, HOXD8, HSPD1, IGFBP2, JAG1, LEF1, LRRC4C, LRRFIP1, MAFF, MCHR1, MCTP1, MED13L, MEIS1, NAMPT, NLGN1, NOL3, NR1H3, ODZ1, OXTR, PDGFC, PDK1, PIK3C2A, PITX2, PRKAR1A, PTN, …	GO	1	0.728217
MSigDB C3 motifs V$ERR1_Q2	0.000817458	0.464668	268	192	BCKDHB, PSIP1, SLC31A2, VAMP2	ANKRD28, CHD2, GRIK3, HOXA3, HOXA5, HSPD1, RPH3A, SNTG1	MSigDB	1	1
MSigDB C2 pathways BOQUEST_CD31PLUS_VS_CD31MINUS_DN	0.000830202	0.0129791	265	240	ALDH1A1, ATP8B4, COLEC12, CXCL12, FAM69A, GAS1, GSN, MAN1C1, MBP, PDE4DIP	COL3A1, CXCL14, MEG3, MEIS1, PDLIM3, PHLDA2, PTPN13, TMEM45A, TWIST1	MSigDB	1	1
MSigDB C2 pathways HADDAD_HSC_CD10_UP	0.000854937	0.0331929	296	241	AK1, BLNK, HLA-DRB4, LAPTM5, LILRA2, PRDM2, PTPRK, TAF9B, TLE4	AKAP12, LEF1, NGLY1, PPFIBP1, PXDN, TAF9B, TRIB2, USP34, ZFYVE16	MSigDB	1	1
SMD cancerModules Viral anti-apoptotic evasion mechanisms	0.00086927	0.538503	42	42	TNFSF10	CCND2, CDK6, CFLAR, GSPT1	SMD	1	1
MSigDB C3 motifs V$PAX2_02	0.000934212	0.287061	267	196	EPB41L3, PHGDH, RTN1, SLCO2B1, SLCO3A1	ETV5, GRIK3, LUC7L2, PCNX, RASAL2, SLC16A6, SLC2A14, XPO1	MSigDB	1	1
GO:0008652 - amino acid biosynthetic process	0.000950841	0.184534	44	43	DHFR, PHGDH	ASNS, BCAT1, CTH, PSPH	GO	1	1
SMD chromArms 1p (22)	0.000997404	0.702726	854	198	C12orf39, C9orf3, MGST1	BCAT1, CCDC91, CCND2, EMP1, ENO2, GPRC5A, PPFIBP1, SLC2A14	SMD	1	1
MSigDB C2 pathways DAC_PANC_UP	0.00102428	0.0286836	378	352	CD74, EFHD1, F11R, IFI6, IFIH1, LAPTM5, LXN, NETO2, PAX6, TIMP3, TJP2, ZMYND10	ASNS, DUSP5, MEG3, MMP19, PDK1, PFKFB4, PXDN, SNAP25, STC1, TWIST1, UPP1	MSigDB	1	1
MSigDB C3 motifs ACCAATC,MIR-509	0.00103765	1	48	44		INSIG1, MEIS1, MMP19, PURB	MSigDB	1	1
MSigDB C2 pathways POD1_KO_DN	0.00104187	1.75109e-11	724	648	AK1, ANXA4, B3GNT2, CD47, COLEC12, CTSS, CYBB, DAAM2, DOCK5, DPP4, FRYL, GALC, GIMAP4, GIMAP6, GSN, HHEX, IL13RA1, ITGA9, ITPKB, LIPA, LYZ, MBNL2, MYO18A, MYO1E, NEBL, PDE4DIP, PELI2, PLD1, PTPRC, SGK3, SGPP1, SNCAIP, SOS2, SPTLC2, STAT1, TBC1D12, TIMP3, TLE4, TMCC3, TMEM64	ADAMTS5, ADM, ARRDC3, CDC42EP3, CFLAR, HOMER1, LMO2, LRRFIP1, LUC7L2, PURB, SLC2A3, SNX13, TPM1, TRIB2, VIM, ZFYVE16	MSigDB	1	2.8788e-07
MSigDB C3 motifs V$RORA2_01	0.00107134	0.0559614	159	113	ASPH, PBXIP1, RYR1, SSX2IP, TLE4	ACSL3, CTH, GRIA1, HDAC9, MGEA5, PITX2	MSigDB	1	1
MSigDB C3 motifs V$MEF2_01	0.00107134	0.339571	149	113	ASPH, MBNL2, TIAF1	AKAP12, ARRDC3, CDC42EP3, HDAC9, HOXA3, LHFPL3	MSigDB	1	1
MSigDB C3 motifs GCCNNNWTAAR_UNKNOWN	0.00107134	0.875582	153	113	RFX4	ADAMTS5, DUSP5, ETV5, SLC2A14, TRIB2, UBE2D3	MSigDB	1	1
MSigDB C2 pathways GALINDO_ACT_UP	0.00108132	1	88	76		BCL2L11, ERRFI1, PHLDA1, TMEM49, TNIP1	MSigDB	1	1
MSigDB C4 computational module_100	0.00111577	5.17914e-06	541	529	ALDH1A1, APLP1, C10orf116, C1QB, CLIP3, COL9A2, EPB41L3, EPHX1, EVI2A, FBXL7, FGFR2, GPRC5B, HSPA2, IFI27, IFIT1, LIPA, MAP7, MBP, MTUS1, NEBL, PALM, PAX6, RTN1, SEPP1, SLC9A3R1, TIMP3	CCND2, DUSP5, ENO2, GAP43, IGFBP2, INSIG1, LMO2, PFKFB4, PHLDA1, PTN, RPH3A, SLC2A3, SNAP25, ZBTB20	MSigDB	1	0.084653
MSigDB C3 motifs CCAATNNSNNNGCG_UNKNOWN	0.00112988	0.563329	61	45	PAX6	DNAJB9, ETV1, MEIS1, XPO1	MSigDB	1	1
MSigDB C3 motifs V$LYF1_01	0.00113405	0.503964	273	202	FUT8, IL11RA, RFX4, RYR1	CALD1, CDC42EP3, ENO2, HOXA3, MEIS1, PITX2, RPH3A, STC1	MSigDB	1	1
MSigDB C3 motifs WGTTNNNNNAAA_UNKNOWN	0.00114547	0.874743	567	413	COL9A2, NFIA, PAX6, PLXDC2, RASGEF1A	CALD1, CHD2, CSNK1A1, ETV1, ETV5, FLJ13197, HDAC9, HOXA3, HOXA5, NLN, PITX2, XPO1	MSigDB	1	1
MSigDB C4 computational module_137	0.00115634	5.53957e-06	544	531	ALDH1A1, APLP1, C10orf116, C1QB, CLIP3, COL9A2, EPB41L3, EPHX1, EVI2A, FBXL7, FGFR2, GPRC5B, HSPA2, IFI27, IFIT1, LIPA, MAP7, MBP, MTUS1, NEBL, PALM, PAX6, RTN1, SEPP1, SLC9A3R1, TIMP3	CCND2, DUSP5, ENO2, GAP43, IGFBP2, INSIG1, LMO2, PFKFB4, PHLDA1, PTN, RPH3A, SLC2A3, SNAP25, ZBTB20	MSigDB	1	0.0905277
MSigDB C2 pathways HADDAD_HPCLYMPHO_ENRICHED	0.0011688	0.0421377	309	252	AK1, BLNK, HLA-DRB4, LAPTM5, LILRA2, PRDM2, PTPRK, TAF9B, TLE4	AKAP12, LEF1, NGLY1, PPFIBP1, PXDN, TAF9B, TRIB2, USP34, ZFYVE16	MSigDB	1	1
MSigDB C4 computational module_207	0.00117044	0.718563	221	203	EPB41L4A, PDE8A, TMEM144	DDIT3, INSIG1, NLN, RPH3A, SH2B2, SNTG1, ST8SIA5, TMEM45A	MSigDB	1	1
SMD cancerModules module17	0.00120552	0.194763	330	305	CDK2, GART, HHEX, LAPTM5, PTPRC, RGS10, SORD, ST6GAL1	ACSL3, ASNS, DDIT3, GSPT1, INSIG1, LMO2, PHLDA2, PSPH, SNRPA1, TRIB2	SMD	1	1
MSigDB C3 motifs V$CRX_Q4	0.00120776	0.315432	276	204	AGA, ANXA11, LTBP1, PAX6, TLE4	CHD2, ETV5, GAP43, HOXA3, MEIS1, NLGN1, PITX2, USP34	MSigDB	1	1
GO:0017137 - Rab GTPase binding	0.00121503	0.0553926	21	21	EXPH5, MYRIP	RAB11FIP3, RPH3A, SYTL2	GO	1	1
SMD chromArms 1p (7)	0.00122674	0.788077	1779	360	AGA, HPSE, SNCA, SYNPO2, TMEM144	ANKRD37, LEF1, PDGFC, PDLIM3, PDLIM5, PITX2, PPA2, PTPN13, RUFY3, SLC4A4, UBE2D3	SMD	1	1
MSigDB C2 pathways MENSE_HYPOXIA_TRANSPORTER_GENES	0.0012277	0.051265	48	46	CP, SLC31A2, SLC44A1	SLC16A6, SLC2A1, SLC2A3, SLC4A4	MSigDB	1	1
GO:0003697 - single-stranded DNA binding	0.0012277	0.571305	47	46	MCM4	HNRNPA2B1, HSPD1, PURB, SSBP1	GO	1	1
MSigDB C2 pathways TGFBETA_EARLY_UP	0.0012277	0.571305	47	46	PAK1	COL3A1, FN1, IGFBP2, MMP19	MSigDB	1	1
MSigDB C4 computational module_312	0.0012277	0.571305	46	46	TNFSF10	CCND2, CDK6, CFLAR, GSPT1	MSigDB	1	1
MSigDB C4 computational module_66	0.00126323	6.5432e-06	549	536	ALDH1A1, APLP1, C10orf116, C1QB, CLIP3, COL9A2, EPB41L3, EPHX1, EVI2A, FBXL7, FGFR2, GPRC5B, HSPA2, IFI27, IFIT1, LIPA, MAP7, MBP, MTUS1, NEBL, PALM, PAX6, RTN1, SEPP1, SLC9A3R1, TIMP3	CCND2, DUSP5, ENO2, GAP43, IGFBP2, INSIG1, LMO2, PFKFB4, PHLDA1, PTN, RPH3A, SLC2A3, SNAP25, ZBTB20	MSigDB	1	0.10689
MSigDB C2 pathways UVC_XPCS_8HR_DN	0.00128219	0.0160113	408	362	ADAM10, CXCL12, FRYL, FUT8, HEG1, PDE8A, PTPRK, SOS2, TDRD7, TGFB2, TJP2, TLE4, WWC1	ACSL3, DUSP5, GOLGA4, HOMER1, PDLIM5, PIK3C2A, SEPT9, SNX13, TRIO, XPO1, ZNF638	MSigDB	1	1
MSigDB C2 pathways HSC_HSC_SHARED	0.00128525	0.519328	227	206	GALC, IFIH1, PTPRK, VAMP2	ARL4C, BCL2L11, CXCL14, DUSP5, ETV1, MAFF, USP34, ZBTB20	MSigDB	1	1
SMD chromArms 1p (9)	0.00128538	0.163912	2481	477	CD74, CDC42SE2, DHFR, DOCK2, EFNA5, EPB41L4A, FBN2, GM2A, GRAMD3, SEPP1, SNCAIP, WWC1	ARRDC3, CSNK1A1, CXCL14, FAM3C, GRIA1, HOMER1, MCTP1, NLN, PAPD4, STC2, TNIP1, ZFYVE16, ZNF131	SMD	1	1
GO:0009888 - tissue development	0.0013478	0.649333	454	421	BCL2, F11R, IKZF1, JAK2, RP1-21O18.1, TGFB2, TIMP3	COL3A1, EMP1, GAP43, HOXA3, JAG1, LEF1, MAFF, MREG, PRKAR1A, PTN, TPM1, TWIST1	GO	1	1
MSigDB C3 motifs YCATTAA_UNKNOWN	0.00137506	0.0466638	575	422	ARHGAP22, CA4, CCDC6, EFNA5, IL11RA, ITGA9, MBNL2, NEBL, P2RY12, RHOBTB1, RTN1, TLE4, UBE4B	ANKRD28, CXCL14, GRIK3, HOXA3, HOXD8, KCNIP4, LOC284033, MMP19, ODZ1, PCNX, PITX2, SYTL2	MSigDB	1	1
MSigDB C3 motifs TAATTA_V$CHX10_01	0.00138438	0.0286335	836	603	ARHGAP6, CA4, DAAM2, DIXDC1, DPP10, EPB41L3, FUT8, IL13RA1, MTUS1, NEBL, PAX6, PDCD4, PDE1A, PELI2, SALL3, SGPP1, TLE4, VPS13D	CALD1, CDC42EP3, CHD2, ETV1, GAP43, HOXA5, PCDHB3, PCNX, PITX2, PPFIBP1, RGS8, SNTG1, STC1, TRPM8, XPOT	MSigDB	1	1
MSigDB C3 motifs V$FOXD3_01	0.00139768	0.00986393	206	162	CXADR, DIXDC1, HHEX, P2RY12, SNCAIP, TGFB2, TLE4, UTRN	ANKRD28, CALD1, ETV5, HOXA3, PIK3C2A, SYTL2, TWIST1	MSigDB	1	1
MSigDB C3 motifs V$IK2_01	0.00140885	0.0382597	278	209	AGPAT4, BCL2, BLNK, LTBP1, NFIA, RFX4, SLCO3A1, SNCAIP	CDK6, CXCL14, ETV1, HOXA3, NR1H3, PDGFC, SLC26A10, SYTL2	MSigDB	1	1
MSigDB C4 computational module_5	0.00143093	1.19839e-09	430	424	ALDH1A1, ANXA4, ATP11A, C10orf116, C1QB, CAPG, CSRP1, CYBB, EPB41L3, FUCA1, HEG1, HLA-DMA, HLA-DQA1, HLA-DQB1, IFI27, IL13RA1, LAPTM5, LIPA, MNDA, MTUS1, NEBL, PLSCR1, PTPRC, PTPRK, SEPP1, SLCO2B1, STAT1, TIMP3, TNFSF10	ADM, CALD1, COL3A1, FN1, GPRC5A, INSIG1, LMO2, MAFF, SLC2A3, TPM1, UPP1, VEGFA	MSigDB	1	1.96895e-05
MSigDB C3 motifs CTTTAAR_UNKNOWN	0.00143769	0.00843237	1009	733	AGPAT4, APLP1, ARHGAP6, CA4, CPD, DPP10, EFHD1, FBXL7, FUT8, MBNL2, PDE8A, PELI2, PLXDC2, PXK, RAP2A, RBM24, RFX4, SALL3, SNCAIP, TGFB2, TIAF1, TLR7, UBE4B	ADAMTS5, ANKRD28, ARRDC3, CHD2, EMP1, ETV5, FLJ13197, GRIA1, GRIK3, HOXA3, HOXD8, MEIS1, MGEA5, PHLDA2, PITX2, STC1, TNIP1	MSigDB	1	1
MSigDB C2 pathways BASSO_REGULATORY_HUBS	0.00146056	0.374384	143	120	HHEX, HLA-E, LAPTM5	ASNS, CCND2, MGEA5, SSBP1, XPOT, ZBTB20	MSigDB	1	1
MSigDB C3 motifs V$AP1_Q4	0.00149638	0.742533	274	211	AK5, GSN, LAPTM5	ANKRD28, ETV5, GOLGA4, MMP19, RGS8, SLC16A6, VIM, XPOT	MSigDB	1	1
GO:0007185 - transmembrane receptor protein tyrosine phosphatase signaling pathway	0.00151194	1	6	6		PTN, TRIO	GO	1	1
GO:0042043 - neurexin binding	0.00151194	1	6	6		NLGN1, SYTL2	GO	1	1
MSigDB C2 pathways TAKEDA_NUP8_HOXA9_10D_UP	0.00155292	3.7525e-07	190	165	ALDH1A1, DDX58, EPSTI1, FAM55C, IFI27, IFI6, IFIH1, IFIT1, IFIT2, IFIT3, LILRA2, MCM4, NAPSB, STAT1, TIMP3	ADSSL1, CDC42EP3, FN1, HOXA3, HOXA5, MEIS1, TMEM45A	MSigDB	1	0.00615035
MSigDB C3 motifs GTGCAAT,MIR-25,MIR-32,MIR-92,MIR-363,MIR-367	0.00156994	0.00336522	311	263	ADAM10, CBLN4, CCNE2, CEBPA, DPP10, DSC2, EXOC5, GRAMD3, MYO18A, NFIA, RAB23, SGPP1	ADM, ARRDC3, BCL2L11, DNAJB9, GAP43, GOLGA4, INSIG1, SIM2, TRIO	MSigDB	1	1
SMD 5MbChromTiles 5_77.5-82.5Mb	0.00159381	0.345096	129	23	DHFR	HOMER1, PAPD4, ZFYVE16	SMD	1	1
MSigDB C2 pathways IDX_TSA_UP_CLUSTER1	0.00159381	1	25	23		ARL4C, ERRFI1, PHLDA1	MSigDB	1	1
MSigDB C5 GO SYNAPSE_ORGANIZATION_AND_BIOGENESIS	0.00159381	1	23	23		NLGN1, PCDHB16, PCDHB3	MSigDB	1	1
MSigDB C2 pathways UVC_TTD_ALL_DN	0.00160571	0.0661245	360	317	CXCL12, FBXL7, FRYL, FUT8, HEG1, MAP4K5, PTPRK, TGFB2, TLE4, WWC1	ANKRD28, GOLGA4, HOMER1, PDLIM5, SEPT9, SNX13, TRIO, USP34, ZBTB20, ZNF638	MSigDB	1	1
MSigDB C2 pathways GN_CAMP_GRANULOSA_UP	0.00167854	0.60178	53	50	GPRC5B	NOL3, PGK1, PRKAR1A, UPP1	MSigDB	1	1
Murat Cluster G13	0.00169553	1	21	21		CYP27B1, DTX3, SLC26A10	Murat	1	1
MSigDB C4 computational module_47	0.00173415	0.017933	221	216	CLIP3, COLEC12, CXCL12, GAS1, LTBP1, PPAP2C, SEPP1, TIMP3, TMEM149	CALD1, COL3A1, FN1, HOXA5, MEG3, PTN, TPM1, VIM	MSigDB	1	1
SMD 5MbChromTiles 2_197.5-202.5Mb	0.00180789	1	139	24		CFLAR, HSPD1, PGAP1	SMD	1	1
MSigDB C2 pathways HSC_HSC_ADULT	0.00192592	0.551352	306	271	GALC, IFIH1, PTPRK, SKI, VAMP2	ARL4C, BCL2L11, CXCL14, DUSP5, ETV1, KCNE4, MAFF, USP34, ZBTB20	MSigDB	1	1
MSigDB C2 pathways HSC_HSC_FETAL	0.00194509	0.571232	241	220	GALC, IFIH1, PTPRK, VAMP2	ARL4C, BCL2L11, CXCL14, DUSP5, ETV1, MAFF, USP34, ZBTB20	MSigDB	1	1
MSigDB C4 computational GNF2_CDH11	0.00203908	1	25	25		COL3A1, FN1, PXDN	MSigDB	1	1
SMD cancerModules Peptide hormones	0.00203908	1	25	25		ADM, STC1, STC2	SMD	1	1
MSigDB C2 pathways VHL_NORMAL_UP	0.00204027	0.401002	447	384	ALDH1A1, F11R, IL13RA1, MNDA, PAQR4, SLC44A1, STAT1, TFDP1	ARL4C, CALD1, CFLAR, CHPT1, ERRFI1, GRIA1, MGEA5, PDLIM5, PTPN13, SLC2A1, TPM1	MSigDB	1	1
GO:0015277 - kainate selective glutamate receptor activity	0.0021025	1	7	7		GRIA1, GRIK3	GO	1	1
MSigDB C2 pathways ZELLER_MYC_DN	0.0021025	1	7	7		FN1, TPM1	MSigDB	1	1
SMD 5MbChromTiles 5_90-95Mb	0.0021025	1	45	7		ARRDC3, MCTP1	SMD	1	1
MSigDB C3 motifs GTATTAT,MIR-369-3P	0.00216936	0.000380683	208	175	ADAM10, ARHGAP6, CCNE2, CLIC4, LTBP1, MBNL2, OSBPL11, PAX6, QKI, RFX4, TLE4	ARID2, ETV5, MEIS1, RAB3GAP2, UBE2D3, WSB1, ZNF395	MSigDB	1	1
MSigDB C3 motifs V$FOXJ2_02	0.0022401	0.103499	245	176	DIXDC1, LTBP1, NFIA, PAX6, SPTLC2, UTRN	CDK6, CHD2, DNAJB9, FLJ13197, HDAC9, TRIB2, XPOT	MSigDB	1	1
MSigDB C2 pathways RORIE_ES_PNET_UP	0.00228784	0.0808284	28	26	HLA-E, SEPP1	CTH, PHLDA2, PITX2	MSigDB	1	1
SMD cytobands 5q14.1	0.00228784	0.380294	175	26	DHFR	HOMER1, PAPD4, ZFYVE16	SMD	1	1
SMD 5MbChromTiles 5_75-80Mb	0.00228784	1	146	26		HOMER1, PAPD4, ZFYVE16	SMD	1	1
MSigDB C2 pathways CHIARETTI_T_ALL	0.0022989	0.00876697	259	226	CLIC4, CXADR, HHEX, IFI30, PRDM2, QKI, RAP2B, RCBTB2, STAT1, TLE4	ARL4C, CCND2, ETV5, HOXA5, LMO2, PSPH, SLC2A3, TRIB2	MSigDB	1	1
GO:0007154 - cell communication	0.00235492	3.57679e-05	3880	3483	ADAM10, ADCY2, ADORA3, ANXA4, ARAP2, ARHGAP22, ARHGAP6, BLNK, CAPS, CD47, CD74, CDC42SE2, CEBPA, CHP, CLEC7A, COLEC12, CXCL12, DEPDC6, DEPDC7, DIXDC1, DOCK5, EFNA5, EIF4EBP2, FGFR2, FGL2, FUT8, GAS1, GCHFR, GPR126, GPR160, GPR34, GPR37, GPRC5B, GPSM2, GRM1, HHEX, HLA-DRB1, IL13RA1, ITGA9, ITPKB, JAK2, LILRA2, LPAR1, LPAR5, MAP4K5, MAPK8IP1, MBP, MICAL1, MS4A6A, MS4A7, MSH6, NPY2R, P2RY12, PAK1, P…	ADM, AKAP12, ARL4C, ASNS, CDC42EP3, CFLAR, COL3A1, CSNK1A1, CXCL14, DDIT3, FN1, GAP43, GNG2, GPRC5A, GRIA1, GRIK3, HOMER1, HSPD1, IGFBP2, JAG1, LEF1, MCHR1, MCTP1, NAMPT, NLGN1, ODZ1, OXTR, PCDHB16, PCDHB3, PDGFC, PDK1, PIK3C2A, PRKAR1A, PTN, RASAL2, RGS6, RGS8, RIT2, SIM2, SLC26A10, SNAP25, SNTG1, SNX13, STC1, STC2, STK17A, TRIO, UBE2D3, VEGFA, WSB1, ZFAND6, ZFYVE16	GO	1	0.583053
MSigDB C4 computational module_323	0.00238928	0.265102	58	55	TAF9B, TYROBP	MAFF, MGEA5, TAF9B, TMEM49	MSigDB	1	1
SMD cancerModules module239	0.00238928	0.636854	55	55	TNFSF10	CCND2, CDK6, CFLAR, GSPT1	SMD	1	1
MSigDB C2 pathways MANALO_HYPOXIA_UP	0.00240705	0.23081	107	91	AK3, PELI2, RHOBTB1	ADM, MAFF, STC1, STC2, TRIO	MSigDB	1	1
MSigDB C3 motifs V$COUP_DR1_Q6	0.00246304	0.228721	258	179	AGPS, EIF4EBP2, LAMP2, PALM, PAX6	CXCL14, GOLGA4, HOXA3, HSPD1, PAPD4, SYTL2, UBE2D3	MSigDB	1	1
GO:0000902 - cell morphogenesis	0.00252061	0.128299	466	454	ADAM10, BCL2, CDC42SE2, DOCK2, EZR, FGFR2, GAS1, MAP7, PALM, SEMA4D, SGMS1, TGFB2	CAPRIN2, CDC42EP3, CHPT1, CTH, EMP1, FN1, GAP43, IGFBP2, LEF1, LRRC4C, RUFY3, VEGFA	GO	1	1
GO:0005737 - cytoplasm	0.00252621	4.09802e-06	7254	6872	ABCC4, ACSL5, ADAM10, AGA, AGPAT4, AGPS, AK1, AK3, AK5, ALDH1A1, ANXA11, ANXA4, APLP1, ARAP2, ARHGAP22, ARHGAP6, ASPH, B3GALTL, B3GNT2, BCKDHB, BCL2, BLNK, C12orf39, C1QC, C2orf40, C9orf3, CAPG, CAPS, CCDC6, CCNE2, CDC42SE2, CDK2, CDK5RAP2, CECR1, CHP, CHST9, CKAP2, CLEC7A, CLIC4, CLIP3, CTSS, CTSZ, CXADR, CYBB, DBNDD2, DDX58, DIXDC1, DOCK2, DOCK5, ELOVL1, EPB41L2, EPB41L3, EPB41L4A, EPHX1, EXOC5…	ACSL3, ADAMTS5, ADM, ADSSL1, AKAP12, ANKRD37, ASNS, B4GALNT1, BCAT1, BCL2L11, CAPRIN2, CCDC91, CDC42EP3, CDK6, CHD9, CHPT1, CSNK1A1, CTH, CXCL14, CYP3A5, DDIT3, DNAJB9, ENO2, ERP27, ERRFI1, FN1, GNG2, GOLGA4, GPRC5A, GRIA1, HDAC9, HNRNPA2B1, HOMER1, HSPD1, INSIG1, LEF1, LIMS3, LRRFIP1, MGEA5, NAMPT, NGLY1, NLN, NOL3, PAPD4, PDGFC, PDK1, PDLIM3, PDLIM5, PFKFB4, PGAP1, PGK1, PHLDA1, PHLDA2, PIK3C2A…	GO	1	0.0670109
MSigDB C3 motifs V$STAT1_02	0.00254102	0.232056	264	180	HHEX, PAX6, SET, SPTLC2, ZNF571	CDK6, CSNK1A1, GRIA1, GSPT1, HDAC9, HSPD1, STC1	MSigDB	1	1
MSigDB C3 motifs V$NGFIC_01	0.00254102	0.416169	260	180	KCNS3, RASGEF1A, RFX4, TLE4	FLJ13197, HDAC9, LEF1, LUC7L2, PITX2, SNAP25, STC2	MSigDB	1	1
MSigDB C3 motifs V$POU1F1_Q6	0.00254102	0.640147	242	180	SALL3, TIAF1, UBE4B	ADAMTS5, CDC42EP3, GAP43, HDAC9, HOXA5, JAG1, TRPM8	MSigDB	1	1
MSigDB C5 GO GTPASE_ACTIVATOR_ACTIVITY	0.0025528	0.64349	60	56	ALDH1A1	ERRFI1, RAB3GAP2, RASAL2, RGS6	MSigDB	1	1
GO:0016339 - calcium-dependent cell-cell adhesion	0.00255462	0.391602	27	27	FXYD5	NLGN1, PCDHB16, PCDHB3	GO	1	1
MSigDB C3 motifs ACTGTGA,MIR-27A,MIR-27B	0.00268913	0.73553	476	398	AGPAT4, GPR126, MBNL2, PLEKHH1, QKI, SGPP1	ARID2, DUSP5, GSPT1, PDLIM5, PGAP1, PLEKHH2, REPS1, RGS6, RUFY3, SNAP25, WSB1	MSigDB	1	1
MSigDB C3 motifs V$FOXO4_01	0.00270269	0.0496571	249	182	LRRC1, PALM, PDCD4, PXK, SALL3, SNCAIP, TJP2	ANKRD28, ARRDC3, ETV1, ETV5, HDAC9, MAFF, SLC4A4	MSigDB	1	1
MSigDB C3 motifs V$CREBP1_Q2	0.00270269	0.424332	263	182	AGPAT4, DAAM2, HHEX, LTBP1	CCND2, HOXA3, HOXD8, MAFF, PDLIM3, PITX2, SNAP25	MSigDB	1	1
MSigDB C3 motifs V$HNF6_Q6	0.00270269	0.424332	243	182	AGPAT4, MAPK8IP1, MTUS1, TLE4	ANKRD28, ARRDC3, CCND2, CHD2, HOXA3, NLN, TWIST1	MSigDB	1	1
GO:0044424 - intracellular part	0.00272154	0.0691094	10604	9945	ABCC4, ACSL5, ADAM10, AGA, AGPAT4, AGPS, AK1, AK3, AK5, ALDH1A1, ANXA11, ANXA4, APLP1, ARAP2, ARHGAP22, ARHGAP6, ASPH, B3GALTL, B3GNT2, BCKDHB, BCL2, BLNK, C12orf39, C1QC, C2orf40, C9orf3, CAPG, CAPS, CCDC6, CCNE2, CDC42SE2, CDK2, CDK5RAP2, CEBPA, CECR1, CHP, CHST9, CKAP2, CLEC7A, CLIC4, CLIP3, CPD, CSRP1, CTSS, CTSZ, CXADR, CYBB, DBNDD2, DDX58, DIXDC1, DOCK2, DOCK5, ELOVL1, EPB41L2, EPB41L3, EPB…	ACSL3, ADAMTS5, ADM, ADSSL1, AKAP12, ANKRD28, ANKRD37, ARID2, ARL4C, ASNS, B4GALNT1, BCAT1, BCL2L11, CALD1, CAPRIN2, CCDC91, CCND2, CDC42EP3, CDK6, CHD2, CHD9, CHPT1, CSNK1A1, CTH, CXCL14, CYP3A5, DDIT3, DNAH9, DNAJB9, DUSP5, ENO2, ERP27, ERRFI1, ETV1, ETV5, FN1, GNG2, GOLGA4, GPRC5A, GRIA1, HDAC9, HNRNPA2B1, HOMER1, HOXA3, HOXA5, HOXD8, HSPD1, INSIG1, KCNE4, LEF1, LIMS3, LMO2, LRRFIP1, MAFF, MED…	GO	1	1
MSigDB C2 pathways STEMCELL_NEURAL_UP	0.00274526	0.0384067	1838	1647	ACSL5, ADAM10, AK1, ATP11A, B3GNT2, CAPG, CCDC6, CDK2, CKAP2, CLIC4, EPB41L4A, EPHX1, FRYL, FUCA1, FUT8, GAS1, GRAMD3, HELLS, IFIT2, JAM3, KIAA1161, LAMP2, LXN, MCM4, MGST1, PLAA, PLD1, PSIP1, RAB23, RAP2B, SALL3, SEPT10, SET, SGPP1, SHMT1, SLC44A1, SOS2, TFDP1, TLE4, TRIM59	ADM, AKAP12, ASNS, CHPT1, CSNK1A1, ETV1, GSPT1, HSPD1, IGFBP2, LRRFIP1, MEIS1, PGK1, PHLDA1, PPA2, PRKAR1A, PSME4, PTN, SEPT9, SNRPA1, SSBP1, TRIO, UBE2D3, UPP1, USP34, WSB1, XPO1, XPOT, ZFAND6, ZMAT3	MSigDB	1	1
GO:0000307 - cyclin-dependent protein kinase holoenzyme complex	0.00278452	0.136852	8	8	CDK2	CCND2, CDK6	GO	1	1
SMD 5MbChromTiles 3_115-120Mb	0.00278452	0.136852	41	8	IGSF11	GAP43, ZBTB20	SMD	1	1
MSigDB C4 computational module_513	0.00278452	1	8	8		COL3A1, FN1	MSigDB	1	1
SMD cancerModules Collagen and collagen binding proteins	0.00278452	1	8	8		COL3A1, FN1	SMD	1	1
MSigDB C3 motifs V$ZF5_B	0.00278642	0.651185	244	183	FUT8, PLXNC1, RFX4	DDIT3, GAP43, GRIK3, PITX2, PPA2, SLC26A10, TRIB2	MSigDB	1	1
MSigDB C5 GO CELL_CELL_SIGNALING	0.0027941	0.445193	405	400	EFNA5, GCHFR, GRM1, MBP, PXK, SNCAIP, TGFB2, TNFSF10	ADM, CXCL14, GRIA1, HOMER1, NLGN1, PCDHB16, PCDHB3, RIT2, SNAP25, STC1, STC2	MSigDB	1	1
MSigDB C1 pos chr2p16	0.00283985	0.402705	70	28	MSH6	PSME4, USP34, XPO1	MSigDB	1	1
MSigDB C4 computational module_382	0.00283985	1	28	28		ADM, STC1, STC2	MSigDB	1	1
MSigDB C3 motifs V$GATA4_Q3	0.00295986	0.853638	255	185	GRM1, PSEN1	ANKRD28, HOXA3, LMO2, MEIS1, RASAL2, SLC16A6, STC1	MSigDB	1	1
MSigDB C4 computational module_11	0.00301626	3.98594e-08	538	526	ALDH1A1, APLP1, C1QB, CA4, CLIP3, COL9A2, EPB41L3, EPHX1, EVI2A, FBXL7, FGFR2, GALC, GPRC5B, HSPA2, IFI27, IFIT1, LAPTM5, LIPA, MAP7, MBP, MTUS1, NEBL, PALM, PAX6, PPAP2C, RTN1, SEPP1, SLC9A3R1, ST6GAL1, TIMP3	CCND2, ENO2, ETV5, GAP43, IGFBP2, INSIG1, LMO2, PSPH, PTN, RPH3A, SLC2A3, SNAP25, ZBTB20	MSigDB	1	0.000654132
GO:0040007 - growth	0.00302777	0.102806	357	346	ADAM10, BCL2, FGFR2, GAS1, IGSF11, SEPP1, SGMS1, TGFB2, TIMP3, TMX1	BCL2L11, CAPRIN2, CHPT1, CTH, EMP1, GAP43, HOXA5, IGFBP2, MREG, ZMAT3	GO	1	1
MSigDB C3 motifs V$CREB_Q3	0.00304962	0.252346	259	186	BTBD11, EFHD1, MBNL2, PAK1, USP48	CCND2, CHD2, COL3A1, ETV5, HSPD1, JAG1, PITX2	MSigDB	1	1
MSigDB C3 motifs V$EVI1_04	0.00304962	0.252346	247	186	ARHGAP6, GRM1, MTUS1, P2RY12, TGFB2	ARRDC3, GRIK3, PDGFC, SLC4A4, STC1, TPM1, TWIST1	MSigDB	1	1
MSigDB C4 computational module_254	0.00308915	0.662681	59	59	TNFSF10	CCND2, CDK6, CFLAR, GSPT1	MSigDB	1	1
MSigDB C4 computational module_6	0.00312903	1.7842e-06	413	406	ALDH1A1, ANXA4, C10orf116, CPD, EPHX1, FUCA1, GAS1, GPR126, HLA-DMA, HLA-DQB1, HSPA2, IFI27, LAPTM5, LTBP1, MTUS1, PPAP2C, PTPRC, PTPRK, SEPP1, SLC9A3R1, ST6GAL1, TIMP3, TNFSF10	ADM, DUSP5, FN1, GPRC5A, IGFBP2, MAFF, PHLDA2, PTPN13, SLC2A3, TPM1, VEGFA	MSigDB	1	0.0292074
MSigDB C3 motifs V$FOXM1_01	0.00314144	0.44461	254	187	MTUS1, PAX6, SALL3, TLE4	COL3A1, DDIT3, HDAC9, HOXA3, NLN, PITX2, SNAP25	MSigDB	1	1
MSigDB C5 GO RESPONSE_TO_NUTRIENT_LEVELS	0.00314392	1	29	29		ASNS, STC1, STC2	MSigDB	1	1
SMD cancerModules module11	0.00316719	4.04258e-08	497	467	ALDH1A1, APLP1, C1QB, CA4, COL9A2, EPB41L3, EPHX1, EVI2A, FBXL7, FGFR2, GALC, GPRC5B, HSPA2, IFI27, IFIT1, LAPTM5, LIPA, MAP7, MBP, MTUS1, NEBL, PALM, PAX6, PPAP2C, RTN1, SLC9A3R1, ST6GAL1, TIMP3	CCND2, ENO2, ETV5, GAP43, IGFBP2, INSIG1, LMO2, PSPH, PTN, RPH3A, SNAP25, ZBTB20	SMD	1	0.000663387
MSigDB C4 computational module_128	0.00317605	0.00039824	98	97	CXCL12, CYBB, HLA-DOA, IFI30, LYZ, TBC1D8B, TIMP3, TYROBP	CCND2, FN1, LMO2, TMEM49, VIM	MSigDB	1	1
MSigDB C3 motifs V$HFH1_01	0.00323537	0.259207	256	188	EFNA5, EIF4EBP2, HHEX, SALL3, SNCAIP	ANKRD28, ETV5, GRIK3, KCNIP4, PIK3C2A, PITX2, SLC16A6	MSigDB	1	1
SMD cancerModules CNS genes	0.00327763	6.12338e-06	497	469	ALDH1A1, APLP1, C10orf116, C1QB, COL9A2, EPB41L3, EPHX1, EVI2A, FBXL7, FGFR2, GPRC5B, HSPA2, IFI27, IFIT1, LIPA, MAP7, MBP, MTUS1, NEBL, PALM, PAX6, RTN1, SLC9A3R1, TIMP3	CCND2, DUSP5, ENO2, GAP43, IGFBP2, INSIG1, LMO2, PFKFB4, PTN, RPH3A, SNAP25, ZBTB20	SMD	1	0.100044
MSigDB C2 pathways SHEPARD_CRASH_AND_BURN_MUT_VS_WT_UP	0.00328678	0.475745	208	141	ADAM10, ELOVL1, SHMT1	CTH, DUSP5, FN1, PDLIM3, PHLDA2, SLC16A6	MSigDB	1	1
MSigDB C3 motifs V$CDPCR1_01	0.00331958	0.0335975	131	98	ADAM10, DPP10, GART, RFX4, TLE4	EMP1, ETV1, MEIS1, RPH3A, TRIB2	MSigDB	1	1
MSigDB C3 motifs V$NKX25_01	0.00331958	0.264957	128	98	BCL2, MBP, PAX6	ADAMTS5, CDC42EP3, PDGFC, RGS8, STC2	MSigDB	1	1
MSigDB C2 pathways HDACI_COLON_CUR_UP	0.00331958	1	108	98		ARRDC3, ERRFI1, PHLDA1, STC2, XPOT	MSigDB	1	1
MSigDB C3 motifs V$SRF_Q4	0.00333143	0.132353	231	189	ASPH, CSRP1, DIXDC1, EFHD1, MYO1E, SORT1	AKAP12, CALD1, CHD2, DUSP5, HOXA3, HOXA5, TPM1	MSigDB	1	1
MSigDB C3 motifs V$GATA6_01	0.00333143	0.452662	273	189	DIAPH3, EPB41L3, TLE4, TNFSF10	CDC42EP3, ENO2, ETV5, PITX2, SNTG1, STC1, UPP1	MSigDB	1	1
SMD cancerModules module97	0.00333402	6.34662e-06	497	470	ALDH1A1, APLP1, C10orf116, C1QB, COL9A2, EPB41L3, EPHX1, EVI2A, FBXL7, FGFR2, GPRC5B, HSPA2, IFI27, IFIT1, LIPA, MAP7, MBP, MTUS1, NEBL, PALM, PAX6, RTN1, SLC9A3R1, TIMP3	CCND2, DUSP5, ENO2, GAP43, IGFBP2, INSIG1, LMO2, PFKFB4, PTN, RPH3A, SNAP25, ZBTB20	SMD	1	0.103685
GO:0009887 - organ morphogenesis	0.00337358	0.758794	547	533	APLP1, ARHGAP22, BCL2, CEBPA, GAS1, HHEX, PAX6, TGFB2	BCL2L11, ETV5, HOXA3, HOXA5, HOXD8, JAG1, LEF1, MMP19, PDGFC, PHLDA2, PITX2, TPM1, VEGFA	GO	1	1
MSigDB C3 motifs V$FOXO1_01	0.00342965	0.023546	252	190	EIF4EBP2, HHEX, LRRC1, PALM, PDCD4, PLXDC2, SALL3, SNCAIP	ANKRD28, EMP1, ETV1, ETV5, GRIK3, HOXA3, PITX2	MSigDB	1	1
MSigDB C4 computational module_389	0.00342965	0.134718	211	190	CNTN3, EPB41L4A, MS4A6A, PDE8A, TMEM144, TPD52L1	DDIT3, INSIG1, NLN, RPH3A, SFXN3, SH2B2, SNTG1	MSigDB	1	1
MSigDB C3 motifs V$E47_02	0.00342965	0.266112	260	190	BTBD11, FUT8, MYO18A, RHOBTB1, SNCAIP	GRIA1, HDAC9, LMO2, SNAP25, STC2, SYTL2, TRIB2	MSigDB	1	1
MSigDB C3 motifs V$STAT5B_01	0.00342965	0.675993	258	190	FUT8, PLSCR1, TLR7	C1QTNF1, ETV5, HOXA3, LOC284033, MAFF, STC1, TWIST1	MSigDB	1	1
MSigDB C3 motifs V$NRF2_Q4	0.00342965	0.863786	261	190	CHP, MGST1	ETV5, HOXA3, MMP19, PHLDA2, PSME4, SLC16A6, XPOT	MSigDB	1	1
GO:0005622 - intracellular	0.00343359	0.0248139	10979	10295	ABCC4, ACSL5, ADAM10, AGA, AGPAT4, AGPS, AK1, AK3, AK5, ALDH1A1, ANXA11, ANXA4, APLP1, ARAP2, ARHGAP22, ARHGAP6, ASPH, B3GALTL, B3GNT2, BCKDHB, BCL2, BLNK, C12orf39, C1QC, C2orf40, C9orf3, CAPG, CAPS, CCDC6, CCNE2, CD74, CDC42SE2, CDK2, CDK5RAP2, CEBPA, CECR1, CHP, CHST9, CKAP2, CLEC7A, CLIC4, CLIP3, CPD, CSRP1, CTSS, CTSZ, CXADR, CYBB, DBNDD2, DDX58, DEPDC6, DIXDC1, DOCK2, DOCK5, ELOVL1, EPB41L2…	ACSL3, ADAMTS5, ADM, ADSSL1, AKAP12, ANKRD28, ANKRD37, ARID2, ARL4C, ASNS, B4GALNT1, BCAT1, BCL2L11, CALD1, CAPRIN2, CCDC91, CCND2, CDC42EP3, CDK6, CHD2, CHD9, CHPT1, CSNK1A1, CTH, CXCL14, CYP3A5, DDIT3, DNAH9, DNAJB9, DUSP5, ENO2, ERP27, ERRFI1, ETV1, ETV5, FN1, GNG2, GOLGA4, GPRC5A, GRIA1, GSPT1, HDAC9, HNRNPA2B1, HOMER1, HOXA3, HOXA5, HOXD8, HSPD1, INSIG1, KCNE4, LEF1, LIMS3, LMO2, LRRFIP1, MA…	GO	1	1
MSigDB C4 computational module_170	0.00346773	8.23959e-05	101	99	CXCL12, CYBB, HLA-DOA, IFI30, LYZ, TBC1D8B, TIMP3, TNFSF10, TYROBP	CCND2, FN1, LMO2, TMEM49, VIM	MSigDB	1	1
MSigDB C4 computational module_79	0.00346773	0.000457157	100	99	CXCL12, CYBB, HLA-DOA, IFI30, LYZ, TBC1D8B, TIMP3, TYROBP	CCND2, FN1, LMO2, TMEM49, VIM	MSigDB	1	1
MSigDB C2 pathways EMT_UP	0.00348656	0.00505103	62	61	CTSZ, GAS1, IFIT3, PHGDH, STAT1	ADSSL1, ASNS, UPP1, VIM	MSigDB	1	1
MSigDB C3 motifs V$TATA_C	0.00349251	0.154643	287	242	AGPAT4, LAPTM5, LTBP1, RFX4, RTN1, TGFB2, TIAF1	AKAP12, ARRDC3, CHD2, LMO2, LOC284033, PITX2, STC1, TWIST1	MSigDB	1	1
MSigDB C3 motifs V$AP4_Q6_01	0.00353007	0.137103	261	191	CCNE2, KCNS3, MBNL2, MYO18A, PSIP1, RASGEF1A	CCND2, ETV1, GRIK3, HOXA3, RGS8, SYTL2, UBE2D3	MSigDB	1	1
MSigDB C3 motifs V$GATA1_04	0.00353007	0.26958	251	191	ALDH1A1, MAP4K5, MBNL2, MSR1, SEMA4D	ADM, CALD1, CDC42EP3, ENO2, LMO2, PITX2, TWIST1	MSigDB	1	1
GO:0006688 - glycosphingolipid biosynthetic process	0.0035561	1	9	9		B4GALNT1, ST8SIA5	GO	1	1
GO:0048008 - platelet-derived growth factor receptor signaling pathway	0.0035561	1	9	9		PDGFC, VEGFA	GO	1	1
MSigDB C2 pathways OSAWA_TNFA_HEPATOCYTE_UP	0.0035561	1	11	9		CFLAR, COL3A1	MSigDB	1	1
SMD 5MbChromTiles 20_10-15Mb	0.0035561	1	36	9		JAG1, SNAP25	SMD	1	1
SMD cytobands 20p12.2	0.0035561	1	35	9		JAG1, SNAP25	SMD	1	1
GO:0008284 - positive regulation of cell proliferation	0.00362721	0.301661	309	298	ADAM10, BCL2, CD47, CDK2, GAS1, PTPRC, TGFB2	ADM, CCND2, CDK13, CDK6, HOXA3, NAMPT, PDGFC, PTN, VEGFA	GO	1	1
MSigDB C3 motifs CATTTCA,MIR-203	0.00367031	0.652414	290	244	LAMP2, MBNL2, PLAA, SGK3	ARID2, CSNK1A1, DUSP5, ETV1, INSIG1, PSME4, PURB, SLC4A4	MSigDB	1	1
MSigDB C2 pathways STEMCELL_HEMATOPOIETIC_UP	0.00367859	0.751441	1452	1303	AK1, BCKDHB, CDC42SE2, F11R, FGFR2, FUT8, FXYD5, GALC, IFIH1, IL11RA, ITPKB, JAK2, JAM3, MAP7, MAST3, PDE8A, PEX6, SAMHD1, SKI, SLCO3A1, VAMP2	ANKRD28, ASNS, BCL2L11, DDIT3, ERRFI1, LMO2, LRRFIP1, MEIS1, PDK1, PHLDA1, PHLDA2, PITX2, REPS1, RIT2, TMEM49, TNIP1, TPM1, UPP1, XPO1, XPOT, ZBTB20, ZFYVE16, ZMAT3, ZNF638	MSigDB	1	1
SMD tissues Uterus_sw	0.0036977	0.103748	84	62	GAS1, MAP4K5, SNCAIP	ADAMTS5, CDC42EP3, MEIS1, PLEKHH2	SMD	1	1
MSigDB C2 pathways VANTVEER_BREAST_OUTCOME_GOOD_VS_POOR_DN	0.0036977	0.312409	112	62	CCNE2, CP	ADM, ASNS, PGK1, SLC2A3	MSigDB	1	1
SMD cancerModules Developmental processes	0.00370755	0.912024	306	299	EFNA5, PAX6, RTN1	CALD1, EMP1, GAP43, HOXA5, HOXD8, JAG1, LMO2, PTN, SIM2	SMD	1	1
MSigDB C3 motifs V$HNF4_Q6	0.0037376	0.276545	273	193	PAK1, RBM24, SEPT10, SLC9A3R1, USH1C	ADM, EMP1, ETV1, HOXA3, HOXA5, RASAL2, SLC26A10	MSigDB	1	1
SMD cancerModules module64	0.00375106	8.12882e-06	505	477	ALDH1A1, APLP1, C10orf116, C1QB, COL9A2, EPB41L3, EPHX1, EVI2A, FBXL7, FGFR2, GPRC5B, HSPA2, IFI27, IFIT1, LIPA, MAP7, MBP, MTUS1, NEBL, PALM, PAX6, RTN1, SLC9A3R1, TIMP3	CCND2, DUSP5, ENO2, GAP43, IGFBP2, INSIG1, LMO2, PFKFB4, PTN, RPH3A, SNAP25, ZBTB20	SMD	1	0.132752
MSigDB C2 pathways CMV_ALL_DN	0.00377818	0.113093	103	101	BCL2, CXCL12, GAS1, TIMP3	ADM, COL3A1, IGFBP2, PTPN13, TPM1	MSigDB	1	1
MSigDB C1 pos chr7p21	0.00381013	0.434814	60	31	COL28A1	PSPH, SNX13, TWIST1	MSigDB	1	1
MSigDB C3 motifs V$AFP1_Q6	0.00384479	0.689575	270	194	EPB41L3, PELI2, TIAF1	ANKRD28, CALD1, CDC42EP3, ODZ1, SLC4A4, STC1, USP34	MSigDB	1	1
MSigDB C3 motifs V$CDX2_Q5	0.00384479	0.689575	268	194	MBNL2, PAX6, TLE4	GRIK3, HOXA3, JAG1, MEIS1, SNAP25, SYTL2, TWIST1	MSigDB	1	1
MSigDB C1 pos chr7p15	0.00391736	1	120	63		HDAC9, HOXA3, HOXA5, TRA2A	MSigDB	1	1
MSigDB C2 pathways CHIARETTI_T_ALL_DIFF	0.00395007	0.0155836	282	247	CLIC4, CXADR, HHEX, IFI30, PRDM2, QKI, RAP2B, RCBTB2, STAT1, TLE4	ARL4C, CCND2, ETV5, HOXA5, LMO2, PSPH, SLC2A3, TRIB2	MSigDB	1	1
MSigDB C3 motifs V$PXR_Q2	0.00395429	0.146838	262	195	ABCC4, CDK2, IL11RA, MBNL2, PTPRC, UBE4B	CHD2, ETV5, GAP43, GRIK3, MEIS1, PITX2, SYTL2	MSigDB	1	1
GO:0008283 - cell proliferation	0.00405899	0.437858	911	880	ADAM10, BCL2, CD47, CD74, CDK2, CEBPA, DOCK2, GAS1, HELLS, HHEX, IFI30, JAK2, PTPRC, PTPRK, TFDP1, TGFB2, TMX1	ADM, BCAT1, CCND2, CDK13, CDK6, CTH, EMP1, GNG2, HOXA3, HSPD1, INSIG1, JAG1, NAMPT, ODZ1, PDGFC, PSPH, PTN, VEGFA	GO	1	1
MSigDB C3 motifs V$TST1_01	0.00406614	0.0100404	268	196	ANXA11, CXADR, FGFR2, PAX6, PDE1A, PTPRK, RAP2A, RTN1, TIAF1	ANKRD28, ARRDC3, CDC42EP3, HOXA5, PITX2, TWIST1, XPOT	MSigDB	1	1
MSigDB C2 pathways ET743_SARCOMA_72HRS_DN	0.00406614	0.875113	222	196	FBXL7, FRYL	ACSL3, CFLAR, EMP1, JAG1, SLC2A1, STK17A, UBE2D3	MSigDB	1	1
MSigDB C3 motifs V$SREBP1_Q6	0.00406614	0.875113	250	196	CRLF1, SLCO3A1	EMP1, ENO2, ETV5, GAP43, GRIA1, HOXA3, SYTL2	MSigDB	1	1
MSigDB C3 motifs GGGCATT,MIR-365	0.00410806	0.0402943	108	103	LAMP2, PAX6, PLEKHA7, SGK3, USP48	ADM, ANKRD28, ARRDC3, ETV1, HDAC9	MSigDB	1	1
MSigDB C2 pathways UVC_XPCS_ALL_DN	0.00410919	0.0230322	478	421	ADAM10, CXCL12, FBXL7, FRYL, FUT8, HEG1, PDE8A, PTPRK, SOS2, TDRD7, TGFB2, TJP2, TLE4, WWC1	ACSL3, DUSP5, GOLGA4, HOMER1, PDLIM5, PIK3C2A, SEPT9, SNX13, TRIO, XPO1, ZNF638	MSigDB	1	1
GO:0007416 - synaptogenesis	0.004173	1	34	32		NLGN1, PCDHB16, PCDHB3	GO	1	1
MSigDB C5 GO EXTRACELLULAR_STRUCTURE_ORGANIZATION_AND_BIOGENESIS	0.004173	1	32	32		NLGN1, PCDHB16, PCDHB3	MSigDB	1	1
MSigDB C3 motifs V$COREBINDINGFACTOR_Q6	0.00418038	0.151821	279	197	COL9A2, EPB41L3, EVI2A, LTBP1, PAX6, RGS18	EMP1, HDAC9, LMO2, PDGFC, SLC2A3, TRPM8, VIM	MSigDB	1	1
MSigDB C5 GO CELL_FRACTION	0.00420921	0.388462	493	484	ABCC4, CA4, CLIC4, CPD, DPP10, LAMP2, PSEN1, TNFSF10, TPPP, UTRN	ADM, ASNS, B4GALNT1, BCL2L11, CYP3A5, EMP1, MCTP1, PDLIM5, RAB3GAP2, SLC16A6, SLC2A1, SYTL2	MSigDB	1	1
GO:0000267 - cell fraction	0.00422361	0.0434128	829	814	ABCC4, ACSL5, APLP1, BCL2, CA4, CLIC4, CPD, DPP10, EPHX1, FMO5, LAMP2, MGST1, MPDZ, PSEN1, SGPP1, SORD, SORT1, TMX1, TNFSF10, TPPP, UTRN, VAMP2	ACSL3, ADM, ASNS, B4GALNT1, BCL2L11, CHPT1, CYP3A5, EMP1, GRIA1, HOMER1, MCTP1, PDLIM5, RAB3GAP2, SLC16A6, SLC2A1, SNAP25, SYTL2	GO	1	1
MSigDB C3 motifs ACTGCCT,MIR-34B	0.00429704	0.0712005	221	198	ADCY2, GRM1, MYRIP, PAK1, RBM24, TMCC3, VAMP2	ARID2, ARRDC3, CDK6, JAG1, ODZ1, PURB, STC1	MSigDB	1	1
SMD cancerModules ECM and collagens	0.00429704	0.0712005	208	198	COLEC12, CXCL12, GAS1, LTBP1, PPAP2C, TIMP3, TMEM149	CALD1, COL3A1, FN1, HOXA5, MEG3, PTN, TPM1	SMD	1	1
MSigDB C3 motifs V$AP1_Q6_01	0.00429704	0.702726	269	198	AK5, LAPTM5, MAP4K5	CSNK1A1, DDIT3, GRIA1, MMP19, PHLDA2, PSME4, SNAP25	MSigDB	1	1
MSigDB C3 motifs V$AP1_Q6	0.00429704	0.878692	262	198	AK5, LAPTM5	ETV5, PHLDA2, PSME4, RGS8, SLC16A6, VIM, XPOT	MSigDB	1	1
MSigDB C2 pathways UVC_TTD_8HR_DN	0.00430657	0.00608383	165	149	CXCL12, FBXL7, FRYL, FUT8, MAP4K5, PTPRK, TLE4, WWC1	ANKRD28, PDLIM5, SEPT9, SNX13, TRIO, ZBTB20	MSigDB	1	1
MSigDB C3 motifs AATGTGA,MIR-23A,MIR-23B	0.00432597	0.345891	423	364	CCDC6, CXCL12, FBN2, GPRC5B, MTUS1, PHACTR2, PLCXD3, QKI	AKAP12, CLDN12, DUSP5, ETV1, HOXA3, MEIS1, SLC4A4, UBE2D3, WSB1, ZNF395	MSigDB	1	1
GO:0030878 - thyroid gland development	0.00441536	0.16804	10	10	HHEX	HOXA3, HOXA5	GO	1	1
GO:0005161 - platelet-derived growth factor receptor binding	0.00441536	1	10	10		PDGFC, VEGFA	GO	1	1
MSigDB C2 pathways HDACI_COLON_SUL2HRS_UP	0.00441536	1	11	10		ARRDC3, ERRFI1	MSigDB	1	1
MSigDB C5 GO IONOTROPIC_GLUTAMATE_RECEPTOR_ACTIVITY	0.00441536	1	10	10		GRIA1, GRIK3	MSigDB	1	1
MSigDB C5 GO MONOSACCHARIDE_TRANSMEMBRANE_TRANSPORTER_ACTIVITY	0.00441536	1	10	10		SLC2A1, SLC2A3	MSigDB	1	1
SMD cytobands 12p11.23	0.00441536	1	62	10		CCDC91, PPFIBP1	SMD	1	1
GO:0048646 - anatomical structure formation involved in morphogenesis	0.00445263	0.8408	260	252	ARHGAP22, HHEX, TGFB2	BCL2L11, HOXA3, JAG1, LEF1, MMP19, PRKAR1A, TPM1, VEGFA	GO	1	1
MSigDB C3 motifs V$PBX1_02	0.00445802	0.125416	133	105	EFNA5, HHEX, RFX4, TLE4	AKAP12, CCND2, PITX2, SLC2A14, TRIB2	MSigDB	1	1
MSigDB C3 motifs GGGYGTGNY_UNKNOWN	0.00449057	0.182544	693	488	CLIC4, CRLF1, EPB41L3, FGFR2, GCHFR, LAMP2, MAP4K5, PALM, PLXNC1, RTN1, SLC31A2, VAMP2	CDK6, CHD2, GAP43, GRIA1, JAG1, LUC7L2, NLN, RGS8, TRIB2, VIM, WSB1, XPO1	MSigDB	1	1
MSigDB C3 motifs V$MYCMAX_02	0.00453772	0.159434	275	200	CCDC6, CDK2, EPB41L3, MAP7, TGFB2, TIMP3	ARRDC3, ETV1, HOXA3, LEF1, ODZ1, USP34, XPO1	MSigDB	1	1
MSigDB C3 motifs V$ER_Q6_02	0.00453772	0.301193	261	200	EFHD1, FGFR2, GRM1, PAX6, SLCO3A1	CHD2, CLDN12, HOXA3, HOXA5, KCNIP4, SLC16A6, SNTG1	MSigDB	1	1
MSigDB C5 GO RESPONSE_TO_EXTRACELLULAR_STIMULUS	0.00455616	1	33	33		ASNS, STC1, STC2	MSigDB	1	1
GO:0005624 - membrane fraction	0.00458129	0.0191337	629	618	ABCC4, ACSL5, APLP1, BCL2, CA4, CPD, DPP10, EPHX1, FMO5, LAMP2, MGST1, MPDZ, PSEN1, SGPP1, SORD, SORT1, TMX1, UTRN, VAMP2	ACSL3, B4GALNT1, BCL2L11, CHPT1, CYP3A5, EMP1, GRIA1, HOMER1, MCTP1, PDLIM5, SLC16A6, SLC2A1, SNAP25, SYTL2	GO	1	1
GO:0045637 - regulation of myeloid cell differentiation	0.00462895	0.339176	66	66	C1QC, MSR1	CDK6, JAG1, NR1H3, PURB	GO	1	1
MSigDB C2 pathways CALRES_RHESUS_UP	0.00462895	0.703547	68	66	GAS1	COL3A1, FN1, RGS6, UPP1	MSigDB	1	1
MSigDB C5 GO REGULATION_OF_DEVELOPMENTAL_PROCESS	0.00488884	0.0131658	442	431	ANXA4, BCL2, CD74, IFI6, MYO18A, PSEN1, PTPRC, SEMA4D, SIRT2, SNCA, STAT1, TGFB2, TIAF1, TNFSF10, TPD52L1	ASNS, BCL2L11, CDK6, CFLAR, HDAC9, HSPD1, LRRC4C, NLGN1, NOL3, STK17A, VEGFA	MSigDB	1	1
MSigDB C3 motifs V$CDC5_01	0.00491766	0.507826	269	203	HSPA2, ITPKB, SALL3, TNFSF10	ARRDC3, CALD1, CDC42EP3, CHD2, ODZ1, RASAL2, SNTG1	MSigDB	1	1
MSigDB C3 motifs V$CREL_01	0.00491766	0.887229	259	203	CD74, LRRC1	CDK6, ETV1, SLC16A6, STC2, TNIP1, TRIB2, UBE2D3	MSigDB	1	1
MSigDB C3 motifs V$BACH1_01	0.00504949	0.976968	266	204	DSC2	ANKRD28, DDIT3, ENO2, GRIA1, PHLDA2, PSME4, RGS8	MSigDB	1	1
MSigDB C2 pathways ADDYA_K562_HEMIN_TREATMENT	0.00514875	0.714289	73	68	ADAM10	ETV5, INSIG1, LMO2, SLC2A14	MSigDB	1	1
MSigDB C3 motifs CTCCAAG,MIR-432	0.00514875	1	83	68		ANKRD28, FN1, HOXA5, PDLIM5	MSigDB	1	1
MSigDB C2 pathways UVC_TTD_4HR_DN	0.00523723	0.102558	299	259	FBXL7, FRYL, HEG1, MAP4K5, PTPRK, TGFB2, TLE4, WWC1	ANKRD28, GOLGA4, HOMER1, SNX13, TRIO, USP34, ZBTB20, ZNF638	MSigDB	1	1
MSigDB C3 motifs CAGCTG_V$AP4_Q5	0.00533559	0.00815755	1561	1120	ALDH1A1, BTBD11, CCNE2, CD47, CDK2, COLEC12, DEPDC6, F11R, FMO5, GPR34, HHEX, IL11RA, KCNS3, LTBP1, MAN1C1, MAN2B1, MAPK8IP1, MBNL2, MBP, MYO18A, PBXIP1, PDE1A, PSIP1, RAP2B, RASGEF1A, REPS2, RYR1, SET, SSX2IP, TGFB2, TIAF1, TLE4	C1QTNF1, CCND2, CDC42EP3, ETV1, ETV5, GAP43, GRIK3, HDAC9, HOXA3, HOXA5, JAG1, KCNE4, LEF1, LOC284033, PCNX, REPS1, RGS6, RGS8, SLC26A10, SYTL2, UBE2D3	MSigDB	1	1
MSigDB C2 pathways YAMA_RECURRENT_HCC_UP	0.00536043	0.0163424	12	11	HLA-DRA, LAPTM5	CCND2, VIM	MSigDB	1	1
Biocarta 451 - Vitamin C in the Brain	0.00536043	1	11	11		SLC2A1, SLC2A3	Biocarta	1	1
GO:0016079 - synaptic vesicle exocytosis	0.00536043	1	11	11		NLGN1, SNAP25	GO	1	1
MSigDB C1 pos chr2q34	0.00536043	1	30	11		ACSL3, FN1	MSigDB	1	1
MSigDB C2 pathways HEATSHOCK_OLD_UP	0.00536043	1	14	11		PITX2, PRKAR1A	MSigDB	1	1
MSigDB C2 pathways VITCBPATHWAY	0.00536043	1	11	11		SLC2A1, SLC2A3	MSigDB	1	1
MSigDB C5 GO SUGAR_TRANSMEMBRANE_TRANSPORTER_ACTIVITY	0.00536043	1	11	11		SLC2A1, SLC2A3	MSigDB	1	1
SMD 5MbChromTiles 20_7.5-12.5Mb	0.00536043	1	46	11		JAG1, SNAP25	SMD	1	1
SMD 5MbChromTiles 4_105-110Mb	0.00536043	1	60	11		LEF1, PPA2	SMD	1	1
MSigDB C2 pathways HDACI_COLON_SUL30MIN_DN	0.00538462	0.474965	38	35	MBNL2	FAM3C, PHLDA1, PRKAR1A	MSigDB	1	1
MSigDB C1 pos chr5q14	0.00538462	1	75	35		ARRDC3, HOMER1, PAPD4	MSigDB	1	1
MSigDB C4 computational module_18	0.00541024	0.0302977	448	437	CDK2, EPB41L3, GAS1, GPR126, HEG1, IFIT1, LAMP2, LPGAT1, MSH6, MTUS1, PFKFB2, PLSCR1, TFDP1, TIMP3	ACSL3, ASNS, ETV5, FN1, LEF1, PHLDA2, SLC2A1, SSBP1, TPM1, TRIB2, VEGFA	MSigDB	1	1
MSigDB C2 pathways PASSERINI_TRANSCRIPTION	0.00542272	0.719513	76	69	STAT1	ETV1, MEIS1, PITX2, TWIST1	MSigDB	1	1
MSigDB C2 pathways ROSS_PML_RAR	0.00542272	1	80	69		ASNS, IGFBP2, JAG1, PXDN	MSigDB	1	1
SMD tissues fibroblastserum2hr_sw	0.00542272	1	104	69		CALD1, DUSP5, FN1, MAFF	SMD	1	1
SMD cancerModules Lung genes	0.00551086	1.68937e-09	393	377	ALDH1A1, ANXA4, ATP11A, C10orf116, C1QB, CAPG, CSRP1, CYBB, EPB41L3, FUCA1, HEG1, HLA-DQA1, HLA-DQB1, IFI27, IL13RA1, LAPTM5, LIPA, MNDA, MTUS1, NEBL, PLSCR1, PTPRC, PTPRK, SLCO2B1, STAT1, TIMP3, TNFSF10	ADM, CALD1, COL3A1, FN1, GPRC5A, INSIG1, LMO2, MAFF, TPM1, UPP1	SMD	1	2.77513e-05
MSigDB C3 motifs GCAAAAA,MIR-129	0.00554309	0.547646	185	157	NEBL, PAX6, TMTC4	CDC42EP3, ETV1, JAG1, MEIS1, PDLIM5, TRIO	MSigDB	1	1
MSigDB C3 motifs V$SRF_Q6	0.00560353	0.526926	249	208	ASPH, DIXDC1, EFHD1, MYO1E	CALD1, DUSP5, HOXA3, HOXA5, LRRFIP1, PDLIM3, UBE2D3	MSigDB	1	1
MSigDB C3 motifs TGCACTG,MIR-148A,MIR-152,MIR-148B	0.00560415	0.00110123	307	262	ADCY2, BTBD11, CPD, GPRC5B, LTBP1, OSBPL11, PBXIP1, PHACTR2, PLAA, PLEKHH1, QKI, RBM24, USP48	ARRDC3, CHD9, ERRFI1, ETV5, GAP43, MMP19, PAPD4, SLC2A1	MSigDB	1	1
SMD tissues Lung_sw	0.0056349	0.329591	153	111	COLEC12, GPR126, MS4A7	FN1, GPRC5A, MMP19, PLEKHH2, RAB11FIP3	SMD	1	1
MSigDB C2 pathways CMV_24HRS_DN	0.00570627	0.0389027	72	70	BCL2, CXCL12, GAS1, TIMP3	ADM, COL3A1, PTPN13, TPM1	MSigDB	1	1
MSigDB C1 pos chr7q21	0.00570627	1	120	70		ASNS, CDK6, CLDN12, CYP3A5	MSigDB	1	1
GO:0005626 - insoluble fraction	0.00570821	0.0241346	646	634	ABCC4, ACSL5, APLP1, BCL2, CA4, CPD, DPP10, EPHX1, FMO5, LAMP2, MGST1, MPDZ, PSEN1, SGPP1, SORD, SORT1, TMX1, UTRN, VAMP2	ACSL3, B4GALNT1, BCL2L11, CHPT1, CYP3A5, EMP1, GRIA1, HOMER1, MCTP1, PDLIM5, SLC16A6, SLC2A1, SNAP25, SYTL2	GO	1	1
MSigDB C5 GO NERVOUS_SYSTEM_DEVELOPMENT	0.00581733	0.38994	386	380	APLP1, EFNA5, MBP, PAX6, PHGDH, RTN1, SNCA, TGFB2	CDK6, LRRC4C, NLGN1, ODZ1, PCDHB16, PCDHB3, PDGFC, PTN, SIM2, VEGFA	MSigDB	1	1
GO:0016202 - regulation of striated muscle development	0.00583051	0.139492	38	36	BCL2, SIRT2	HDAC9, LEF1, TWIST1	GO	1	1
MSigDB C2 pathways DSRNA_UP	0.00583051	0.48455	38	36	IFIT1	ACSL3, CFLAR, XPO1	MSigDB	1	1
MSigDB C3 motifs RGAANNTTC_V$HSF1_01	0.0058566	0.0341484	461	321	ARHGAP6, GRM1, GSN, JAM3, MBNL2, NETO2, PLXDC2, PLXNC1, PSEN1, RASGEF1A, RTN1	ADM, ANKRD28, ASNS, CHD2, HSPD1, RGS8, STC1, USP34, XPO1	MSigDB	1	1
MSigDB C2 pathways UVC_HIGH_ALL_DN	0.00585944	0.711757	297	264	CXCL12, GAS1, HEG1, TLE4	ADM, ARL4C, DUSP5, EMP1, STK17A, TRIB2, TWIST1, XPO1	MSigDB	1	1
MSigDB C3 motifs ACCAAAG,MIR-9	0.00587752	0.000194351	501	442	ATP11A, CCDC6, CCNE2, CD47, CNTN3, DIXDC1, FAM55C, FBN2, LDLRAP1, LRRC1, MAP7, OSBPL11, PCGF5, QKI, RBM24, RHOBTB1, SLC31A2, SORT1, SPTLC2, UBE4B	ADAMTS5, ARL4C, CSNK1A1, INSIG1, LUC7L2, ODZ1, PDGFC, PGAP1, STC1, ZNF131, ZNF395	MSigDB	1	1
SMD chromArms 1p (3)	0.00594905	0.442384	2374	506	AGPS, DOCK10, DPP10, DPP4, EFHD1, GCA, IFIH1, PDE1A, SEPT10, STAT1	ACSL3, ARL4C, BCL2L11, CFLAR, COL3A1, FN1, HOXD8, HSPD1, IGFBP2, LRRFIP1, PDK1, PGAP1	SMD	1	1
GO:0045202 - synapse	0.00599037	0.210733	273	265	ADAM10, CBLN4, MPDZ, MYRIP, SNCAIP, UTRN, VAMP2	GAP43, GRIA1, GRIK3, HOMER1, NLGN1, PRKAR1A, RPH3A, SNAP25	GO	1	1
GO:0009309 - amine biosynthetic process	0.00599954	0.139708	74	71	DHFR, PHGDH, TGFB2	ASNS, BCAT1, CTH, PSPH	GO	1	1
MSigDB C2 pathways FSH_GRANULOSA_UP	0.00599954	0.729677	78	71	GPRC5B	NOL3, PGK1, PRKAR1A, UPP1	MSigDB	1	1
MSigDB C3 motifs V$OCT1_06	0.00604806	0.34054	270	211	BCL2, MAP4K5, MSR1, NFIA, VAMP2	CDC42EP3, CHD2, CHD9, HOXD8, PITX2, SLC4A4, STC1	MSigDB	1	1
GO:0045595 - regulation of cell differentiation	0.00609158	0.237959	334	323	BCL2, C1QC, CDK5RAP2, HLA-DMA, HLA-DOA, MSR1, SEMA4D, TGFB2	CDK6, JAG1, LRRC4C, MAFF, NLGN1, NR1H3, PURB, RUFY3, TWIST1	GO	1	1
GO:0009790 - embryonic development	0.00613697	0.398236	392	383	ADAM10, CEBPA, FBN2, FUT8, GAS1, HHEX, RAB23, TGFB2	BCL2L11, DDIT3, HOXA3, HOXA5, HOXD8, LEF1, MAFF, PRKAR1A, SIM2, TWIST1	GO	1	1
GO:0005488 - binding	0.00615069	0.000331592	12205	11536	ABCC4, ACSL5, ADAM10, ADCY2, AGPAT4, AGPS, AK1, AK3, AK5, ALDH1A1, ANXA11, ANXA4, APLP1, ARAP2, ARHGAP6, ASPH, ATP11A, ATP8B4, B3GNT2, BCKDHB, BCL2, BLNK, BTBD11, C1QB, C9orf3, CA4, CAPG, CAPS, CCDC6, CCNE2, CD47, CD74, CDC42SE2, CDK2, CDK5RAP2, CEBPA, CECR1, CHP, CLEC7A, CLIC4, CNTN3, COL28A1, COL8A2, COLEC12, CP, CPD, CRLF1, CSF2RA, CSRP1, CXADR, CXCL12, CYBB, DAAM2, DBNDD2, DDX58, DEPDC6, DHFR…	ACSL3, ADAMTS5, ADM, ADSSL1, AKAP12, ANKRD28, ARID2, ARL4C, BCAT1, BCL2L11, CALD1, CCND2, CDC42EP3, CDK13, CDK6, CFLAR, CHD2, CHD9, CHPT1, CLDN12, COL3A1, CSNK1A1, CTH, CXCL14, CYP3A5, DDIT3, DNAH9, DNAJB9, EFCAB3, ENO2, ERRFI1, ETV1, ETV5, FAM3C, FN1, GAP43, GRIA1, GRIK3, GSPT1, HDAC9, HNRNPA2B1, HOMER1, HOXA3, HOXA5, HOXD8, HSPD1, IGFBP2, INSIG1, JAG1, KCNE4, KCNIP4, KCNT2, LEF1, LIMS3, LMO2, L…	GO	1	1
SMD cancerModules module26	0.00625043	0.337813	187	161	APLP1, EPB41L4A, PDE8A, TMEM144	DDIT3, INSIG1, NLN, RPH3A, SH2B2, SNTG1	SMD	1	1
GO:0005351 - sugar:hydrogen symporter activity	0.00629788	1	38	37		SLC2A1, SLC2A14, SLC2A3	GO	1	1
MSigDB C2 pathways HDACI_COLON_CURSUL_UP	0.00629788	1	42	37		ARRDC3, ERRFI1, XPOT	MSigDB	1	1
MSigDB C2 pathways HDACI_COLON_SUL_UP	0.00629874	0.877862	131	114	OSGIN2	AKAP12, ARRDC3, ERRFI1, XPO1, XPOT	MSigDB	1	1
MSigDB C2 pathways TAKEDA_NUP8_HOXA9_6H_UP	0.00630267	0.143937	85	72	EVI2A, P2RY12, PDE4DIP	HOXA3, HOXA5, MCTP1, PTPN13	MSigDB	1	1
GO:0007165 - signal transduction	0.00637209	1.70829e-05	3529	3141	ADAM10, ADCY2, ADORA3, ANXA4, ARAP2, ARHGAP22, ARHGAP6, BLNK, CAPS, CD47, CD74, CDC42SE2, CEBPA, CHP, CLEC7A, COLEC12, CXCL12, DEPDC6, DEPDC7, DIXDC1, DOCK5, EIF4EBP2, FGFR2, FGL2, FUT8, GAS1, GPR126, GPR160, GPR34, GPR37, GPRC5B, GPSM2, GRM1, HHEX, HLA-DRB1, IL13RA1, ITGA9, ITPKB, JAK2, LILRA2, LPAR1, LPAR5, MAP4K5, MAPK8IP1, MICAL1, MS4A6A, MS4A7, MSH6, NPY2R, P2RY12, PAK1, PDE1A, PDE8A, PLAA, …	ADM, AKAP12, ARL4C, CDC42EP3, CFLAR, COL3A1, CSNK1A1, CXCL14, DDIT3, FN1, GAP43, GNG2, GPRC5A, GRIA1, GRIK3, HOMER1, HSPD1, IGFBP2, JAG1, LEF1, MCHR1, MCTP1, NAMPT, ODZ1, OXTR, PDGFC, PDK1, PIK3C2A, PRKAR1A, PTN, RASAL2, RGS6, RGS8, RIT2, SIM2, SLC26A10, SNX13, STC1, STC2, STK17A, TRIO, UBE2D3, VEGFA, WSB1, ZFAND6, ZFYVE16	GO	1	0.278742
MSigDB C5 GO GLYCOPROTEIN_CATABOLIC_PROCESS	0.00638951	4.78703e-05	12	12	AGA, MAN2B1, PSEN1, PSENEN	MGEA5, NGLY1	MSigDB	1	0.78019
GO:0048538 - thymus development	0.00638951	0.198103	12	12	BCL2	BCL2L11, HOXA3	GO	1	1
MSigDB C2 pathways TGFBETA_C3_UP	0.00638951	1	12	12		IGFBP2, MMP19	MSigDB	1	1
MSigDB C5 GO GLYCOSPHINGOLIPID_METABOLIC_PROCESS	0.00638951	1	12	12		B4GALNT1, ST8SIA5	MSigDB	1	1
SMD 5MbChromTiles 17_10-15Mb	0.00638951	1	49	12		DNAH9, LOC284033	SMD	1	1
MSigDB C3 motifs AAANWWTGC_UNKNOWN	0.00643708	0.00296171	201	162	EFNA5, EIF4EBP2, FGFR2, HHEX, PAX6, SALL3, SNCAIP, SORT1, TLE4	CDC42EP3, CHD2, DDIT3, FN1, HOXA3, MEIS1	MSigDB	1	1
MSigDB C3 motifs V$NKX3A_01	0.00643708	0.949784	244	162	PAX6	HOXA3, PTN, STC1, TPM1, TRIB2, USP34	MSigDB	1	1
SMD tissues anti-liver_sw	0.00661581	0.385176	99	73	B3GNT2, TIMP3	PTPN13, SLC2A1, SLC2A14, WSB1	SMD	1	1
MSigDB C2 pathways LH_GRANULOSA_UP	0.00661581	0.739474	80	73	GPRC5B	NOL3, PGK1, PRKAR1A, UPP1	MSigDB	1	1
MSigDB C3 motifs GCACTTT,MIR-17-5P,MIR-20A,MIR-106A,MIR-106B,MIR-20B,MIR-519D	0.00670757	0.336637	596	514	LDLRAP1, LPGAT1, MAP7, NETO2, QKI, RASGEF1A, SET, SKI, SSX2IP, TLE4, TMEM64	ANKRD28, ARL4C, BCL2L11, CALD1, CCND2, CHD9, DNAJB9, ETV1, FAM57A, MGEA5, PURB, STC1	MSigDB	1	1
MSigDB C2 pathways RETT_UP	0.00678697	0.00491486	40	38	DPP4, GALNTL2, LTBP1, STAT1	AKAP12, CALD1, SYTL2	MSigDB	1	1
MSigDB C3 motifs V$CREB_Q2_01	0.00682247	0.35022	229	164	DAAM2, LTBP1, MBNL2, PAK1	CALD1, CCND2, MAFF, PDLIM3, PITX2, SNAP25	MSigDB	1	1
MSigDB C2 pathways ELONGINA_KO_DN	0.00682247	0.577237	184	164	LAPTM5, PSIP1, WWC1	GNG2, GOLGA4, IGFBP2, SLC2A1, SNRPA1, ZFAND6	MSigDB	1	1
MSigDB C3 motifs V$HIF1_Q3	0.00682247	0.577237	240	164	AK3, BCL2, LTBP1	BCL2L11, CCND2, GOLGA4, PGK1, SLC26A10, STC1	MSigDB	1	1
MSigDB C4 computational module_220	0.00684037	0.719004	332	329	EFNA5, PAX6, RTN1, SEMA4D, UTRN	CALD1, EMP1, GAP43, HOXA5, HOXD8, JAG1, LMO2, PTN, SIM2	MSigDB	1	1
MSigDB C4 computational MORF_PCNA	0.00693909	0.391639	83	74	MSH6, SET	HSPD1, SNRPA1, SSBP1, XPO1	MSigDB	1	1
MSigDB C5 GO GTPASE_REGULATOR_ACTIVITY	0.00701568	0.359496	126	117	ALDH1A1, DOCK2, RCBTB2	ERRFI1, RAB3GAP2, RASAL2, RGS6, TRIO	MSigDB	1	1
MSigDB C2 pathways LEE_TCELLS1_UP	0.00702133	5.22207e-05	201	165	ATP11A, B3GNT2, FUT8, HEG1, MPEG1, NAPSB, PAK1, PCGF5, PDCD4, PLSCR1, RNASE6, TNFSF10	ANKRD37, FAM3C, SLC25A37, SLC2A3, SYTL2, TRIO	MSigDB	1	0.850937
MSigDB C2 pathways LEE_TCELLS10_UP	0.00702133	5.22207e-05	201	165	ATP11A, B3GNT2, FUT8, HEG1, MPEG1, NAPSB, PAK1, PCGF5, PDCD4, PLSCR1, RNASE6, TNFSF10	ANKRD37, FAM3C, SLC25A37, SLC2A3, SYTL2, TRIO	MSigDB	1	0.850937
MSigDB C2 pathways LEE_TCELLS8_UP	0.00702133	5.22207e-05	201	165	ATP11A, B3GNT2, FUT8, HEG1, MPEG1, NAPSB, PAK1, PCGF5, PDCD4, PLSCR1, RNASE6, TNFSF10	ANKRD37, FAM3C, SLC25A37, SLC2A3, SYTL2, TRIO	MSigDB	1	0.850937
MSigDB C2 pathways SERUM_FIBROBLAST_CORE_DN	0.00702133	0.081967	197	165	FUT8, ITPKB, LIPA, MBP, PBXIP1, ST6GAL1	ACSL3, DDIT3, ERRFI1, ETV1, INSIG1, WSB1	MSigDB	1	1
MSigDB C3 motifs V$HFH8_01	0.00702133	0.354357	209	165	DPP10, ITPKB, PELI2, SNCAIP	ANKRD28, ETV1, ETV5, FLJ13197, PDLIM3, SLC16A6	MSigDB	1	1
GO:0002520 - immune system development	0.0071195	0.000519673	280	273	BCL2, BLNK, C1QC, CD74, CEBPA, DOCK2, HLA-DMA, HLA-DOA, IRF8, JAK2, MSH6, MSR1, PTPRC, TGFB2	BCL2L11, CDK6, HDAC9, HOXA3, HSPD1, JAG1, NR1H3, PURB	GO	1	1
MSigDB C2 pathways UVB_NHEK1_UP	0.00722434	0.585467	177	166	BCL2, CSRP1, HEXIM1	ADM, BCL2L11, PDLIM5, PGK1, PHLDA1, PHLDA2	MSigDB	1	1
MSigDB C5 GO MEMBRANE_FRACTION	0.00724031	0.401944	339	332	ABCC4, CA4, CPD, DPP10, LAMP2, PSEN1, UTRN	B4GALNT1, BCL2L11, CYP3A5, EMP1, MCTP1, PDLIM5, SLC16A6, SLC2A1, SYTL2	MSigDB	1	1
MSigDB C1 pos chr2q33	0.00727264	1	146	75		CFLAR, HSPD1, IGFBP2, PGAP1	MSigDB	1	1
MSigDB C2 pathways ADIP_DIFF_CLUSTER2	0.00729804	1	41	39		ADM, ERRFI1, PHLDA1	MSigDB	1	1
MSigDB C2 pathways BRG1_ALAB_UP	0.00729804	1	40	39		ARL4C, SPOCD1, TPM1	MSigDB	1	1
MSigDB C3 motifs GTGACGY_V$E4F1_Q6	0.00735674	0.728352	682	456	ADAM10, CXADR, LTBP1, MYO1E, RHOBTB1, TGFB2, VAMP2	BCL2L11, CCND2, DUSP5, HOXA3, MAFF, PDLIM3, PITX2, PURB, SPAG4, UBE2D3, WSB1	MSigDB	1	1
MSigDB C3 motifs CATTGTYY_V$SOX9_B1	0.00742536	0.0299779	370	275	CDK2, CLIC4, EIF4EBP2, HHEX, MAPK8IP1, MBP, MYO18A, PAQR4, PLXDC2, PSIP1	ADAMTS5, BCL2L11, CALD1, HDAC9, HOXA3, MEIS1, SYTL2, TRIB2	MSigDB	1	1
MSigDB C3 motifs V$CART1_01	0.00743157	0.189919	233	167	MBNL2, MTUS1, PELI2, PTPRC, SALL3	CALD1, CHD2, HOXA3, HOXA5, PDGFC, STC1	MSigDB	1	1
GO:0009247 - glycolipid biosynthetic process	0.00750078	1	14	13		B4GALNT1, ST8SIA5	GO	1	1
GO:0045777 - positive regulation of blood pressure	0.00750078	1	16	13		OXTR, TPM1	GO	1	1
SMD 5MbChromTiles 2_195-200Mb	0.00750078	1	73	13		HSPD1, PGAP1	SMD	1	1
MSigDB C2 pathways IRITANI_ADPROX_LYMPH	0.00752418	0.000334892	127	119	ALDH1A1, CCNE2, CXCL12, GPRC5B, ITGA9, LIPA, PDE8A, SEPP1, TIMP3	ACSL3, DUSP5, IGFBP2, LMO2, PDLIM3	MSigDB	1	1
MSigDB C2 pathways RUIZ_TENASCIN_TARGETS	0.0076166	0.0500822	79	76	CCNE2, IFIH1, MCM4, SNCAIP	CDC42EP3, LEF1, STC2, TPM1	MSigDB	1	1
MSigDB C2 pathways HDACI_COLON_SUL48HRS_UP	0.0076166	0.75351	90	76	OSGIN2	AKAP12, ARRDC3, XPO1, XPOT	MSigDB	1	1
MSigDB C3 motifs CAGCTTT,MIR-320	0.00772143	0.376627	257	221	ADAM10, KCNS3, PLXNC1, QKI, RHOBTB1	CALD1, CDK6, GSPT1, LUC7L2, PURB, UBE2D3, XPO1	MSigDB	1	1
GO:0000302 - response to reactive oxygen species	0.0078313	0.164951	41	40	BCL2, PTPRK	DDIT3, PXDN, TPM1	GO	1	1
SMD tissues nci57smoothmuscle-putative_sw	0.0078313	0.164951	53	40	GSN, SYNPO2	CALD1, PDLIM3, TPM1	SMD	1	1
MSigDB C2 pathways NI2_MOUSE_UP	0.0078313	1	40	40		AKAP12, COL3A1, TPM1	MSigDB	1	1
MSigDB C3 motifs V$TCF11_01	0.00785887	0.597618	260	169	AK5, EFHD1, MBNL2	CCND2, CHD2, GRIA1, GRIK3, HOXA3, JAG1	MSigDB	1	1
MSigDB C2 pathways NGUYEN_KERATO_DN	0.0079711	0.758018	86	77	MYO1E	PSME4, PTPN13, STC2, TRIO	MSigDB	1	1
MSigDB C3 motifs V$AP1_C	0.00809345	0.983821	281	223	LAPTM5	EMP1, ETV5, GRIA1, PHLDA2, PSME4, SLC16A6, XPOT	MSigDB	1	1
MSigDB C3 motifs TGCCAAR_V$NF1_Q6	0.00810129	0.366476	738	527	ARHGAP6, COLEC12, MAP4K5, NFIA, PBXIP1, PDE1A, PLXNC1, PRDM2, SLC9A3R1, TIMP3, VAMP2	C1QTNF1, CALD1, CDC42EP3, CDK6, CXCL14, DDIT3, ETV5, HOXD8, LEF1, PGAP1, PITX2, SYTL2	MSigDB	1	1
GO:0007268 - synaptic transmission	0.00823335	0.58041	285	280	GCHFR, GRM1, MBP, PXK, SNCAIP	GRIA1, GRIK3, HOMER1, NLGN1, PCDHB16, PCDHB3, RIT2, SNAP25	GO	1	1
MSigDB C2 pathways RCC_NL_UP	0.00832402	0.61263	519	464	ALDH1A1, CDK5RAP2, IFI30, KCNS3, MTUS1, PHACTR2, STAT1, TFDP1	ARL4C, CALD1, CFLAR, CHPT1, CSNK1A1, ERRFI1, MGEA5, PDLIM5, PTPN13, TPM1, XPO1	MSigDB	1	1
GO:0048732 - gland development	0.00833627	0.170143	80	78	BCL2, HHEX, TGFB2	BCL2L11, HOXA3, HOXA5, LEF1	GO	1	1
MSigDB C2 pathways NEMETH_TNF_UP	0.00833627	0.417173	98	78	MSR1, STAT1	CFLAR, SLC2A1, TNIP1, WSB1	MSigDB	1	1
MSigDB C4 computational MORF_GSPT1	0.00838697	1	49	41		GSPT1, SNRPA1, SSBP1	MSigDB	1	1
MSigDB C3 motifs TTGCACT,MIR-130A,MIR-301,MIR-130B	0.00839456	0.0944044	405	340	ADCY2, ATP11A, C18orf1, EXOC5, PHACTR2, PLAA, QKI, RTN1, SLC44A1, USP48	ANKRD28, ARRDC3, CHD9, GAP43, HOXA3, HOXA5, PAPD4, SNAP25, STC1	MSigDB	1	1
MSigDB C3 motifs CACGTG_V$MYC_Q2	0.00851352	0.125382	1069	734	ABCC4, ADAM10, AK3, CCDC6, CEBPA, HHEX, MAP7, MTUS1, PAX6, RFX4, SET, SHMT1, SLC31A2, SNCAIP, SORD, TGFB2, TLE4, UBE4B	AKAP12, ARRDC3, DNAJB9, ETV1, HOXA3, HSPD1, KCNE4, LEF1, MAFF, NLN, SLC26A10, STC2, USP34, XPO1, ZCCHC7	MSigDB	1	1
MSigDB C3 motifs V$ISRE_01	0.0085326	0.038584	255	172	BLNK, CCDC6, DDX58, EPSTI1, IFIT2, PLXNC1, TLR7	CDK6, ETV5, HOMER1, KCNE4, MEIS1, PGK1	MSigDB	1	1
MSigDB C5 GO SYNAPTIC_TRANSMISSION	0.0085326	0.0953541	174	172	GCHFR, GRM1, MBP, PXK, SNCAIP, TGFB2	GRIA1, HOMER1, NLGN1, PCDHB16, PCDHB3, RIT2	MSigDB	1	1
MSigDB C3 motifs V$PU1_Q6	0.0085326	0.609535	242	172	ADORA3, FUT8, SLC9A3R1	ANKRD28, ETV1, LOC284033, NR1H3, TWIST1, UBE2D3	MSigDB	1	1
MSigDB C3 motifs GCTNWTTGK_UNKNOWN	0.00867606	0.39468	313	226	CCNE2, HLA-DRB1, LAMP2, PTPRK, SNCA	C1QTNF1, CALD1, ETV5, MEIS1, ODZ1, PSME4, STC1	MSigDB	1	1
MSigDB C2 pathways GH_HYPOPHYSECTOMY_RAT_UP	0.0086925	0.227083	15	14	ACSL5	COL3A1, FN1	MSigDB	1	1
MSigDB C2 pathways PITX2PATHWAY	0.0086925	1	16	14		LEF1, PITX2	MSigDB	1	1
SMD cancerModules module14	0.0086925	1	14	14		JAG1, MMP19	SMD	1	1
MSigDB C2 pathways TGFBETA_ALL_UP	0.00871223	0.423473	80	79	EFNA5, PAK1	COL3A1, FN1, IGFBP2, MMP19	MSigDB	1	1
MSigDB C3 motifs V$POU3F2_01	0.00871223	0.766791	103	79	SALL3	CHD2, HDAC9, HOXA3, TWIST1	MSigDB	1	1
MSigDB C3 motifs V$VDR_Q3	0.00876612	0.613455	235	173	FGFR2, PLXDC2, TIMP3	CHD2, CXCL14, HOXA3, SLC26A10, STC1, XPO1	MSigDB	1	1
SMD chromArms 1p (2)	0.00886171	0.597134	1648	343	ANXA4, B3GNT2, CAPG, KCNS3, LTBP1, MSH6	CDC42EP3, MEIS1, PLEKHH2, PSME4, PXDN, TRIB2, USP34, XPO1, ZNF638	SMD	1	1
MSigDB C2 pathways STRESS_TPA_SPECIFIC_UP	0.00896526	1	45	42		DUSP5, FAM3C, PHLDA1	MSigDB	1	1
MSigDB C4 computational module_55	0.00908155	3.03848e-07	828	810	ALDH1A1, APLP1, ATP11A, C10orf116, C1QB, CA4, CP, CRLF1, CXCL12, DPP4, EPB41L3, EPHX1, FBN2, FBXL7, FMO5, GAS1, GCHFR, HLA-DMA, HSPA2, IFI27, IFIT1, LAPTM5, NEBL, PALM, PAX6, PFKFB2, PPAP2C, RGS10, SEPP1, SHMT1, SLC9A3R1, SLCO2B1, SORD, ST6GAL1, TIMP3, TNFSF10, WWC1	ADM, CCND2, COL3A1, FN1, IGFBP2, INSIG1, LMO2, PHLDA1, PHLDA2, PTN, SIM2, SLC2A3, SLC4A4, SNAP25, VEGFA, ZBTB20	MSigDB	1	0.00498037
SMD cytobands 12q13.13	0.00909911	0.771057	319	80	CDK2	B4GALNT1, DDIT3, MMP19, SLC26A10	SMD	1	1
MSigDB C3 motifs V$SRF_C	0.00924684	0.395656	216	175	DIXDC1, EFHD1, LTBP1, MYO1E	AKAP12, CALD1, DUSP5, HOXA3, HOXA5, MEIS1	MSigDB	1	1
MSigDB C3 motifs GGGCGGR_V$SP1_Q6	0.00932443	0.0684426	3053	2122	ADAM10, ANXA4, ARHGAP6, CCDC6, CD74, CDK2, CEBPA, CPD, DAAM2, DEPDC6, DHFR, DSC2, EFNA5, ELOVL1, FBN2, FUT8, GPR37, HHEX, IL11RA, IL13RA1, KCNS3, LAMP2, MAN2B1, MAP7, MYO18A, PAK1, PAQR4, PFKFB2, PIGK, PSEN1, PSIP1, RAB40B, RASGEF1A, RBM24, REPS2, RTN1, RYR1, SET, SHMT1, SIRT2, SLC9A3R1, SLCO3A1, SNCA, SPTLC2, SSX2IP, TIMP3, TLE4, UBE4B	ADAMTS5, AKAP12, ASNS, CDC42EP3, CXCL14, DNAH9, DUSP5, ENO2, ETV1, ETV5, HOMER1, HOXA3, HSPD1, JAG1, LUC7L2, MAFF, MEIS1, PFKFB4, PHLDA2, PITX2, PURB, RASAL2, REPS1, SLC2A1, SPAG4, STC2, TRA2A, TRIB2, UBE2D3, VIM, XPO1, ZCCHC7, ZFYVE16	MSigDB	1	1
MSigDB C3 motifs ATACTGT,MIR-144	0.00949414	0.0156415	199	176	CCNE2, CXCL12, FBXO32, MYO1E, PFKFB2, QKI, RFX4, RHOBTB1	ARID2, ARRDC3, GSPT1, MEIS1, TRIO, UBE2D3	MSigDB	1	1
MSigDB C3 motifs V$FOXO3_01	0.00949414	0.0156415	251	176	DIXDC1, MBNL2, PAX6, PDCD4, PELI2, SALL3, SEPP1, SNCAIP	CHD2, ETV5, MAFF, ODZ1, PITX2, STC2	MSigDB	1	1
SMD cancerModules module102	0.00949414	0.218803	186	176	GALC, GART, GAS1, LPGAT1, PSEN1	ASNS, COL3A1, EMP1, FAM3C, GSPT1, PFKFB4	SMD	1	1
MSigDB C3 motifs V$RFX1_01	0.00949414	0.625055	265	176	GSN, PAX6, RASGEF1A	ADM, DNAH9, GRIA1, HDAC9, PITX2, RIT2	MSigDB	1	1
MSigDB C3 motifs ATGTCAC,MIR-489	0.00949702	1	89	81		ADAMTS5, STC2, TRIB2, XPO1	MSigDB	1	1
MSigDB C2 pathways EGF_HDMEC_UP	0.00956634	0.546931	43	43	SKI	CCND2, DDIT3, IGFBP2	MSigDB	1	1
MSigDB C2 pathways HALMOS_CEBP_DN	0.00956634	0.546931	46	43	CEBPA	ARL4C, STC2, TRIO	MSigDB	1	1
MSigDB C1 pos chr7q34	0.00956634	1	162	43		LOC154761, LUC7L2, SSBP1	MSigDB	1	1
GO:0007267 - cell-cell signaling	0.00956781	0.778337	620	606	ADAM10, EFNA5, GCHFR, GRM1, MBP, PXK, SNCAIP, TGFB2, TNFSF10	ADM, CXCL14, GRIA1, GRIK3, HOMER1, NAMPT, NLGN1, PCDHB16, PCDHB3, RIT2, SNAP25, STC1, STC2	GO	1	1
MSigDB C3 motifs V$PTF1BETA_Q6	0.00974612	0.222094	248	177	BCL2, CAPG, PAQR4, PLXNC1, SNCAIP	CALD1, CDK6, CHD2, GSPT1, STC1, XPO1	MSigDB	1	1
MSigDB C3 motifs V$HIF1_Q5	0.00974612	0.628868	253	177	AK3, BCL2, LTBP1	ARRDC3, BCL2L11, PITX2, SLC26A10, SLC2A1, TWIST1	MSigDB	1	1
MSigDB C3 motifs V$GCM_Q2	0.00974612	0.961979	250	177	PLD1	DUSP5, GAP43, GRIA1, REPS1, STC1, UBE2D3	MSigDB	1	1
MSigDB C2 pathways BAF57_BT549_DN	0.00985184	0.159436	335	289	DBNDD2, F11R, HPSE, IFI27, IFT74, OGFRL1, TLE4, TPD52L1	PDLIM3, PDLIM5, PPA2, SEPT9, SNRPA1, STC2, TPM1, TWIST1	MSigDB	1	1
MSigDB C3 motifs GATAAGR_V$GATA_C	0.00993298	0.249555	304	232	CA4, MYO18A, NEBL, NFIA, PTPRC, SLC9A3R1	CDC42EP3, ENO2, ETV1, LMO2, PITX2, SLC2A1, STC1	MSigDB	1	1
MSigDB C5 GO POSITIVE_REGULATION_OF_CELL_CYCLE	0.0099629	0.241179	16	15	TGFB2	ASNS, CCND2	MSigDB	1	1
SMD 5MbChromTiles 2_57.5-62.5Mb	0.0099629	0.241179	82	15	B3GNT2	USP34, XPO1	SMD	1	1
MSigDB C1 pos chr7p12	0.0099629	1	30	15		STK17A, UPP1	MSigDB	1	1
MSigDB C4 computational module_14	0.0099629	1	15	15		JAG1, MMP19	MSigDB	1	1
SMD 5MbChromTiles 12_27.5-32.5Mb	0.0099629	1	109	15		CCDC91, PPFIBP1	SMD	1	1
SMD 5MbChromTiles 4_102.5-107.5Mb	0.0099629	1	95	15		PPA2, UBE2D3	SMD	1	1
SMD 5MbChromTiles 4_107.5-112.5Mb	0.0099629	1	69	15		LEF1, PITX2	SMD	1	1
SMD 5MbChromTiles 7_87.5-92.5Mb	0.0099629	1	93	15		CDK6, CLDN12	SMD	1	1
SMD cancerModules module427	0.0099629	1	15	15		JAG1, MMP19	SMD	1	1
SMD cytobands 17q24.2	0.0099629	1	67	15		PRKAR1A, SLC16A6	SMD	1	1
MSigDB C3 motifs V$AML1_01	0.0100028	0.107703	272	178	ACSL5, COL9A2, PAX6, PLXNC1, RASGEF1A, RGS18	EMP1, LMO2, RASAL2, SLC2A3, TPM1, VIM	MSigDB	1	1
MSigDB C3 motifs V$AML1_Q6	0.0100028	0.107703	272	178	ACSL5, COL9A2, PAX6, PLXNC1, RASGEF1A, RGS18	EMP1, LMO2, RASAL2, SLC2A3, TPM1, VIM	MSigDB	1	1
MSigDB C2 pathways NAKAJIMA_MCSMBP_MAST	0.0101904	0.191135	48	44	CAPG, RGS10	ENO2, PHLDA2, TRIB2	MSigDB	1	1
GO:0000082 - G1/S transition of mitotic cell cycle	0.0101904	0.555205	44	44	BCL2	BCAT1, CCND2, GSPT1	GO	1	1
GO:0019897 - extrinsic to plasma membrane	0.0101904	1	45	44		GNG2, RGS6, SYTL2	GO	1	1
GO:0000224 - peptide-N4-(N-acetyl-beta-glucosaminyl)asparagine amidase activity	0.0102001	1	1	1		NGLY1	GO	1	1
GO:0002368 - B cell cytokine production	0.0102001	1	1	1		HSPD1	GO	1	1
GO:0003065 - positive regulation of heart rate by epinephrine	0.0102001	1	1	1		TPM1	GO	1	1
GO:0003947 - (N-acetylneuraminyl)-galactosylglucosylceramide N-acetylgalactosaminyltransferase activity	0.0102001	1	1	1		B4GALNT1	GO	1	1
GO:0004121 - cystathionine beta-lyase activity	0.0102001	1	1	1		CTH	GO	1	1
GO:0004123 - cystathionine gamma-lyase activity	0.0102001	1	1	1		CTH	GO	1	1
GO:0004321 - fatty-acyl-CoA synthase activity	0.0102001	1	1	1		ACSL3	GO	1	1
GO:0004990 - oxytocin receptor activity	0.0102001	1	1	1		OXTR	GO	1	1
GO:0005519 - cytoskeletal regulatory protein binding	0.0102001	1	1	1		CDC42EP3	GO	1	1
GO:0005586 - collagen type III	0.0102001	1	1	1		COL3A1	GO	1	1
GO:0006657 - CDP-choline pathway	0.0102001	1	1	1		CHPT1	GO	1	1
GO:0010159 - specification of organ position	0.0102001	1	1	1		HOXA3	GO	1	1
GO:0030273 - melanin-concentrating hormone receptor activity	0.0102001	1	1	1		MCHR1	GO	1	1
GO:0031380 - nuclear RNA-directed RNA polymerase complex	0.0102001	1	1	1		PAPD4	GO	1	1
GO:0032727 - positive regulation of interferon-alpha production	0.0102001	1	1	1		HSPD1	GO	1	1
GO:0035148 - lumen formation	0.0102001	1	1	1		BCL2L11	GO	1	1
GO:0043183 - vascular endothelial growth factor receptor 1 binding	0.0102001	1	1	1		VEGFA	GO	1	1
GO:0043184 - vascular endothelial growth factor receptor 2 binding	0.0102001	1	1	1		VEGFA	GO	1	1
GO:0043697 - cell dedifferentiation	0.0102001	1	1	1		CDK6	GO	1	1
GO:0045210 - FasL biosynthetic process	0.0102001	1	1	1		PHLDA1	GO	1	1
GO:0047280 - nicotinamide phosphoribosyltransferase activity	0.0102001	1	1	1		NAMPT	GO	1	1
SMD 5MbChromTiles 11_37.5-42.5Mb	0.0102001	1	2	1		LRRC4C	SMD	1	1
SMD 5MbChromTiles 22_10-15Mb	0.0102001	1	5	1		FLJ39632	SMD	1	1
SMD cytobands 22q11.1	0.0102001	1	5	1		FLJ39632	SMD	1	1
MSigDB C3 motifs V$MYB_Q6	0.0102643	0.109838	259	179	CDK2, HHEX, IL11RA, LTBP1, MYO18A, RFX4	ANKRD28, HOXA3, REPS1, SLC16A6, STC1, STC2	MSigDB	1	1
MSigDB C3 motifs V$CDPCR3HD_01	0.0102643	0.228721	240	179	ADAM10, DPP10, GART, PDE1A, RFX4	EMP1, ETV1, MEIS1, RPH3A, TRIB2, TWIST1	MSigDB	1	1
MSigDB C5 GO RNA_SPLICING	0.0103264	1	92	83		NOL3, SNRPA1, TRA2A, ZNF638	MSigDB	1	1
GO:0044464 - cell part	0.0104595	1.49519e-09	14706	13516	ABCC4, ABHD6, ACSL5, ADAM10, ADCY2, ADORA3, AGA, AGPAT4, AGPS, AK1, AK3, AK5, ALDH1A1, ANXA11, ANXA4, APLP1, ARAP2, ARHGAP22, ARHGAP6, ASPH, ATP11A, ATP8B4, B3GALTL, B3GNT2, BCKDHB, BCL2, BLNK, BTBD11, C10orf128, C12orf39, C18orf1, C1QC, C2orf40, C4orf32, C9orf3, CA4, CAPG, CAPS, CBLN4, CCDC6, CCNE2, CD47, CD74, CDC42SE2, CDK2, CDK5RAP2, CEBPA, CECR1, CHP, CHST9, CKAP2, CLEC7A, CLIC4, CLIP3, CNTN…	ACSL3, ADAMTS5, ADM, ADSSL1, AKAP12, ANKRD28, ANKRD37, ARID2, ARL4C, ASNS, B4GALNT1, BCAT1, BCL2L11, C14orf118, C7orf44, C7orf68, CALD1, CAPRIN2, CCDC91, CCND2, CDC42EP3, CDK6, CHD2, CHD9, CHPT1, CLDN12, CSNK1A1, CTH, CXCL14, CYP3A5, DDIT3, DNAH9, DNAJB9, DUSP5, EMP1, ENO2, ERP27, ERRFI1, ETV1, ETV5, FAM57A, FN1, GAP43, GNG2, GOLGA4, GPRC5A, GRIA1, GRIK3, GSPT1, HDAC9, HNRNPA2B1, HOMER1, HOXA3, H…	GO	1	2.45645e-05
GO:0005623 - cell	0.0104999	1.51267e-09	14707	13517	ABCC4, ABHD6, ACSL5, ADAM10, ADCY2, ADORA3, AGA, AGPAT4, AGPS, AK1, AK3, AK5, ALDH1A1, ANXA11, ANXA4, APLP1, ARAP2, ARHGAP22, ARHGAP6, ASPH, ATP11A, ATP8B4, B3GALTL, B3GNT2, BCKDHB, BCL2, BLNK, BTBD11, C10orf128, C12orf39, C18orf1, C1QC, C2orf40, C4orf32, C9orf3, CA4, CAPG, CAPS, CBLN4, CCDC6, CCNE2, CD47, CD74, CDC42SE2, CDK2, CDK5RAP2, CEBPA, CECR1, CHP, CHST9, CKAP2, CLEC7A, CLIC4, CLIP3, CNTN…	ACSL3, ADAMTS5, ADM, ADSSL1, AKAP12, ANKRD28, ANKRD37, ARID2, ARL4C, ASNS, B4GALNT1, BCAT1, BCL2L11, C14orf118, C7orf44, C7orf68, CALD1, CAPRIN2, CCDC91, CCND2, CDC42EP3, CDK6, CHD2, CHD9, CHPT1, CLDN12, CSNK1A1, CTH, CXCL14, CYP3A5, DDIT3, DNAH9, DNAJB9, DUSP5, EMP1, ENO2, ERP27, ERRFI1, ETV1, ETV5, FAM57A, FN1, GAP43, GNG2, GOLGA4, GPRC5A, GRIA1, GRIK3, GSPT1, HDAC9, HNRNPA2B1, HOMER1, HOXA3, H…	GO	1	2.48502e-05
MSigDB C2 pathways BRCA_PROGNOSIS_NEG	0.0107581	0.197585	95	84	DIAPH3, GPR126, GPSM2	ADM, ASNS, PGK1, TMEM45A	MSigDB	1	1
MSigDB C2 pathways TSADAC_HYPOMETH_OVCA_UP	0.0108376	0.563329	53	45	MCM4	ADAMTS5, CALD1, GNG2	MSigDB	1	1
MSigDB C4 computational module_72	0.0110552	0.293029	310	295	ALDH1A1, CXADR, EPB41L3, GPRC5B, HSPA2, IFI27, TFDP1	AKAP12, IGFBP2, PTN, SNRPA1, SSBP1, TPM1, TRIB2, ZBTB20	MSigDB	1	1
SMD processes convertDataimageIDs	0.0111856	0.000123526	9131	2480	ABCC4, AGPS, AK3, BCL2, C1QB, CAPS, CCNE2, CDK2, CKAP2, CLIC4, CTSS, CYBB, DEPDC7, DHFR, DOCK2, EIF4EBP2, EPHX1, EXOC5, FBXO32, FMO5, FXYD5, GAS1, GPR126, GPSM2, HELLS, HLA-DMB, HLA-DOA, HLA-DPA1, HLA-DQA1, HLA-DQB1, HLA-DRA, HLA-DRB1, HLA-E, HSPA2, IFI30, IFIT1, IFIT2, KCNS3, LYZ, MAPK8IP1, MBOAT1, MCM4, MNDA, NFIA, OSBPL11, PCGF5, PSEN1, PTPRC, RAB23, RAB40B, RAP2A, RASGEF1A, RNASE6, RYR1, SLC3…	ADM, ANKRD37, ARRDC3, CALD1, CFLAR, CXCL14, CYP3A5, DNAJB9, ENO2, ERRFI1, FLJ39632, GPRC5A, GRIA1, GRIK3, GSPT1, MALAT1, MEG3, PDGFC, PDK1, PGK1, RPH3A, SLC16A6, SLC2A1, SLC2A14, SLC4A4, STC1, STC2, TAF9B, TMEM45A, TMEM49, TRA2A, UBE2D3, USP34, WSB1, XPOT, ZCCHC7, ZNF395	SMD	1	1
Biocarta 572 - Multi-step Regulation of Transcription by Pitx2	0.0113103	1	16	16		LEF1, PITX2	Biocarta	1	1
KEGG 00604 - Glycosphingolipid biosynthesis - ganglio series	0.0113103	1	16	16		B4GALNT1, ST8SIA5	KEGG	1	1
MSigDB C2 pathways HSA00604_GLYCOSPHINGOLIPID_BIOSYNTHESIS_GANGLIOSERIES	0.0113103	1	16	16		B4GALNT1, ST8SIA5	MSigDB	1	1
MSigDB C4 computational module_516	0.0113103	1	16	16		JAG1, MMP19	MSigDB	1	1
MSigDB C5 GO CARBOHYDRATE_TRANSMEMBRANE_TRANSPORTER_ACTIVITY	0.0113103	1	16	16		SLC2A1, SLC2A3	MSigDB	1	1
MSigDB C5 GO GLYCOLIPID_METABOLIC_PROCESS	0.0113103	1	16	16		B4GALNT1, ST8SIA5	MSigDB	1	1
SMD cancerModules module172	0.0113103	1	16	16		JAG1, MMP19	SMD	1	1
MSigDB C3 motifs V$VDR_Q6	0.0116451	0.245532	283	184	ADCY2, ARHGAP22, HHEX, LAMP2, PAX6	DDIT3, HOXA5, PDGFC, PITX2, SLC4A4, XPO1	MSigDB	1	1
MSigDB C3 motifs V$WHN_B	0.0116451	0.245532	264	184	CXADR, KCNS3, MYO1E, RBM24, RFX4	DNAH9, HOXA3, HSPD1, JAG1, LEF1, STC2	MSigDB	1	1
GO:0008201 - heparin binding	0.0116561	0.466538	88	86	APLP1, FGFR2	FN1, ODZ1, PTN, VEGFA	GO	1	1
MSigDB C2 pathways FLECHNER_KIDNEY_TRANSPLANT_REJECTION_DN	0.0116616	0.00381093	550	487	ABCC4, BCKDHB, CA4, CLIC4, DPP4, EFHD1, EPB41L3, FUCA1, GCHFR, GPD1L, MPDZ, PDE8A, RAB40B, RHOBTB1, SEPT10, SHMT1, SMPDL3A, SORD	CTH, DNAJB9, FAM3C, GOLGA4, HSPD1, IGFBP2, PDLIM5, PGK1, PIK3C2A, PRKAR1A, SLC4A4	MSigDB	1	1
MSigDB C3 motifs V$BRN2_01	0.0119362	0.123097	243	185	FGFR2, MBNL2, NFIA, SALL3, SLCO3A1, TIAF1	ETV5, ODZ1, PDGFC, PHLDA2, RGS6, SNAP25	MSigDB	1	1
MSigDB C3 motifs V$CREB_02	0.0119362	0.436523	262	185	MBNL2, PAK1, USP48, VAMP2	CHD2, MAFF, PDLIM3, PITX2, SNAP25, UBE2D3	MSigDB	1	1
SMD cancerModules module125	0.0121226	0.000188473	88	87	CXCL12, CYBB, HLA-DOA, IFI30, LYZ, TBC1D8B, TIMP3, TYROBP	CCND2, FN1, LMO2, TMEM49	SMD	1	1
SMD 5MbChromTiles 12_52.5-57.5Mb	0.0121226	0.798821	317	87	CDK2	B4GALNT1, DDIT3, MMP19, SLC26A10	SMD	1	1
MSigDB C4 computational module_26	0.0122324	0.440571	201	186	APLP1, EPB41L4A, PDE8A, TMEM144	DDIT3, INSIG1, NLN, RPH3A, SH2B2, SNTG1	MSigDB	1	1
MSigDB C3 motifs TATTATA,MIR-374	0.0123159	0.00169933	285	242	ADAM10, ARHGAP6, C18orf1, CCNE2, CD47, FGFR2, LTBP1, MBNL2, QKI, RFX4, TLE4, VAMP2	ARID2, ETV5, HOMER1, MEIS1, NLGN1, PITX2, ZNF131	MSigDB	1	1
MSigDB C3 motifs V$ATF4_Q2	0.0125338	0.0558772	265	187	DAAM2, HHEX, LTBP1, MBNL2, PAK1, RASGEF1A, USP48	CHD2, JAG1, PITX2, PSME4, XPO1, XPOT	MSigDB	1	1
MSigDB C5 GO TRANSMISSION_OF_NERVE_IMPULSE	0.0125338	0.127684	189	187	GCHFR, GRM1, MBP, PXK, SNCAIP, TGFB2	GRIA1, HOMER1, NLGN1, PCDHB16, PCDHB3, RIT2	MSigDB	1	1
SMD cancerModules Secreted signaling molecules	0.012546	0.708288	139	135	CXCL12, TNFSF10	ADM, CXCL14, SNAP25, STC1, STC2	SMD	1	1
MSigDB C3 motifs ATTACAT,MIR-380-3P	0.0126009	0.802503	103	88	TPPP	LUC7L2, SNAP25, STC1, ZBTB20	MSigDB	1	1
MSigDB C3 motifs TGACCTY_V$ERR1_Q2	0.0126405	0.748353	1081	769	AGPS, ARHGAP6, CLIC4, MAP4K5, MTUS1, PAX6, PDE1A, SLC31A2, SLC9A3R1, SLCO3A1, SORT1, VAMP2	ANKRD28, CDC42EP3, CHD2, DDIT3, GOLGA4, GRIK3, HOXA3, HOXA5, HSPD1, PGK1, PITX2, RPH3A, SLC16A6, SNTG1, UBE2D3	MSigDB	1	1
GO:0006516 - glycoprotein catabolic process	0.012733	0.000214123	17	17	AGA, MAN2B1, PSEN1, PSENEN	MGEA5, NGLY1	GO	1	1
GO:0001725 - stress fiber	0.012733	1	18	17		SEPT9, TPM1	GO	1	1
MSigDB C2 pathways CISPLATIN_PROBCELL_UP	0.012733	1	17	17		MALAT1, TMEM49	MSigDB	1	1
MSigDB C2 pathways HYPOXIA_FIBRO_UP	0.012733	1	20	17		ENO2, SLC2A1	MSigDB	1	1
MSigDB C2 pathways VERNELL_PRB_CLSTR2	0.012733	1	22	17		GPRC5A, PPFIBP1	MSigDB	1	1
MSigDB C4 computational module_178	0.012733	1	17	17		JAG1, MMP19	MSigDB	1	1
MSigDB C5 GO GLUTAMATE_SIGNALING_PATHWAY	0.012733	1	17	17		GRIK3, HOMER1	MSigDB	1	1
MSigDB C5 GO RESPONSE_TO_NUTRIENT	0.012733	1	17	17		STC1, STC2	MSigDB	1	1
SMD cancerModules module382	0.012733	1	17	17		JAG1, MMP19	SMD	1	1
MSigDB C2 pathways CMV_HCMV_TIMECOURSE_16HRS_UP	0.0129193	0.217814	59	48	PSENEN, SLC9A3R1	ASNS, DNAJB9, PITX2	MSigDB	1	1
MSigDB C3 motifs V$NKX22_01	0.0129199	0.236441	195	136	GPR126, HHEX, NFIA, SALL3	ETV5, HOXA3, RIT2, SYTL2, TRA2A	MSigDB	1	1
GO:0045596 - negative regulation of cell differentiation	0.0129199	0.918709	138	136	C1QC	CDK6, JAG1, NR1H3, RUFY3, TWIST1	GO	1	1
SMD cancerModules module76	0.0130912	0.00022073	90	89	CXCL12, CYBB, HLA-DOA, IFI30, LYZ, TBC1D8B, TIMP3, TYROBP	CCND2, FN1, LMO2, TMEM49	SMD	1	1
MSigDB C3 motifs V$SRY_02	0.0131521	0.00253172	262	189	FBN2, FGFR2, MBNL2, MYO18A, NFIA, PAK1, PELI2, QKI, RHOBTB1, SALL3	CDC42EP3, DUSP5, FLJ13197, FN1, PTN, STC1	MSigDB	1	1
MSigDB C3 motifs V$IRF1_01	0.0131521	0.262654	257	189	BLNK, DDX58, FXYD5, ITPKB, PLXNC1	CDK6, DDIT3, KCNE4, PDGFC, PITX2, TWIST1	MSigDB	1	1
MSigDB C3 motifs V$HNF4_DR1_Q3	0.0134691	0.134718	271	190	AGPS, EIF4EBP2, GPRC5B, LAMP2, SHMT1, USH1C	GOLGA4, HOXA3, HOXA5, HSPD1, NR1H3, SNAP25	MSigDB	1	1
SMD cancerModules module118	0.0135934	0.809666	92	90	EVI2A	BCAT1, EMP1, INSIG1, PTN	SMD	1	1
MSigDB C5 GO MEMBRANE_LIPID_BIOSYNTHETIC_PROCESS	0.0136603	0.224536	49	49	PIGK, SGMS1	CHPT1, PIK3C2A, ST8SIA5	MSigDB	1	1
MSigDB C2 pathways LINDSTEDT_DEND_UP	0.0136603	0.59437	52	49	CSF2RA	ADM, CFLAR, TNIP1	MSigDB	1	1
SMD cancerModules module293	0.0136603	0.59437	56	49	TYROBP	MAFF, MGEA5, TMEM49	SMD	1	1
GO:0050808 - synapse organization	0.0136603	1	52	49		NLGN1, PCDHB16, PCDHB3	GO	1	1
SMD 5MbChromTiles 12_55-60Mb	0.0136603	1	152	49		B4GALNT1, DDIT3, SLC26A10	SMD	1	1
MSigDB C3 motifs CAGCACT,MIR-512-3P	0.0136903	0.461677	158	138	CCDC6, MBNL2, QKI	ADAMTS5, ETV1, LEF1, MGEA5, PURB	MSigDB	1	1
MSigDB C5 GO RESPONSE_TO_EXTERNAL_STIMULUS	0.0137836	0.110322	313	307	ADORA3, BLNK, CXCL12, CYBB, DOCK2, F11R, LYZ, PLD1, TGFB2	ADM, ASNS, CXCL14, GAP43, HDAC9, PR47, STC1, STC2	MSigDB	1	1
MSigDB C3 motifs V$CEBP_Q3	0.0137915	0.024201	262	191	ACSL5, EFNA5, PBXIP1, RGS18, SNCAIP, SPTLC2, TGFB2, TNFSF10	CALD1, DDIT3, ETV5, HOXA5, PITX2, USP34	MSigDB	1	1
MSigDB C3 motifs V$PAX4_02	0.0137915	0.137103	243	191	CA4, DIXDC1, MAN1C1, MBNL2, NFIA, PAX6	CHD2, ETV1, GRIA1, PITX2, SLC4A4, SYTL2	MSigDB	1	1
MSigDB C3 motifs V$AP2_Q3	0.0137915	0.26958	256	191	APLP1, GPRC5B, PLXNC1, RASGEF1A, SSX2IP	ACSL3, GRIK3, MGEA5, PURB, RASAL2, RGS8	MSigDB	1	1
MSigDB C5 GO NEGATIVE_REGULATION_OF_DEVELOPMENTAL_PROCESS	0.0141192	0.00283648	197	192	ANXA4, BCL2, CD74, IFI6, MYO18A, PSEN1, SEMA4D, SIRT2, SNCA, TIAF1	ASNS, CDK6, CFLAR, HDAC9, NOL3, VEGFA	MSigDB	1	1
MSigDB C3 motifs V$AP4_01	0.0141192	0.0248687	269	192	BTBD11, FMO5, LTBP1, MAPK8IP1, RASGEF1A, SNCA, TIAF1, TLR7	CDK6, DDIT3, PITX2, RGS8, RIT2, SNAP25	MSigDB	1	1
MSigDB C2 pathways COLLER_MYC_UP	0.0142293	0.0418171	20	18	HLA-DRB1, HLA-DRB4	CCND2, HSPD1	MSigDB	1	1
GO:0006687 - glycosphingolipid metabolic process	0.0142293	0.281947	18	18	GM2A	B4GALNT1, ST8SIA5	GO	1	1
MSigDB C2 pathways INSULIN_ADIP_INSENS_UP	0.0142293	0.281947	23	18	B3GNT2	PHLDA1, SLC2A1	MSigDB	1	1
SMD cytobands Xq21.1	0.0142293	0.281947	67	18	TAF9B	PGK1, TAF9B	SMD	1	1
GO:0004970 - ionotropic glutamate receptor activity	0.0142293	1	18	18		GRIA1, GRIK3	GO	1	1
MSigDB C1 pos chr7q33	0.0142293	1	41	18		CALD1, PTN	MSigDB	1	1
MSigDB C2 pathways TGFBETA_C2_UP	0.0142293	1	18	18		COL3A1, FN1	MSigDB	1	1
MSigDB C2 pathways WILLERT_WNT_NCCIT_ALL_UP	0.0142293	1	23	18		SLC2A1, SNRPA1	MSigDB	1	1
MSigDB C4 computational module_444	0.0142293	1	18	18		JAG1, MMP19	MSigDB	1	1
SMD 5MbChromTiles 12_25-30Mb	0.0142293	1	126	18		CCDC91, PPFIBP1	SMD	1	1
SMD 5MbChromTiles 2_235-240Mb	0.0142293	1	84	18		ARL4C, LRRFIP1	SMD	1	1
SMD 5MbChromTiles 7_132.5-137.5Mb	0.0142293	1	94	18		CALD1, PTN	SMD	1	1
SMD cytobands 4q35.1	0.0142293	1	108	18		ANKRD37, PDLIM3	SMD	1	1
GO:0008360 - regulation of cell shape	0.0144251	0.0628183	51	50	CDC42SE2, EZR, PALM	CDC42EP3, FN1, VEGFA	GO	1	1
MSigDB C4 computational MORF_THRA	0.0144251	1	55	50		RPH3A, SLC2A1, TRIO	MSigDB	1	1
MSigDB C3 motifs V$FOXO4_02	0.0144523	0.0255492	267	193	DIXDC1, LRRC1, PALM, PDCD4, PLXDC2, SALL3, SEPP1, SNCAIP	CHD2, EMP1, ETV5, JAG1, MAFF, PITX2	MSigDB	1	1
MSigDB C3 motifs V$TTF1_Q6	0.0144523	0.869562	271	193	PHYHD1, RYR1	CDC42EP3, HOXD8, PPFIBP1, STC2, SYTL2, TWIST1	MSigDB	1	1
GO:0040008 - regulation of growth	0.0144999	0.48012	257	250	ADAM10, BCL2, IGSF11, TGFB2, TMX1	BCL2L11, CAPRIN2, CHPT1, CTH, GAP43, IGFBP2, ZMAT3	GO	1	1
GO:0051329 - interphase of mitotic cell cycle	0.0146342	0.026537	93	92	BCL2, CDK2, GAS1, TPD52L1, USH1C	BCAT1, CCND2, CDK6, GSPT1	GO	1	1
MSigDB C3 motifs GCACCTT,MIR-18A,MIR-18B	0.0146342	0.81657	119	92	DPP10	PURB, SIM2, TRIB2, WSB1	MSigDB	1	1
MSigDB C4 computational module_105	0.0147908	0.144375	200	194	GALC, GART, GAS1, LPGAT1, MAN2B1, PSEN1	ASNS, COL3A1, EMP1, FAM3C, GSPT1, PFKFB4	MSigDB	1	1
GO:0007389 - pattern specification process	0.0147908	0.689575	199	194	GAS1, HHEX, RAB23	HOXA3, HOXA5, HOXD8, LEF1, PITX2, SIM2	GO	1	1
MSigDB C3 motifs V$CEBPGAMMA_Q6	0.0147908	0.689575	264	194	CAPS, SALL3, TIAF1	CDC42EP3, CDK6, COL3A1, HOXA3, LOC284033, STC1	MSigDB	1	1
MSigDB C2 pathways HOFFMANN_BIVSBII_BI	0.015173	0.0276412	118	93	BCL2, DBNDD2, FXYD5, GIMAP4, IFIT2	ANKRD28, CCND2, EMP1, GAP43	MSigDB	1	1
MSigDB C2 pathways CMV_HCMV_6HRS_DN	0.0152138	0.0658795	56	51	CXCL12, GAS1, TLE4	ADM, MEIS1, TWIST1	MSigDB	1	1
MSigDB C3 motifs YRCCAKNNGNCGC_UNKNOWN	0.0152138	0.0658795	66	51	FUCA1, HHEX, PSIP1	GRIK3, RASAL2, UBE2D3	MSigDB	1	1
MSigDB C2 pathways RUTELLA_HEPATGFSNDCS_UP	0.0153227	0.045949	158	142	CD47, EPB41L3, GM2A, PDE4DIP, STAT1, TM6SF1	EMP1, MCTP1, NR1H3, STK17A, ZFYVE16	MSigDB	1	1
GO:0015293 - symporter activity	0.0153227	1	151	142		SLC16A6, SLC2A1, SLC2A14, SLC2A3, SLC4A4	GO	1	1
MSigDB C3 motifs V$USF_02	0.0154844	0.287061	281	196	BLNK, CRLF1, SLC31A2, TGFB2, UBE4B	AKAP12, DDIT3, ETV1, KCNE4, STC2, XPO1	MSigDB	1	1
MSigDB C3 motifs V$NFKB_Q6	0.0154844	0.875113	261	196	CYBB, PLXDC2	ADAMTS5, CDK6, STC2, TNIP1, TRIB2, XPO1	MSigDB	1	1
MSigDB C5 GO ENZYME_REGULATOR_ACTIVITY	0.0155862	0.215946	324	314	ALDH1A1, DOCK2, HEXIM1, MAPK8IP1, PLAA, RCBTB2, SET, TPD52L1	ERRFI1, PRKAR1A, PTN, RAB3GAP2, RASAL2, RGS6, TRIO, TWIST1	MSigDB	1	1
GO:0005083 - small GTPase regulator activity	0.0156899	0.00716122	265	254	ALDH1A1, ARAP2, ARHGAP6, DOCK2, EXPH5, MAP4K5, MYRIP, RCBTB2, SOS2, TBC1D12, TBC1D8B	ERRFI1, RAB11FIP3, RASAL2, RPH3A, SLC26A10, SYTL2, TRIO	GO	1	1
MSigDB C3 motifs ACTTTAT,MIR-142-5P	0.0156899	0.182995	289	254	CBLN4, EXOC5, MSH6, NETO2, QKI, RTN1, TLE4	ADAMTS5, ARID2, CHD9, ETV1, SLC4A4, STC1, TMEM49	MSigDB	1	1
SMD 5MbChromTiles 2_190-195Mb	0.0157976	0.295045	92	19	STAT1	COL3A1, FN1	SMD	1	1
GO:0005234 - extracellular-glutamate-gated ion channel activity	0.0157976	1	19	19		GRIA1, GRIK3	GO	1	1
MSigDB C2 pathways CMV_HCMV_TIMECOURSE_16HRS_DN	0.0157976	1	20	19		ACSL3, CDC42EP3	MSigDB	1	1
MSigDB C2 pathways HDACI_COLON_CUR12HRS_UP	0.0157976	1	21	19		ARRDC3, ERRFI1	MSigDB	1	1
MSigDB C5 GO CARBOHYDRATE_TRANSPORT	0.0157976	1	19	19		SLC2A1, SLC2A3	MSigDB	1	1
SMD 5MbChromTiles 4_182.5-187.5Mb	0.0157976	1	102	19		ANKRD37, PDLIM3	SMD	1	1
SMD 5MbChromTiles 4_185-190Mb	0.0157976	1	100	19		ANKRD37, PDLIM3	SMD	1	1
SMD cytobands 4q24	0.0157976	1	141	19		PPA2, UBE2D3	SMD	1	1
MSigDB C3 motifs TTTTGAG,MIR-373	0.0158395	0.00340899	227	197	BLNK, C9orf72, FGFR2, JAK2, MBNL2, MBP, MOBKL2B, MYO5C, PSIP1, SSX2IP	FN1, GOLGA4, HOXA3, PURB, SLC4A4, XPO1	MSigDB	1	1
MSigDB C3 motifs AAAYWAACM_V$HFH4_01	0.0158395	0.290583	264	197	EPB41L3, HSPA2, PDCD4, REPS2, SNCAIP	CALD1, FLJ13197, GRIK3, MAFF, PIK3C2A, SYTL2	MSigDB	1	1
MSigDB C3 motifs V$ER_Q6_01	0.0158395	0.699478	280	197	GALNTL2, PDE1A, RBM24	CALD1, CHD2, CLDN12, HOXA3, LOC284033, SLC16A6	MSigDB	1	1
Murat Cluster G28_G98	0.015873	1	17	17		HOTAIR, HOXA3	Murat	1	1
MSigDB C3 motifs ACATATC,MIR-190	0.0160263	0.616198	60	52	PAX6	NLGN1, STC1, WSB1	MSigDB	1	1
GO:0043009 - chordate embryonic development	0.0162002	0.48839	203	198	ADAM10, CEBPA, FUT8, GAS1	BCL2L11, HOXA3, HOXA5, LEF1, MAFF, TWIST1	GO	1	1
MSigDB C2 pathways HDACI_COLON_SUL_DN	0.0162002	0.702726	217	198	MBNL2, SORT1, TJP2	CALD1, CDK6, FAM3C, NUB1, PHLDA1, PRKAR1A	MSigDB	1	1
MSigDB C4 computational module_169	0.0162877	0.250234	97	95	AGA, CYBB, HLA-DOA	CDK6, LMO2, STK17A, TRIB2	MSigDB	1	1
MSigDB C3 motifs V$AR_Q2	0.0162877	0.826461	130	95	MAP4K5	CDC42EP3, HOXA3, PFKFB4, SNAP25	MSigDB	1	1
MSigDB C3 motifs WTTGKCTG_UNKNOWN	0.016379	0.0228057	528	380	CD74, DEPDC6, DIXDC1, DPP10, HHEX, HLA-DOA, LTBP1, MAN1C1, PALM, RAP2B, REPS2, SORT1, UBE4B	CALD1, HDAC9, MEIS1, NOL3, TPM1, TRIB2, VIM, WSB1, XPO1	MSigDB	1	1
MSigDB C3 motifs V$AREB6_01	0.0165665	0.705947	278	199	ALDH1A1, MAP7, RTN1	ARRDC3, HDAC9, HOXD8, SLC16A6, SLC26A10, SNX13	MSigDB	1	1
MSigDB C3 motifs V$ATF_B	0.016629	0.126156	192	145	AGPAT4, DAAM2, LTBP1, MBNL2, PAK1	HOXD8, MAFF, PDLIM3, PITX2, SNAP25	MSigDB	1	1
MSigDB C4 computational module_92	0.016629	0.744652	149	145	CXCL12, TNFSF10	ADM, CXCL14, SNAP25, STC1, STC2	MSigDB	1	1
MSigDB C2 pathways GOLDRATH_MEMORY	0.0168629	0.251554	64	53	PDE8A, SOS2	CHPT1, SLC2A1, ZMAT3	MSigDB	1	1
MSigDB C2 pathways HOX_GENES	0.0168629	0.62321	56	53	HHEX	HOXA3, HOXA5, MEIS1	MSigDB	1	1
MSigDB C3 motifs GTATGAT,MIR-154,MIR-487	0.0168629	0.62321	70	53	GALC	ARID2, ETV1, TRIB2	MSigDB	1	1
MSigDB C3 motifs TCCAGAT,MIR-516-5P	0.0168638	0.0984961	109	96	EFNA5, ITGA9, SEMA4D, VAMP2	ARL4C, CXCL14, STC1, TRIB2	MSigDB	1	1
MSigDB C5 GO MEMBRANE_LIPID_METABOLIC_PROCESS	0.0168638	0.255129	101	96	PIGK, PLAA, SGMS1	B4GALNT1, CHPT1, PIK3C2A, ST8SIA5	MSigDB	1	1
MSigDB C3 motifs TGGTGCT,MIR-29A,MIR-29B,MIR-29C	0.017042	0.196933	521	448	AGPAT4, ASPH, GPR37, IFI30, LDLRAP1, NFIA, OSBPL11, PALM, QKI, SKI, SPTLC2	ARRDC3, CCND2, CDK6, COL3A1, INSIG1, OXTR, PGAP1, PSME4, TPM1, TRIB2	MSigDB	1	1
GO:0005575 - cellular_component	0.017092	1.13907e-11	16012	14694	ABCC4, ABHD6, ACSL5, ADAM10, ADCY2, ADORA3, AGA, AGPAT4, AGPS, AK1, AK3, AK5, ALDH1A1, ANXA11, ANXA4, APLP1, ARAP2, ARHGAP22, ARHGAP6, ASPH, ATP11A, ATP8B4, B3GALTL, B3GNT2, BCKDHB, BCL2, BLNK, BTBD11, C10orf116, C10orf128, C12orf39, C18orf1, C1QB, C1QC, C2orf40, C4orf32, C9orf3, CA4, CAPG, CAPS, CBLN4, CCDC6, CCNE2, CD47, CD74, CDC42SE2, CDK2, CDK5RAP2, CEBPA, CECR1, CHP, CHST9, CKAP2, CLEC7A, C…	ACSL3, ADAMTS5, ADM, ADSSL1, AKAP12, ANKRD28, ANKRD37, ARID2, ARL4C, ASNS, B4GALNT1, BCAT1, BCL2L11, C14orf118, C1orf187, C1QTNF1, C7orf44, C7orf68, CALD1, CAPRIN2, CCDC91, CCND2, CDC42EP3, CDK6, CHD2, CHD9, CHPT1, CLDN12, COL3A1, CSNK1A1, CTH, CXCL14, CYP3A5, DDIT3, DNAH9, DNAJB9, DUSP5, EMP1, ENO2, ERP27, ERRFI1, ETV1, ETV5, FAM3C, FAM57A, FN1, GAP43, GNG2, GOLGA4, GPRC5A, GRIA1, GRIK3, GSPT1, …	GO	1	1.87309e-07
GO:0042127 - regulation of cell proliferation	0.0172782	0.379402	603	585	ADAM10, BCL2, CD47, CDK2, CEBPA, GAS1, HHEX, IFI30, JAK2, PTPRC, PTPRK, TGFB2	ADM, CCND2, CDK13, CDK6, CTH, HOXA3, JAG1, NAMPT, ODZ1, PDGFC, PTN, VEGFA	GO	1	1
GO:0007517 - muscle development	0.0173163	0.50009	205	201	BCL2, SIRT2, SORT1, UTRN	HDAC9, HOMER1, JAG1, LEF1, TPM1, TWIST1	GO	1	1
GO:0009792 - embryonic development ending in birth or egg hatching	0.0173163	0.50009	206	201	ADAM10, CEBPA, FUT8, GAS1	BCL2L11, HOXA3, HOXA5, LEF1, MAFF, TWIST1	GO	1	1
GO:0016566 - specific transcriptional repressor activity	0.0174363	0.307904	20	20	HEXIM1	HDAC9, PURB	GO	1	1
MSigDB C5 GO GLUTAMATE_RECEPTOR_ACTIVITY	0.0174363	0.307904	20	20	GRM1	GRIA1, GRIK3	MSigDB	1	1
SMD 5MbChromTiles 2_187.5-192.5Mb	0.0174363	0.307904	114	20	STAT1	COL3A1, FN1	SMD	1	1
SMD cytobands 14q24.2	0.0174363	0.307904	113	20	PSEN1	PCNX, RGS6	SMD	1	1
GO:0018149 - peptide cross-linking	0.0174363	1	20	20		COL3A1, FN1	GO	1	1
MSigDB C2 pathways CANCERDRUGS_PROBCELL_UP	0.0174363	1	20	20		MALAT1, TMEM49	MSigDB	1	1
SMD cancerModules Angiogenesis	0.0174363	1	20	20		JAG1, MMP19	SMD	1	1
GO:0051325 - interphase	0.0174525	0.00867127	98	97	BCL2, CDK2, GAS1, PTPRC, TPD52L1, USH1C	BCAT1, CCND2, CDK6, GSPT1	GO	1	1
MSigDB C2 pathways UV-CMV_UNIQUE_HCMV_6HRS_UP	0.0174525	0.00867127	103	97	IFI27, PDE1A, PFKFB2, SAMHD1, TDRD7, TNFSF10	CCND2, DNAJB9, IGFBP2, RGS6	MSigDB	1	1
MSigDB C5 GO LIPID_BIOSYNTHETIC_PROCESS	0.0174525	0.101341	97	97	AGPS, CD74, PIGK, SGMS1	ADM, CHPT1, PIK3C2A, ST8SIA5	MSigDB	1	1
MSigDB C4 computational module_121	0.0174525	0.832758	99	97	EVI2A	BCAT1, EMP1, INSIG1, PTN	MSigDB	1	1
MSigDB C3 motifs ARGGGTTAA_UNKNOWN	0.0174525	1	125	97		GRIK3, RGS6, RPH3A, SLC16A6	MSigDB	1	1
MSigDB C3 motifs RCGCANGCGY_V$NRF1_Q6	0.0174859	0.841136	958	586	ADAM10, FUT8, GART, JAK2, MCM4, PAQR4, SET, ZMYND10	ARRDC3, DDIT3, DNAJB9, GOLGA4, HSPD1, JAG1, MGEA5, PAPD4, PGAP1, UBE2D3, ZCCHC7, ZFYVE16	MSigDB	1	1
MSigDB C3 motifs SMTTTTGT_UNKNOWN	0.017554	0.0705962	414	321	ATP8B4, FBN2, IL11RA, LTBP1, MTUS1, OGFRL1, PELI2, QKI, SET, TNFSF10	CALD1, CHD2, CSNK1A1, ETV1, HOXA5, LUC7L2, STC1, TRPM8	MSigDB	1	1
MSigDB C3 motifs V$PAX_Q6	0.0176998	0.0322666	266	202	CD74, CP, CRLF1, HHEX, RFX4, SLCO3A1, SNCAIP, TNFSF10	CHD2, ETV5, GRIA1, HOXA5, JAG1, TWIST1	MSigDB	1	1
MSigDB C3 motifs V$NMYC_01	0.0176998	0.308301	281	202	ADAM10, BCL2, CCDC6, MAP7, SNCAIP	ARRDC3, DNAJB9, ETV1, HSPD1, USP34, ZCCHC7	MSigDB	1	1
MSigDB C3 motifs V$CEBPB_02	0.0176998	0.715449	270	202	CP, EFNA5, RFX4	ARRDC3, CCND2, CHD2, HOXA5, PITX2, RASAL2	MSigDB	1	1
MSigDB C2 pathways JECHLINGER_EMT_UP	0.0177234	0.00297738	57	54	CTSZ, GAS1, IFIT1, PHGDH, STAT1	ASNS, UPP1, VIM	MSigDB	1	1
MSigDB C3 motifs CAGNYGKNAAA_UNKNOWN	0.0177234	0.258327	80	54	MYO18A, RHOBTB1	GRIK3, PITX2, TRIB2	MSigDB	1	1
MSigDB C3 motifs RRCCGTTA_UNKNOWN	0.0177234	0.258327	91	54	GART, NFIA	LUC7L2, STC2, VIM	MSigDB	1	1
SMD 5MbChromTiles 17_7.5-12.5Mb	0.0177234	0.630095	175	54	VAMP2	DNAH9, LOC284033, PDLIM5	SMD	1	1
MSigDB C2 pathways CORDERO_KRAS_KD_VS_CONTROL_DN	0.0177234	1	66	54		ETV5, PHLDA1, UPP1	MSigDB	1	1
SMD tissues cornea_sw	0.0177234	1	72	54		FN1, IGFBP2, TWIST1	SMD	1	1
GO:0019226 - transmission of nerve impulse	0.0178491	0.701387	329	322	GCHFR, GRM1, MBP, PXK, SNCAIP	GRIA1, GRIK3, HOMER1, NLGN1, PCDHB16, PCDHB3, RIT2, SNAP25	GO	1	1
MSigDB C2 pathways IRITANI_ADPROX_VASC	0.0180074	0.0189767	155	148	ARHGAP22, CAPG, GPR126, IFI27, LAMP2, RGS10, SORD	ARL4C, CDC42EP3, ENO2, TPM1, UPP1	MSigDB	1	1
MSigDB C3 motifs V$STAT5A_04	0.0180074	0.284428	217	148	BLNK, DIXDC1, GPR34, P2RY12	ANKRD28, ARRDC3, GRIA1, PITX2, SYTL2	MSigDB	1	1
MSigDB C3 motifs V$FOXJ2_01	0.0180074	0.754778	191	148	TGFB2, TLE4	FLJ13197, GAP43, PIK3C2A, RGS6, TWIST1	MSigDB	1	1
MSigDB C2 pathways HOFFMANN_BIVSBII_LGBII	0.0180539	0.00909905	124	98	CD74, FGL2, GIMAP4, IFI30, SEMA4D, SEPP1	CCND2, HSPD1, SLC2A3, XPO1	MSigDB	1	1
GO:0009952 - anterior/posterior pattern formation	0.0180539	0.83582	101	98	HHEX	HOXA3, HOXA5, HOXD8, LEF1	GO	1	1
GO:0015291 - secondary active transmembrane transporter activity	0.0184843	0.976968	221	204	SLCO2B1	SLC16A6, SLC26A10, SLC2A1, SLC2A14, SLC2A3, SLC4A4	GO	1	1
MSigDB C5 GO STRUCTURE_SPECIFIC_DNA_BINDING	0.0186081	0.636854	56	55	MSH6	HNRNPA2B1, PURB, ZNF638	MSigDB	1	1
MSigDB C3 motifs CATRRAGC_UNKNOWN	0.0186681	0.0348771	140	99	EFNA5, HHEX, MAP4K5, PAX6, TIAF1	HOXA3, ODZ1, RASAL2, STC2	MSigDB	1	1
SMD tissues Brain_sw	0.019065	0.0375218	446	326	APLP1, DPP10, FAM81A, HLA-E, MAST3, MBP, PAK1, RAP2A, SNCA, SORT1, SSX2IP	B4GALNT1, ENO2, GAP43, GRIA1, MCTP1, RIT2, RPH3A, RUFY3	SMD	1	1
GO:0030148 - sphingolipid biosynthetic process	0.0191438	0.32053	21	21	SGMS1	B4GALNT1, ST8SIA5	GO	1	1
MSigDB C2 pathways NITROGEN_METABOLISM	0.0191438	0.32053	21	21	CA4	ASNS, CTH	MSigDB	1	1
SMD 5MbChromTiles 2_60-65Mb	0.0191438	0.32053	116	21	B3GNT2	USP34, XPO1	SMD	1	1
GO:0007215 - glutamate signaling pathway	0.0191438	1	21	21		GRIK3, HOMER1	GO	1	1
MSigDB C4 computational module_362	0.0191438	1	21	21		JAG1, MMP19	MSigDB	1	1
SMD cancerModules module326	0.0191438	1	23	21		GAP43, OXTR	SMD	1	1
SMD cytobands 2p16.1	0.0191438	1	142	21		USP34, XPO1	SMD	1	1
GO:0007399 - nervous system development	0.0193063	0.406788	837	810	APLP1, BCL2, CDK5RAP2, EFNA5, GAS1, HHEX, MBP, PAX6, PHGDH, RAB23, RTN1, SEMA4D, SEPP1, SNCA, TGFB2, TTLL7	CDK6, GAP43, HOXA3, JAG1, LEF1, LRRC4C, NLGN1, ODZ1, PCDHB16, PCDHB3, PTN, RUFY3, SIM2, TWIST1, VEGFA	GO	1	1
MSigDB C4 computational module_53	0.0193218	0.00233217	404	391	CDK2, DHFR, DOCK2, EPB41L3, HLA-DMA, HLA-DQA1, IFIT1, LAPTM5, LIPA, MCM4, MNDA, MSH6, PAX6, PFKFB2, PTPRC, RGS10	ASNS, CCND2, CDK6, DUSP5, ENO2, IGFBP2, INSIG1, LMO2, SLC2A1	MSigDB	1	1
SMD cancerModules module18	0.0193218	0.0130233	414	391	CDK2, EPB41L3, GAS1, GPR126, HEG1, IFIT1, LAMP2, LPGAT1, MSH6, MTUS1, PFKFB2, PLSCR1, TFDP1, TIMP3	ACSL3, ASNS, ETV5, FN1, LEF1, PHLDA2, SLC2A1, TPM1, TRIB2	SMD	1	1
SMD cancerModules Testis genes	0.0196746	0.21333	287	266	ALDH1A1, CXADR, EPB41L3, GPRC5B, HSPA2, IFI27, TFDP1	AKAP12, IGFBP2, PTN, SNRPA1, TPM1, TRIB2, ZBTB20	SMD	1	1
MSigDB C3 motifs GCTTGAA,MIR-498	0.019935	0.55202	114	101	EXOC5, RBM24	ANKRD28, ARL4C, ARRDC3, MEIS1	MSigDB	1	1
MSigDB C4 computational module_88	0.0200781	4.08701e-08	832	814	ALDH1A1, APLP1, ATP11A, C10orf116, C1QB, CA4, CP, CRLF1, DPP4, EPB41L3, EPHX1, FBN2, FBXL7, FGFR2, FMO5, GAS1, GCHFR, GPRC5B, HLA-DMA, HLA-DQB1, HSPA2, IFI27, IFIT1, LAPTM5, NEBL, PALM, PAX6, PFKFB2, PPAP2C, RGS10, SEPP1, SHMT1, SLC9A3R1, SLCO2B1, SORD, ST6GAL1, TIMP3, TNFSF10, WWC1	ADM, CCND2, COL3A1, FN1, IGFBP2, INSIG1, LMO2, PHLDA1, PHLDA2, PTN, SLC2A3, SLC4A4, SNAP25, VEGFA, ZBTB20	MSigDB	1	0.000670637
GO:0001574 - ganglioside biosynthetic process	0.0202967	1	2	2		B4GALNT1	GO	1	1
GO:0002842 - positive regulation of T cell mediated immune response to tumor cell	0.0202967	1	2	2		HSPD1	GO	1	1
GO:0004019 - adenylosuccinate synthase activity	0.0202967	1	2	2		ADSSL1	GO	1	1
GO:0004066 - asparagine synthase (glutamine-hydrolyzing) activity	0.0202967	1	2	2		ASNS	GO	1	1
GO:0004084 - branched-chain-amino-acid transaminase activity	0.0202967	1	2	2		BCAT1	GO	1	1
GO:0004618 - phosphoglycerate kinase activity	0.0202967	1	2	2		PGK1	GO	1	1
GO:0004647 - phosphoserine phosphatase activity	0.0202967	1	2	2		PSPH	GO	1	1
GO:0004850 - uridine phosphorylase activity	0.0202967	1	2	2		UPP1	GO	1	1
GO:0005642 - annulate lamellae	0.0202967	1	3	2		XPO1	GO	1	1
GO:0006529 - asparagine biosynthetic process	0.0202967	1	2	2		ASNS	GO	1	1
GO:0007206 - activation of phospholipase C activity by metabotropic glutamate receptor signaling pathway	0.0202967	1	2	2		HOMER1	GO	1	1
GO:0008510 - sodium:bicarbonate symporter activity	0.0202967	1	2	2		SLC4A4	GO	1	1
GO:0009082 - branched chain family amino acid biosynthetic process	0.0202967	1	2	2		BCAT1	GO	1	1
GO:0015798 - myo-inositol transport	0.0202967	1	2	2		PGAP1	GO	1	1
GO:0016013 - syntrophin complex	0.0202967	1	3	2		SNTG1	GO	1	1
GO:0016080 - synaptic vesicle targeting	0.0202967	1	2	2		NLGN1	GO	1	1
GO:0019344 - cysteine biosynthetic process	0.0202967	1	2	2		CTH	GO	1	1
GO:0021542 - dentate gyrus development	0.0202967	1	2	2		LEF1	GO	1	1
GO:0031995 - insulin-like growth factor II binding	0.0202967	1	2	2		IGFBP2	GO	1	1
GO:0032422 - purine-rich negative regulatory element binding	0.0202967	1	2	2		PURB	GO	1	1
GO:0032792 - negative regulation of CREB transcription factor activity	0.0202967	1	2	2		DDIT3	GO	1	1
GO:0043047 - single-stranded telomeric DNA binding	0.0202967	1	2	2		HNRNPA2B1	GO	1	1
GO:0045906 - negative regulation of vasoconstriction	0.0202967	1	2	2		ADM	GO	1	1
GO:0046108 - uridine metabolic process	0.0202967	1	2	2		UPP1	GO	1	1
GO:0048550 - negative regulation of pinocytosis	0.0202967	1	2	2		NR1H3	GO	1	1
GO:0048563 - post-embryonic organ morphogenesis	0.0202967	1	2	2		BCL2L11	GO	1	1
GO:0050667 - homocysteine metabolic process	0.0202967	1	2	2		CTH	GO	1	1
GO:0009100 - glycoprotein metabolic process	0.0204687	0.000512456	157	153	AGA, B3GNT2, BCL2, FUT8, LIPA, MAN1C1, MAN2B1, PSEN1, PSENEN, ST6GAL1	MGEA5, NGLY1, PHLDA1, ST8SIA5, TNIP1	GO	1	1
MSigDB C3 motifs TGASTMAGC_V$NFE2_01	0.0204687	1	198	153		ETV5, MMP19, PHLDA2, SLC16A6, XPOT	MSigDB	1	1
MSigDB C3 motifs CACTTTG,MIR-520G,MIR-520H	0.0205488	0.333347	239	209	FBN2, RFX4, SET, SKI, TLE4	ARL4C, CCND2, CHD9, MGEA5, PTPN13, SLC2A3	MSigDB	1	1
MSigDB C3 motifs V$LEF1_Q6	0.0205488	0.979011	269	209	PAK1	ANKRD28, ARRDC3, CDK6, CHD2, FLJ13197, GAP43	MSigDB	1	1
MSigDB C3 motifs V$TAXCREB_01	0.0205878	0.284741	141	102	MBNL2, PAK1, VAMP2	CCND2, GSPT1, LUC7L2, MAFF	MSigDB	1	1
MSigDB C2 pathways CELLCYCLEPATHWAY	0.0209185	0.0602167	23	22	CDK2, TFDP1	CCND2, CDK6	MSigDB	1	1
MSigDB C2 pathways HDACI_COLON_SUL12HRS_UP	0.0209185	1	26	22		ARRDC3, ERRFI1	MSigDB	1	1
SMD 5MbChromTiles 17_65-70Mb	0.0209185	1	114	22		PRKAR1A, SLC16A6	SMD	1	1
SMD 5MbChromTiles 4_70-75Mb	0.0209185	1	83	22		RUFY3, SLC4A4	SMD	1	1
SMD 5MbChromTiles 7_135-140Mb	0.0209185	1	101	22		LUC7L2, PTN	SMD	1	1
SMD cytobands 18q12.3	0.0209185	1	99	22		RIT2, ST8SIA5	SMD	1	1
SMD cytobands 2q33.1	0.0209185	1	144	22		HSPD1, PGAP1	SMD	1	1
SMD cytobands 4q25	0.0209185	1	116	22		LEF1, PITX2	SMD	1	1
MSigDB C3 motifs V$USF_C	0.0209797	0.185954	284	210	AK3, CCDC6, PAX6, SET, SLC31A2, SNCAIP	AKAP12, ARRDC3, DNAJB9, ETV1, HOXA3, NLN	MSigDB	1	1
GO:0003674 - molecular_function	0.0212915	5.99136e-11	15173	14020	ABCC4, ABHD6, ACSL5, ADAM10, ADCY2, ADORA3, AGA, AGPAT4, AGPS, AK1, AK3, AK5, ALDH1A1, ANXA11, ANXA4, APLP1, ARAP2, ARHGAP22, ARHGAP6, ASPH, ATP11A, ATP8B4, B3GALTL, B3GNT2, BCKDHB, BCL2, BLNK, BTBD11, C10orf116, C18orf1, C1QB, C9orf3, CA4, CAPG, CAPS, CCDC6, CCNE2, CD47, CD74, CDC42SE2, CDK2, CDK5RAP2, CEBPA, CECR1, CHP, CHST9, CLEC7A, CLIC4, CNTN3, COL28A1, COL8A2, COL9A2, COLEC12, CP, CPD, CRL…	ACSL3, ADAMTS5, ADM, ADSSL1, AKAP12, ANKRD28, ARID2, ARL4C, ASNS, B4GALNT1, BCAT1, BCL2L11, C7orf68, CALD1, CCND2, CDC42EP3, CDK13, CDK6, CFLAR, CHD2, CHD9, CHPT1, CLDN12, COL3A1, CSNK1A1, CTH, CXCL14, CYP3A5, DDIT3, DNAH9, DNAJB9, DUSP5, EFCAB3, ENO2, ERRFI1, ETV1, ETV5, FAM3C, FN1, GAP43, GNG2, GPRC5A, GRIA1, GRIK3, GSPT1, HDAC9, HNRNPA2B1, HOMER1, HOXA3, HOXA5, HOXD8, HSPD1, IGFBP2, INSIG1, JA…	GO	1	9.8486e-07
MSigDB C4 computational MORF_STK17A	0.0215118	0.777068	174	155	BCL2, FAM55C	JAG1, PIK3C2A, SIM2, SLC2A1, STK17A	MSigDB	1	1
MSigDB C3 motifs V$STAT5A_02	0.0219326	0.853055	146	104	GSN	CCND2, CHD2, EMP1, STC1	MSigDB	1	1
MSigDB C2 pathways KUMAR_HOXA_DIFF	0.0220156	0.00885183	468	335	BLNK, C1QC, EPHX1, GIMAP4, GRAMD3, IFI27, IFIT1, IFIT2, IFIT3, PSIP1, RYR1, SPTLC2, ST6GAL1	B4GALNT1, CSNK1A1, HOXA5, LEF1, MEIS1, PDK1, UPP1, XPO1	MSigDB	1	1
MSigDB C3 motifs V$FAC1_01	0.0220461	0.0664089	227	156	BLNK, MAP4K5, PDCD4, REPS2, SALL3, TIAF1	CSNK1A1, GRIK3, HDAC9, PITX2, USP34	MSigDB	1	1
MSigDB C3 motifs V$HFH3_01	0.0220461	0.317181	197	156	CEBPA, FUT8, NFIA, REPS2	CDC42EP3, ETV1, ETV5, PIK3C2A, TWIST1	MSigDB	1	1
MSigDB C2 pathways HESS_HOXAANMEIS1_DN	0.0223883	0.662681	70	59	CEBPA	ASNS, BCAT1, SNRPA1	MSigDB	1	1
MSigDB C2 pathways HESS_HOXAANMEIS1_UP	0.0223883	0.662681	70	59	CEBPA	ASNS, BCAT1, SNRPA1	MSigDB	1	1
MSigDB C2 pathways LEE_MYC_E2F1_DN	0.0223883	0.662681	64	59	NETO2	IGFBP2, NR1H3, REPS1	MSigDB	1	1
MSigDB C4 computational MORF_FEN1	0.0223883	1	65	59		GSPT1, SNRPA1, SSBP1	MSigDB	1	1
MSigDB C3 motifs V$E4BP4_01	0.022589	0.547646	226	157	AK3, ALDH1A1, PELI2	ARRDC3, ETV5, HSPD1, PGK1, RGS6	MSigDB	1	1
MSigDB C2 pathways HDACI_COLON_BUT48HRS_DN	0.0226246	0.573129	116	105	IFIT1, TIMP3	CALD1, CDK6, STC2, XPOT	MSigDB	1	1
Biocarta 68 - Cyclins and Cell Cycle Regulation	0.022759	0.0651789	23	23	CDK2, TFDP1	CCND2, CDK6	Biocarta	1	1
MSigDB C2 pathways HDACI_COLON_CLUSTER5	0.022759	0.345096	23	23	IFIT1	STC2, XPOT	MSigDB	1	1
GO:0043498 - cell surface binding	0.022759	1	23	23		HSPD1, VEGFA	GO	1	1
MSigDB C2 pathways ZELLER_MYC_UP	0.022759	1	26	23		CCND2, HSPD1	MSigDB	1	1
MSigDB C5 GO HEPARIN_BINDING	0.022759	1	23	23		ODZ1, VEGFA	MSigDB	1	1
MSigDB C2 pathways HOHENKIRK_MONOCYTE_DEND_UP	0.0233299	3.76792e-06	111	106	C1QB, CD74, CEBPA, DPP4, HLA-DPA1, HLA-DQA1, HLA-DQB1, ITPKB, LIPA, RNASE6, ST6GAL1	CCND2, DUSP5, NR1H3, TRIB2	MSigDB	1	0.0616206
MSigDB C2 pathways NELSON_ANDROGEN_UP	0.0233938	0.0237925	86	60	ABCC4, CPD, SEPP1, SORD	AKAP12, DNAJB9, SNAP25	MSigDB	1	1
MSigDB C3 motifs ACTWSNACTNY_UNKNOWN	0.0233938	0.668846	108	60	SLC9A3R1	ADM, SNTG1, XPO1	MSigDB	1	1
MSigDB C3 motifs GTTAAAG,MIR-302B	0.0233938	0.668846	69	60	MOBKL2B	HOXA5, PURB, TMEM45A	MSigDB	1	1
MSigDB C4 computational module_183	0.0233938	1	65	60		HNRNPA2B1, SNRPA1, ZNF638	MSigDB	1	1
GO:0002682 - regulation of immune system process	0.0234972	0.0306231	280	276	ADAM10, C1QB, C1QC, CD47, CD74, HLA-DMA, HLA-DOA, MSR1, PTPRC, TGFB2	CDK6, COL3A1, HSPD1, JAG1, NR1H3, PURB, VEGFA	GO	1	1
MSigDB C3 motifs WGGAATGY_V$TEF1_Q6	0.0234972	0.133196	392	276	CDK2, CRLF1, FGFR2, LRRC1, MBNL2, PDE1A, SLC31A2, SLC9A3R1	ACSL3, CDK6, DDIT3, PPFIBP1, RASAL2, SYTL2, TPM1	MSigDB	1	1
MSigDB C4 computational module_8	0.0235998	0.00775879	419	405	ALDH1A1, ANXA4, CDK2, CPD, CXADR, GCHFR, LPGAT1, MSH6, PTPRK, SEPP1, SLC9A3R1, SORD, ST6GAL1, TFDP1, TJP2	ACSL3, ASNS, FN1, GSPT1, PHLDA2, PSPH, SSBP1, STK17A, TPM1	MSigDB	1	1
MSigDB C3 motifs ATAAGCT,MIR-21	0.0240484	0.309628	118	107	PDCD4, SKI, TIMP3	JAG1, PITX2, PURB, UBE2D3	MSigDB	1	1
SMD cancerModules Membranal receptors	0.0240707	0.00287194	487	474	CRLF1, CSF2RA, CXCL12, EFNA5, EVI2A, FGFR2, GPRC5B, HLA-DMB, HLA-DOA, HLA-DRA, LAPTM5, LILRA2, PPAP2C, PTPRC, RYR1, STAT1, TNFSF10, TYROBP	ADM, AKAP12, CXCL14, DUSP5, GPRC5A, JAG1, OXTR, PFKFB4, SLC4A4, STC1	SMD	1	1
MSigDB C3 motifs AATGGAG,MIR-136	0.0244234	0.674899	80	61	PLCXD3	PPA2, PSME4, PURB	MSigDB	1	1
GO:0006886 - intracellular protein transport	0.0245982	0.467135	418	408	CD74, EXPH5, JAK2, MYRIP, PEX6, SORT1, STON2, TGFB2	AKAP12, NLGN1, PGAP1, RAB3GAP2, RPH3A, SYTL2, XPO1, ZFYVE16, ZMAT3	GO	1	1
GO:0048066 - pigmentation during development	0.0246636	0.357045	26	24	BCL2	BCL2L11, MREG	GO	1	1
KEGG 00910 - Nitrogen metabolism	0.0246636	0.357045	24	24	CA4	ASNS, CTH	KEGG	1	1
MSigDB C2 pathways HSA00910_NITROGEN_METABOLISM	0.0246636	0.357045	24	24	CA4	ASNS, CTH	MSigDB	1	1
MSigDB C2 pathways POD1_KO_MOST_DN	0.0246636	0.357045	26	24	GALC	ADM, LRRFIP1	MSigDB	1	1
SMD 5MbChromTiles 5_150-155Mb	0.0246636	0.357045	114	24	GM2A	GRIA1, TNIP1	SMD	1	1
GO:0048489 - synaptic vesicle transport	0.0246636	1	24	24		NLGN1, SNAP25	GO	1	1
MSigDB C1 pos chr17p12	0.0246636	1	46	24		DNAH9, LOC284033	MSigDB	1	1
MSigDB C2 pathways BRCA1_SW480_UP	0.0246636	1	25	24		DDIT3, IGFBP2	MSigDB	1	1
SMD 5MbChromTiles 1_175-180Mb	0.0246636	1	108	24		RASAL2, RGS8	SMD	1	1
SMD cancerModules Glycolysis and TCA cycle	0.0246636	1	24	24		ENO2, PGK1	SMD	1	1
MSigDB C3 motifs YATGNWAAT_V$OCT_C	0.0251605	0.0333019	371	280	ALDH1A1, CCDC6, CDK2, GPRC5B, MBNL2, MTUS1, NFIA, PAX6, SALL3, SNCAIP	ADM, ETV1, HDAC9, HOXA3, HOXA5, KCNIP4, PITX2	MSigDB	1	1
MSigDB C3 motifs V$LBP1_Q6	0.0254332	0.0765726	229	162	BTBD11, F11R, MAN1C1, MBNL2, RASGEF1A, SSX2IP	CCND2, GRIK3, RGS8, SLC26A10, SYTL2	MSigDB	1	1
MSigDB C4 computational GCM_RAN	0.0254332	0.341948	197	162	ABHD6, MAPK8IP1, RAP2A, TAF9B	ACSL3, CHD9, GSPT1, TAF9B, WSB1	MSigDB	1	1
MSigDB C3 motifs V$OCT1_03	0.0254332	0.949784	242	162	MS4A7	CHD2, HDAC9, HOXA3, JAG1, UBE2D3	MSigDB	1	1
MSigDB C5 GO INTERPHASE_OF_MITOTIC_CELL_CYCLE	0.0254773	0.103748	62	62	CDK2, TPD52L1, USH1C	BCAT1, CDK6, GSPT1	MSigDB	1	1
MSigDB C1 pos chr17q23	0.0254773	0.680841	105	62	CA4	EFCAB3, PRKAR1A, TMEM49	MSigDB	1	1
MSigDB C2 pathways GERY_CEBP_TARGETS	0.0255253	0.319608	143	109	BCKDHB, CD47, WWC1	ADSSL1, DDIT3, DNAJB9, TMEM45A	MSigDB	1	1
MSigDB C4 computational module_321	0.0255253	0.319608	112	109	ANXA4, LTBP1, MYO1E	ACSL3, CCND2, FAM3C, PHLDA1	MSigDB	1	1
GO:0005539 - glycosaminoglycan binding	0.0255253	0.593507	111	109	APLP1, FGFR2	FN1, ODZ1, PTN, VEGFA	GO	1	1
MSigDB C4 computational MORF_CASP10	0.0255253	0.86603	117	109	FAM55C	PIK3C2A, SIM2, SLC2A1, STK17A	MSigDB	1	1
MSigDB C3 motifs CTAWWWATA_V$RSRFC4_Q2	0.0260217	0.586731	370	282	ASPH, EFHD1, RAP2B, RHOBTB1, SNCAIP	CDC42EP3, HDAC9, PITX2, STC1, SYTL2, TRIB2, TWIST1	MSigDB	1	1
MSigDB C3 motifs V$HFH4_01	0.0260283	0.800356	211	163	MYO1E, NFIA	ETV1, FLJ13197, HOXA3, PIK3C2A, TWIST1	MSigDB	1	1
MSigDB C3 motifs V$TFIII_Q6	0.0260283	0.800356	209	163	ADAM10, PLXNC1	CCND2, JAG1, LOC284033, NR1H3, XPO1	MSigDB	1	1
MSigDB C1 pos chr12p13	0.0260283	0.950707	289	163	CLEC7A	CCND2, ENO2, GPRC5A, SLC2A14, SLC2A3	MSigDB	1	1
MSigDB C2 pathways HSC_MATURE_FETAL	0.0264598	0.00599213	331	283	ADAM10, CHP, CPD, CYBB, IFIT1, LAMP2, MAP4K5, SNCA, ST6GAL1, TAF9B, TRIM59, ZDHHC2	ASNS, CDC42EP3, GSPT1, SLC25A37, SLC2A1, SNX13, TAF9B	MSigDB	1	1
MSigDB C2 pathways LU_IL4BCELL	0.0265553	0.0278673	97	63	EVI2A, FGL2, HLA-DRB5, TLR7	CFLAR, GNG2, RGS6	MSigDB	1	1
MSigDB C2 pathways COCAINE_BRAIN_5D_UP	0.0265553	0.107542	64	63	CD47, PALM, VAMP2	DNAJB9, GOLGA4, GRIA1	MSigDB	1	1
MSigDB C2 pathways LEE_ACOX1_DN	0.0265553	0.107542	65	63	DPP4, GPR37, SLCO2B1	NR1H3, PHLDA1, REPS1	MSigDB	1	1
GO:0048705 - skeletal system morphogenesis	0.0265553	0.319126	64	63	GAS1, TGFB2	HOXA3, HOXA5, HOXD8	GO	1	1
GO:0030018 - Z disc	0.026631	1	25	25		HOMER1, PDLIM5	GO	1	1
MSigDB C2 pathways ADIP_HUMAN_DN	0.026631	1	27	25		COL3A1, FN1	MSigDB	1	1
MSigDB C3 motifs TTCCGTT,MIR-191	0.026631	1	29	25		CCND2, GAP43	MSigDB	1	1
MSigDB C5 GO CALMODULIN_BINDING	0.026631	1	25	25		CALD1, RIT2	MSigDB	1	1
SMD 5MbChromTiles 2_172.5-177.5Mb	0.026631	1	115	25		HOXD8, PDK1	SMD	1	1
SMD cancerModules Heparin binding	0.026631	1	26	25		FN1, PTN	SMD	1	1
MSigDB C2 pathways TAKEDA_NUP8_HOXA9_3D_UP	0.0266323	8.82047e-09	187	164	ALDH1A1, ARHGAP22, DDX58, EPSTI1, EVI2A, IFI27, IFI6, IFIH1, IFIT1, IFIT2, IFIT3, MAP7, PLSCR1, RHOBTB1, RNASE6, RTN1, STAT1	HOXA3, HOXA5, MALAT1, MEIS1, PTPN13	MSigDB	1	0.000144815
MSigDB C3 motifs GTGGGTGK_UNKNOWN	0.0266356	0.77281	300	222	ARHGAP6, EPB41L3, MTUS1	GRIA1, HOXA3, LUC7L2, PITX2, TPM1, TWIST1	MSigDB	1	1
GO:0005515 - protein binding	0.0268297	5.32148e-06	7577	7262	ADAM10, AGPAT4, AK1, ANXA11, APLP1, ARHGAP6, BCKDHB, BCL2, BLNK, BTBD11, C1QB, CAPG, CCDC6, CCNE2, CD47, CD74, CDC42SE2, CDK2, CDK5RAP2, CEBPA, CECR1, CLEC7A, CLIC4, CNTN3, COL28A1, COL8A2, COLEC12, CRLF1, CSF2RA, CSRP1, CXADR, CXCL12, CYBB, DAAM2, DBNDD2, DDX58, DEPDC6, DIAPH3, DIXDC1, DOCK10, DOCK2, DOCK5, DPP4, DSC2, EFHD1, EFNA5, EIF4EBP2, ELOVL1, EPB41L2, EPB41L3, EPB41L4A, EXPH5, EZR, F11R,…	ACSL3, ADAMTS5, ADM, AKAP12, ANKRD28, ARID2, BCAT1, BCL2L11, CALD1, CCND2, CDC42EP3, CDK6, CFLAR, CHD9, CLDN12, COL3A1, CSNK1A1, CXCL14, DDIT3, DNAJB9, ERRFI1, FAM3C, FN1, GAP43, GRIA1, GRIK3, GSPT1, HDAC9, HNRNPA2B1, HOMER1, HSPD1, IGFBP2, INSIG1, JAG1, KCNIP4, LEF1, LMO2, LRRC4C, LRRFIP1, LUC7L2, NAMPT, NGLY1, NLGN1, NOL3, NR1H3, PCDHB16, PCDHB3, PDGFC, PDLIM3, PDLIM5, PHLDA1, PIK3C2A, PITX2, P…	GO	1	0.0869743
GO:0031667 - response to nutrient levels	0.0270557	0.603421	113	111	BCL2, CP	ASNS, DDIT3, STC1, STC2	GO	1	1
MSigDB C2 pathways YAGI_AML_PROG_ASSOC	0.0270557	0.870894	128	111	PEX6	BCAT1, CDK6, COL3A1, XPO1	MSigDB	1	1
MSigDB C3 motifs GGCACTT,MIR-519E	0.0270557	0.870894	124	111	QKI	ARL4C, MGEA5, MMP19, PPA2	MSigDB	1	1
MSigDB C3 motifs V$YY1_Q6	0.0272451	0.354357	255	165	CCDC6, DEPDC6, OSBPL11, UBE4B	CSNK1A1, ETV1, SNAP25, SNX13, TRA2A	MSigDB	1	1
MSigDB C2 pathways AGED_MOUSE_NEOCORTEX_UP	0.0276574	0.00108368	68	64	AK3, CTSS, CTSZ, IFI27, MPEG1, SET	DDIT3, NUB1, VIM	MSigDB	1	1
MSigDB C2 pathways BASSO_GERMINAL_CENTER_CD40_DN	0.0276574	0.325827	72	64	BLNK, ST6GAL1	ARL4C, HDAC9, TRIB2	MSigDB	1	1
MSigDB C3 motifs V$CDP_01	0.0276574	1	96	64		CHD2, HOXA3, MEIS1	MSigDB	1	1
MSigDB C2 pathways HDACI_COLON_BUT_DN	0.0276675	0.116373	248	224	CDK2, HLA-DQB1, IFIT1, LAMP2, MBNL2, PSEN1, TIMP3	CALD1, CCND2, CDK6, PRKAR1A, STC2, XPOT	MSigDB	1	1
MSigDB C3 motifs TTTNNANAGCYR_UNKNOWN	0.0278411	0.87326	134	112	BLNK	KCNIP4, MEIS1, RASAL2, USP34	MSigDB	1	1
MSigDB C3 motifs AGCACTT,MIR-93,MIR-302A,MIR-302B,MIR-302C,MIR-302D,MIR-372,MIR-373,MIR-520E,MIR-520A,MIR-526B,MIR-520B,MIR-520C,MIR-520D	0.0282625	0.770451	344	287	MBNL2, MTUS1, SSX2IP, TLE4	BCL2L11, CCND2, ETV1, FAM57A, LEF1, LUC7L2, PURB	MSigDB	1	1
MSigDB C2 pathways CMV-UV_HCMV_6HRS_UP	0.0286399	0.00468032	121	113	IFI27, IFIT3, PDE1A, PFKFB2, SAMHD1, TDRD7, TNFSF10	CCND2, DNAJB9, IGFBP2, RGS6	MSigDB	1	1
SMD cancerModules module300	0.0286596	0.0114428	27	26	CXCL12, GSN, RYR1	CALD1, OXTR	SMD	1	1
MSigDB C2 pathways IDX_TSA_DN_CLUSTER4	0.0286596	0.380294	27	26	2010-09-10	LRRFIP1, ZFAND6	MSigDB	1	1
MSigDB C4 computational GCM_BCL2L1	0.0286596	0.380294	35	26	TAF9B	GSPT1, TAF9B	MSigDB	1	1
MSigDB C5 GO RAS_GTPASE_ACTIVATOR_ACTIVITY	0.0286596	0.380294	29	26	ALDH1A1	ERRFI1, RASAL2	MSigDB	1	1
GO:0006826 - iron ion transport	0.0286596	1	28	26		SFXN3, SLC25A37	GO	1	1
MSigDB C1 pos chr20p12	0.0286596	1	78	26		JAG1, SNAP25	MSigDB	1	1
MSigDB C2 pathways RORIE_ES_PNET_DN	0.0286596	1	28	26		GAP43, TRIB2	MSigDB	1	1
MSigDB C4 computational module_306	0.0286596	1	26	26		ENO2, PGK1	MSigDB	1	1
MSigDB C2 pathways HSA04115_P53_SIGNALING_PATHWAY	0.0287836	0.332511	68	65	CCNE2, CDK2	CCND2, CDK6, ZMAT3	MSigDB	1	1
MSigDB C3 motifs TGTTTGY_V$HNF3_Q6	0.0288469	0.0887257	759	559	BLNK, EFNA5, GPR37, IL11RA, ITPKB, JAM3, LTBP1, MGST1, NFIA, PDCD4, REPS2, RFX4, RTN1, SLC9A3R1, TLE4	CALD1, FLJ13197, HOXA3, JAG1, KCNIP4, LOC284033, MEIS1, PITX2, RIT2, SNAP25, ZNF395	MSigDB	1	1
SMD cancerModules module181	0.0294523	0.344558	121	114	BCL2, CECR1, IRF8	ANKRD28, C13orf18, HDAC9, ZNF395	SMD	1	1
MSigDB C2 pathways ALCALAY_AML_NPMC_DN	0.0297861	2.79015e-06	187	169	FAM105A, GALC, GSN, HLA-DMA, HLA-DPA1, HLA-DRA, HLA-DRB1, ITGA9, MCM4, MICAL1, PLXNC1, REPS2, RGS10, TFDP1	HDAC9, NGLY1, SEPT9, STK32B, TRIB2	MSigDB	1	0.0456441
MSigDB C3 motifs SYATTGTG_UNKNOWN	0.0297861	0.370902	238	169	GALC, PLXNC1, RFX4, RTN1	BCL2L11, GRIK3, MEIS1, PITX2, RASAL2	MSigDB	1	1
MSigDB C3 motifs V$AR_Q6	0.0297861	0.816384	264	169	RBM24, SOS2	GAP43, HDAC9, HOXA3, PITX2, UBE2D3	MSigDB	1	1
MSigDB C3 motifs V$USF_Q6_01	0.0297861	0.816384	246	169	ADAM10, SLC31A2	AKAP12, ETV1, HOXA3, KCNE4, STC2	MSigDB	1	1
GO:0017016 - Ras GTPase binding	0.0299338	0.0323331	70	66	DAAM2, DIAPH3, EXPH5, MYRIP	RAB11FIP3, RPH3A, SYTL2	GO	1	1
MSigDB C4 computational MORF_UNG	0.0299338	0.703547	76	66	SET	GSPT1, SNRPA1, SSBP1	MSigDB	1	1
MSigDB C1 pos chr2q31	0.0299338	1	128	66		COL3A1, HOXD8, PDK1	MSigDB	1	1
SMD cancerModules Immune response	0.0301294	2.68243e-06	363	356	CAPG, CRLF1, CTSS, CXCL12, CYBB, DPP4, EPHX1, EVI2A, HLA-DMB, HLA-DOA, HLA-DRA, IFI27, IFIT1, IRF8, LILRA2, MNDA, RNASE6, ST6GAL1, STAT1, TNFSF10, TYROBP	ADM, BCAT1, CXCL14, EMP1, FN1, INSIG1, PTN, SH2B2	SMD	1	0.04389
MSigDB C3 motifs YTAAYNGCT_UNKNOWN	0.0302783	0.0188579	155	115	EFHD1, EPSTI1, HHEX, PELI2, RAP2B, TNFSF10	CCND2, KCNIP4, LUC7L2, SYTL2	MSigDB	1	1
GO:0006564 - L-serine biosynthetic process	0.0302908	0.0536868	3	3	PHGDH	PSPH	GO	1	1
GO:0000015 - phosphopyruvate hydratase complex	0.0302908	1	4	3		ENO2	GO	1	1
GO:0000300 - peripheral to membrane of membrane fraction	0.0302908	1	3	3		BCL2L11	GO	1	1
GO:0001968 - fibronectin binding	0.0302908	1	3	3		VEGFA	GO	1	1
GO:0001996 - positive regulation of heart rate by epinephrine-norepinephrine	0.0302908	1	3	3		TPM1	GO	1	1
GO:0002755 - MyD88-dependent toll-like receptor signaling pathway	0.0302908	1	3	3		HSPD1	GO	1	1
GO:0004142 - diacylglycerol cholinephosphotransferase activity	0.0302908	1	3	3		CHPT1	GO	1	1
GO:0004634 - phosphopyruvate hydratase activity	0.0302908	1	4	3		ENO2	GO	1	1
GO:0005686 - snRNP U2	0.0302908	1	3	3		SNRPA1	GO	1	1
GO:0006167 - AMP biosynthetic process	0.0302908	1	3	3		ADSSL1	GO	1	1
GO:0006663 - platelet activating factor biosynthetic process	0.0302908	1	3	3		CHPT1	GO	1	1
GO:0006701 - progesterone biosynthetic process	0.0302908	1	3	3		ADM	GO	1	1
GO:0016198 - axon choice point recognition	0.0302908	1	3	3		GAP43	GO	1	1
GO:0021615 - glossopharyngeal nerve morphogenesis	0.0302908	1	3	3		HOXA3	GO	1	1
GO:0030332 - cyclin binding	0.0302908	1	3	3		CDK6	GO	1	1
GO:0032059 - bleb	0.0302908	1	3	3		TPM1	GO	1	1
GO:0032236 - positive regulation of calcium ion transport via store-operated calcium channel activity	0.0302908	1	3	3		HOMER1	GO	1	1
GO:0032281 - alpha-amino-3-hydroxy-5-methyl-4-isoxazolepropionic acid selective glutamate receptor complex	0.0302908	1	3	3		GRIA1	GO	1	1
GO:0035005 - phosphatidylinositol-4-phosphate 3-kinase activity	0.0302908	1	3	3		PIK3C2A	GO	1	1
GO:0042789 - mRNA transcription from RNA polymerase II promoter	0.0302908	1	3	3		DDIT3	GO	1	1
GO:0045604 - regulation of epidermal cell differentiation	0.0302908	1	3	3		MAFF	GO	1	1
GO:0048645 - organ formation	0.0302908	1	3	3		HOXA3	GO	1	1
GO:0051496 - positive regulation of stress fiber formation	0.0302908	1	3	3		TPM1	GO	1	1
GO:0051967 - negative regulation of synaptic transmission, glutamatergic	0.0302908	1	3	3		GRIK3	GO	1	1
SMD 5MbChromTiles 18_35-40Mb	0.0302908	1	20	3		RIT2	SMD	1	1
SMD cytobands 4q21.3	0.0302908	1	15	3		PTPN13	SMD	1	1
SMD cytobands 7q21.12	0.0302908	1	21	3		CLDN12	SMD	1	1
SMD cytobands 8q11.22	0.0302908	1	14	3		SNTG1	SMD	1	1
GO:0016049 - cell growth	0.0304438	0.199393	171	170	ADAM10, BCL2, FGFR2, SGMS1, TGFB2	CAPRIN2, CHPT1, CTH, EMP1, IGFBP2	GO	1	1
SMD cytobands 3q26.1	0.030748	0.0127022	155	27	GPR160, PLD1, TNFSF10	NLGN1, WSB1	SMD	1	1
GO:0006664 - glycolipid metabolic process	0.030748	0.0862785	28	27	GALC, GM2A	B4GALNT1, ST8SIA5	GO	1	1
GO:0045785 - positive regulation of cell adhesion	0.030748	0.0862785	27	27	CD47, TGFB2	CDK6, TPM1	GO	1	1
MSigDB C2 pathways CMV_UV-CMV_COMMON_HCMV_6HRS_DN	0.030748	0.0862785	28	27	CXCL12, GAS1	ADM, MEIS1	MSigDB	1	1
MSigDB C2 pathways ST_GAQ_PATHWAY	0.030748	0.0862785	28	27	ITPKB, PLD1	PDK1, PITX2	MSigDB	1	1
MSigDB C2 pathways UVC_HIGH_D6_DN	0.030748	0.0862785	31	27	CXCL12, TLE4	ARL4C, TRIB2	MSigDB	1	1
GO:0042542 - response to hydrogen peroxide	0.030748	0.391602	28	27	BCL2	DDIT3, PXDN	GO	1	1
MSigDB C2 pathways FASPATHWAY	0.030748	0.391602	30	27	PAK1	CFLAR, PTPN13	MSigDB	1	1
MSigDB C2 pathways GH_EXOGENOUS_EARLY_UP	0.030748	0.391602	29	27	IFIT2	CDC42EP3, PGK1	MSigDB	1	1
MSigDB C2 pathways UVC_HIGH_D8_DN	0.030748	0.391602	30	27	HEG1	EMP1, TWIST1	MSigDB	1	1
GO:0001707 - mesoderm formation	0.030748	1	28	27		LEF1, PRKAR1A	GO	1	1
GO:0005834 - heterotrimeric G-protein complex	0.030748	1	28	27		GNG2, RGS6	GO	1	1
GO:0030879 - mammary gland development	0.030748	1	29	27		BCL2L11, LEF1	GO	1	1
MSigDB C4 computational module_367	0.030748	1	29	27		GAP43, OXTR	MSigDB	1	1
MSigDB C5 GO G1_S_TRANSITION_OF_MITOTIC_CELL_CYCLE	0.030748	1	27	27		BCAT1, GSPT1	MSigDB	1	1
SMD 5MbChromTiles 3_112.5-117.5Mb	0.030748	1	114	27		GAP43, ZBTB20	SMD	1	1
SMD cytobands 2q35	0.030748	1	128	27		FN1, IGFBP2	SMD	1	1
SMD cytobands 7q33	0.030748	1	139	27		LUC7L2, PTN	SMD	1	1
SMD tissues mitochondrial_genome_sw	0.030748	1	34	27		LRRFIP1, ZBTB20	SMD	1	1
MSigDB C2 pathways CTNNB1_oncogenic_signature	0.031108	0.0339094	86	67	COL8A2, FRYL, PHACTR2, QKI	CHD9, DUSP5, PIK3C2A	MSigDB	1	1
SMD cancerModules B Lymphoma expression clusters	0.031108	0.34582	75	67	LIPA, TLE4	INSIG1, MGEA5, WSB1	SMD	1	1
SMD tissues t-cell_plus1_sw	0.031108	0.708967	105	67	DPP4	CDK6, CFLAR, SYTL2	SMD	1	1
GO:0045211 - postsynaptic membrane	0.0311179	0.627402	120	116	MPDZ, UTRN	GRIA1, GRIK3, HOMER1, NLGN1	GO	1	1
MSigDB C3 motifs TGACATY_UNKNOWN	0.0314861	0.0203567	685	496	BCL2, BLNK, CCDC6, DSC2, FBXO32, FGFR2, GBP5, LTBP1, MAP7, NEBL, PBXIP1, PELI2, PTPRC, RFX4, SNCAIP, TGFB2	AKAP12, CALD1, CDC42EP3, CDK6, MEIS1, ODZ1, PPFIBP1, PSME4, RGS6, SLC16A6	MSigDB	1	1
MSigDB C3 motifs GCCATNTTG_V$YY1_Q6	0.0316145	0.971816	442	294	APLP1, CCDC6	CCND2, CHD2, CSNK1A1, ETV1, SNX13, TRA2A, WSB1	MSigDB	1	1
MSigDB C2 pathways VERHAAK_AML_NPM1_MUT_VS_WT_UP	0.0317867	3.43189e-06	189	172	ABCC4, ADCY2, ARHGAP22, C1QB, EPB41L3, FGL2, IFI30, LTBP1, PRDM2, SEPP1, SMPDL3A, SNCAIP, SORT1, TNFSF10	HOXA5, JAG1, MCTP1, MEIS1, PHLDA1	MSigDB	1	0.0561286
SMD cancerModules module309	0.0317867	0.000328441	184	172	C10orf116, F11R, GPR160, GPRC5B, LYZ, MAP7, NEBL, RHOBTB1, SLC9A3R1, TMEM98, WWC1	CXCL14, CYP3A5, GPRC5A, IGFBP2, ODZ1	SMD	1	1
MSigDB C5 GO CELL_DEVELOPMENT	0.0318595	0.0169592	579	568	ANXA4, BCL2, BLNK, CD74, HSPA2, IFI6, MYO18A, PSEN1, PTPRC, RTN1, SEMA4D, SNCA, STAT1, TGFB2, TIAF1, TNFSF10, TPD52L1, UBE4B	ASNS, BCL2L11, CDK6, CFLAR, HSPD1, LRRC4C, NLGN1, NOL3, PHLDA2, STK17A, VEGFA	MSigDB	1	1
SMD cancerModules B-Lymphoma expression clusters	0.031971	0.063084	128	117	BCL2, CECR1, CTSZ, IRF8, ST6GAL1	ANKRD28, C13orf18, HDAC9, ZNF395	SMD	1	1
MSigDB C5 GO INTERPHASE	0.0323061	0.0355297	68	68	CDK2, PTPRC, TPD52L1, USH1C	BCAT1, CDK6, GSPT1	MSigDB	1	1
KEGG 04115 - p53 signaling pathway	0.0323061	0.352442	69	68	CCNE2, CDK2	CCND2, CDK6, ZMAT3	KEGG	1	1
MSigDB C2 pathways BRENTANI_DEATH	0.0323061	0.352442	76	68	BCL2, TNFSF10	CFLAR, EMP1, STK17A	MSigDB	1	1
MSigDB C2 pathways CMV_HCMV_TIMECOURSE_ALL_UP	0.0324425	0.162416	470	429	CDK2, HEXIM1, IFIT3, KCNS3, PLSCR1, PSENEN, SAMHD1, SLC9A3R1, TBC1D12, TNFSF10, WWC1	ASNS, DNAJB9, GAP43, HOMER1, LEF1, PDLIM3, PITX2, RGS6, ZNF131	MSigDB	1	1
MSigDB C3 motifs V$NFKB_Q6_01	0.0324718	0.959051	237	173	SIRT2	ETV1, SNAP25, TNIP1, TRIB2, UBE2D3	MSigDB	1	1
MSigDB C5 GO CYTOSKELETON	0.0327819	0.0344516	368	362	CAPG, CDK5RAP2, CLIC4, EPB41L2, EZR, GSN, MAP7, PCGF5, RP1-21O18.1, SIRT2, SLC9A3R1, UTRN	CALD1, CDC42EP3, DNAH9, LRRFIP1, PDLIM5, SEPT9, TPM1, VIM	MSigDB	1	1
MSigDB C4 computational module_330	0.0328948	0.0140377	28	28	CXCL12, GSN, RYR1	CALD1, OXTR	MSigDB	1	1
SMD 5MbChromTiles 14_65-70Mb	0.0328948	0.0918355	127	28	GALNTL1, PLEKHH1	BCL2L11, PCNX	SMD	1	1
SMD 5MbChromTiles 14_67.5-72.5Mb	0.0328948	0.0918355	139	28	GALNTL1, PSEN1	PCNX, RGS6	SMD	1	1
GO:0004693 - cyclin-dependent protein kinase activity	0.0328948	0.402705	30	28	CDK2	CDK13, CDK6	GO	1	1
MSigDB C2 pathways STANELLE_E2F1_UP	0.0328948	0.402705	29	28	CCNE2	CFLAR, ENO2	MSigDB	1	1
MSigDB C5 GO SPHINGOLIPID_METABOLIC_PROCESS	0.0328948	0.402705	29	28	SGMS1	B4GALNT1, ST8SIA5	MSigDB	1	1
GO:0030426 - growth cone	0.0328948	1	29	28		RUFY3, SNAP25	GO	1	1
KEGG 00252 - Alanine and aspartate metabolism	0.0328948	1	28	28		ADSSL1, ASNS	KEGG	1	1
MSigDB C4 computational GCM_CSNK1A1	0.0328948	1	36	28		CSNK1A1, LUC7L2	MSigDB	1	1
MSigDB C4 computational module_281	0.0328948	1	28	28		DUSP5, SSBP1	MSigDB	1	1
MSigDB C4 computational module_385	0.0328948	1	28	28		FN1, PTN	MSigDB	1	1
SMD cytobands 12p13.2	0.0328948	1	116	28		EMP1, GPRC5A	SMD	1	1
SMD tissues b-cells_expanded_sw	0.0331662	3.31592e-09	329	174	BLNK, CD74, CYBB, EPHX1, HHEX, HLA-DMB, HLA-DOA, HLA-DPA1, HLA-DQA1, HLA-DQB1, HLA-DRA, HLA-DRB1, IFI27, IFI30, IL13RA1, IRF8, PRDM2, RNASE6	C13orf18, INSIG1, LMO2, SLC2A1, TRIO	SMD	1	5.4454e-05
MSigDB C3 motifs V$MEIS1_01	0.0331662	0.959803	252	174	PSIP1	DDIT3, ETV1, GRIK3, RGS6, TNIP1	MSigDB	1	1
MSigDB C3 motifs TGATTTRY_V$GFI1_01	0.0332232	0.25563	301	234	AGPAT4, COLEC12, DEPDC6, FBXO32, MSR1, SNCA	FN1, HOXA3, HOXA5, PITX2, SNAP25, STC1	MSigDB	1	1
MSigDB C4 computational GNF2_DNM1	0.0335281	0.719513	75	69	VAMP2	GAP43, RPH3A, SNAP25	MSigDB	1	1
MSigDB C3 motifs AGGGCAG,MIR-18A	0.0337183	0.369428	138	119	AGPAT4, MBNL2, QKI	ARL4C, ETV5, PFKFB4, TRIB2	MSigDB	1	1
MSigDB C2 pathways ET743_SARCOMA_DN	0.0338157	0.804775	269	235	FBXL7, FRYL, PTPRK	ACSL3, CFLAR, JAG1, SLC2A1, STK17A, UBE2D3	MSigDB	1	1
MSigDB C3 motifs V$MYB_Q3	0.0338697	0.0417173	256	175	CDK2, HHEX, IL11RA, LTBP1, PLXNC1, SHMT1, SORT1	ANKRD28, DDIT3, SLC16A6, STC1, XPO1	MSigDB	1	1
GO:0007166 - cell surface receptor linked signal transduction	0.0340083	0.018869	1741	1424	ADAM10, ADORA3, CD47, CEBPA, CXCL12, DIXDC1, EIF4EBP2, FGFR2, FUT8, GAS1, GPR126, GPR160, GPR34, GPR37, GPRC5B, GPSM2, GRM1, HHEX, IL13RA1, ITGA9, JAK2, LPAR1, LPAR5, NPY2R, P2RY12, PSEN1, PSENEN, PTPRC, PTPRK, REPS2, RGS18, SKI, SLC9A3R1, SORT1, TGFB2, TIMP3, TLE4	AKAP12, COL3A1, CSNK1A1, FN1, GAP43, GNG2, GPRC5A, GRIK3, HOMER1, JAG1, LEF1, MCHR1, OXTR, PDGFC, PTN, RGS6, STC1, STC2, TRIO, UBE2D3, VEGFA, ZFYVE16	GO	1	1
MSigDB C3 motifs TGTTTAC,MIR-30A-5P,MIR-30C,MIR-30D,MIR-30B,MIR-30E-5P	0.0341513	0.132021	582	503	CCNE2, LPGAT1, LRRC8D, MBNL2, MICAL1, PCGF5, PHACTR2, PLCXD3, QKI, SSX2IP, TIMP3, TTLL7, USP48	BCL2L11, C13orf18, CSNK1A1, GOLGA4, HDAC9, NLGN1, PAPD4, PTPN13, STC1, XPO1	MSigDB	1	1
GO:0008610 - lipid biosynthetic process	0.0341659	0.181147	310	299	AGPAT4, AGPS, C9orf3, CD74, ELOVL1, LPGAT1, PIGK, SGMS1	ADM, B4GALNT1, CHPT1, NR1H3, PGAP1, PIK3C2A, ST8SIA5	GO	1	1
SMD cancerModules module9	0.0341663	0.0074295	388	365	ALDH1A1, ANXA4, CDK2, CPD, CXADR, GCHFR, LPGAT1, MSH6, PTPRK, SLC9A3R1, SORD, ST6GAL1, TFDP1, TJP2	ACSL3, ASNS, FN1, GSPT1, PHLDA2, PSPH, STK17A, TPM1	SMD	1	1
MSigDB C3 motifs V$IRF_Q6	0.0345824	0.0156415	247	176	ACSL5, ADORA3, CCDC6, CYBB, FUT8, IFIT2, PLXNC1, TLR7	CDK6, ETV5, LMO2, PITX2, TWIST1	MSigDB	1	1
GO:0008083 - growth factor activity	0.0345824	0.399769	182	176	CECR1, CXCL12, JAK2, TGFB2	JAG1, PDGFC, PTN, PXDN, VEGFA	GO	1	1
MSigDB C3 motifs V$MZF1_02	0.0345824	0.625055	238	176	GART, KCNS3, UBE4B	CHD2, CXCL14, MGEA5, STC2, XPO1	MSigDB	1	1
MSigDB C3 motifs V$SMAD4_Q6	0.0345824	0.625055	248	176	CXADR, HHEX, UBE4B	CALD1, CDK6, DUSP5, HOXA3, RASAL2	MSigDB	1	1
MSigDB C4 computational MORF_AP3D1	0.0346125	1	130	120		PGK1, PRKAR1A, SSBP1, XPO1	MSigDB	1	1
MSigDB C2 pathways POD1_KO_UP	0.0346364	0.133824	416	366	ADCY2, CA4, COL8A2, EPB41L4A, HELLS, LTBP1, NFIA, PALM, PHGDH, PTPRK	CCND2, COL3A1, ETV5, FN1, IGFBP2, KCNT2, MEIS1, PTN	MSigDB	1	1
MSigDB C2 pathways CORDERO_KRAS_KD_VS_CONTROL_UP	0.0347739	0.135523	84	70	LAMP2, TGFB2, TIMP3	CALD1, MGEA5, TPM1	MSigDB	1	1
MSigDB C2 pathways FETAL_LIVER_ENRICHED_TRANSCRIPTION_FACTORS	0.0347739	0.365615	81	70	HHEX, SIRT2	DDIT3, ETV5, NR1H3	MSigDB	1	1
MSigDB C3 motifs ATTCTTT,MIR-186	0.0350212	0.629828	273	237	IGSF11, MBNL2, QKI, SGPP1	COL3A1, JAG1, PDGFC, PFKFB4, PSPH, PURB	MSigDB	1	1
MSigDB C2 pathways H2O2_CSBDIFF_C1	0.0350985	0.413605	33	29	SLC31A2	COL3A1, PHLDA1	MSigDB	1	1
MSigDB C5 GO GENERATION_OF_A_SIGNAL_INVOLVED_IN_CELL_CELL_SIGNALING	0.0350985	0.413605	29	29	SNCAIP	NLGN1, SNAP25	MSigDB	1	1
Biocarta 392 - Actions of Nitric Oxide in the Heart	0.0350985	1	33	29		PRKAR1A, VEGFA	Biocarta	1	1
GO:0048332 - mesoderm morphogenesis	0.0350985	1	30	29		LEF1, PRKAR1A	GO	1	1
MSigDB C1 pos chr4q25	0.0350985	1	61	29		PITX2, PPA2	MSigDB	1	1
MSigDB C1 pos chr5q32	0.0350985	1	37	29		CSNK1A1, TNIP1	MSigDB	1	1
MSigDB C2 pathways INFLAMMATORY_RESPONSE_PATHWAY	0.0350985	1	29	29		COL3A1, FN1	MSigDB	1	1
SMD 5MbChromTiles 7_22.5-27.5Mb	0.0350985	1	149	29		HOXA5, TRA2A	SMD	1	1
SMD cancerModules Trachea genes	0.0351109	4.31346e-06	376	367	ALDH1A1, ANXA4, C10orf116, CPD, EPHX1, FUCA1, GAS1, GPR126, HLA-DQB1, HSPA2, IFI27, LAPTM5, LTBP1, MTUS1, PPAP2C, PTPRC, PTPRK, SLC9A3R1, ST6GAL1, TIMP3, TNFSF10	ADM, DUSP5, FN1, GPRC5A, IGFBP2, MAFF, PHLDA2, TPM1	SMD	1	0.0705207
MSigDB C2 pathways PENG_RAPAMYCIN_DN	0.0353044	0.628868	229	177	CD47, GM2A, IFI30	ASNS, GSPT1, PGK1, SNRPA1, SSBP1	MSigDB	1	1
MSigDB C4 computational module_64	0.0353406	0.00106823	517	506	CRLF1, CSF2RA, CXCL12, EFNA5, EVI2A, FGFR2, GPRC5B, HLA-DMB, HLA-DOA, HLA-DRA, HLA-DRB5, LAPTM5, LILRA2, PPAP2C, PTPRC, RYR1, SEMA4D, STAT1, TNFSF10, TYROBP	ADM, AKAP12, CXCL14, DUSP5, GPRC5A, JAG1, OXTR, PFKFB4, SLC4A4, STC1	MSigDB	1	1
MSigDB C3 motifs AGCATTA,MIR-155	0.0355203	0.0235561	134	121	CD47, PSIP1, QKI, SGK3, SKI, TLE4	ARID2, BCAT1, MEIS1, UBE2D3	MSigDB	1	1
MSigDB C5 GO ENZYME_ACTIVATOR_ACTIVITY	0.0355203	0.379332	125	121	ALDH1A1, PLAA, TPD52L1	ERRFI1, RAB3GAP2, RASAL2, RGS6	MSigDB	1	1
MSigDB C3 motifs RGAGGAARY_V$PU1_Q6	0.0355898	0.0753167	522	368	ADORA3, BCL2, CA4, HHEX, LAMP2, PAX6, PLXNC1, PSEN1, PSIP1, SLC9A3R1, TYROBP	ANKRD28, CHD2, PFKFB4, PITX2, SLC16A6, STC2, TWIST1, VIM	MSigDB	1	1
MSigDB C4 computational module_568	0.0360433	0.139708	73	71	ADAM10, LAMP2, PLSCR1	ACSL3, TRIB2, VEGFA	MSigDB	1	1
GO:0007584 - response to nutrient	0.0360433	0.372163	71	71	BCL2, CP	DDIT3, STC1, STC2	GO	1	1
GO:0042995 - cell projection	0.0362845	0.178371	453	438	ADCY2, CLIC4, EZR, GCHFR, MBP, MPDZ, MYRIP, SLC9A3R1, TGFB2, TTLL7, USH1C	CDK6, DNAH9, GAP43, GRIK3, MCHR1, RUFY3, SNAP25, SPAG4, TPM1	GO	1	1
SMD cancerModules Immune (defense) response	0.0364419	0.0244088	124	122	EVI2A, HLA-DMB, HLA-DOA, HLA-DRA, LILRA2, RNASE6	BCAT1, EMP1, INSIG1, PTN	SMD	1	1
MSigDB C3 motifs RTTTNNNYTGGM_UNKNOWN	0.0364419	0.384272	158	122	FXYD5, REPS2, SLC31A2	ANKRD28, CALD1, ETV1, GRIA1	MSigDB	1	1
GO:0009991 - response to extracellular stimulus	0.0364419	0.654677	125	122	BCL2, CP	ASNS, DDIT3, STC1, STC2	GO	1	1
MSigDB C4 computational MORF_CDC10	0.0364419	0.894664	146	122	CDK2	PGK1, PSME4, XPO1, ZNF131	MSigDB	1	1
GO:0007167 - enzyme linked receptor protein signaling pathway	0.0365609	0.0775618	379	370	EIF4EBP2, FGFR2, FUT8, HHEX, JAK2, PTPRK, REPS2, SKI, SORT1, TGFB2, TIMP3	COL3A1, FN1, PDGFC, PTN, TRIO, UBE2D3, VEGFA, ZFYVE16	GO	1	1
GO:0008361 - regulation of cell size	0.0367762	0.228721	180	179	ADAM10, BCL2, FGFR2, SGMS1, TGFB2	CAPRIN2, CHPT1, CTH, EMP1, IGFBP2	GO	1	1
MSigDB C3 motifs V$CP2_02	0.0367762	0.228721	261	179	DSC2, IL11RA, LTBP1, RTN1, RYR1	CALD1, CDC42EP3, ETV1, PITX2, RGS8	MSigDB	1	1
MSigDB C3 motifs V$SP1_01	0.0367762	0.636414	241	179	ADAM10, BCL2, PAK1	DNAH9, GAP43, HOXA3, SLC2A1, UBE2D3	MSigDB	1	1
MSigDB C3 motifs V$TCF4_Q5	0.0367762	0.636414	249	179	MAP4K5, PLSCR1, PRDM2	ANKRD28, CHD2, PGAP1, SYTL2, USP34	MSigDB	1	1
GO:0030017 - sarcomere	0.0373364	0.734621	72	72	RYR1	HOMER1, PDLIM5, TPM1	GO	1	1
MSigDB C2 pathways YAO_P4_KO_VS_WT_UP	0.0373364	0.734621	87	72	BCL2	ADM, MEG3, MEIS1	MSigDB	1	1
MSigDB C4 computational MORF_MYC	0.0373364	0.734621	81	72	BCL2	RPH3A, SLC2A1, STK17A	MSigDB	1	1
Biocarta 104 - FAS signaling ( CD95 )	0.0373579	0.424307	30	30	PAK1	CFLAR, PTPN13	Biocarta	1	1
GO:0008066 - glutamate receptor activity	0.0373579	0.424307	30	30	GRM1	GRIA1, GRIK3	GO	1	1
GO:0050770 - regulation of axonogenesis	0.0373579	0.424307	32	30	SEMA4D	LRRC4C, RUFY3	GO	1	1
SMD 5MbChromTiles 12_12.5-17.5Mb	0.0373579	0.424307	105	30	MGST1	EMP1, GPRC5A	SMD	1	1
MSigDB C2 pathways YAGI_AML_PROGNOSIS	0.0373579	1	35	30		CDK6, XPO1	MSigDB	1	1
MSigDB C4 computational MORF_RAP1A	0.0373772	0.187031	140	123	AGPS, FRYL, LPGAT1, UTRN	CHD9, JAG1, PIK3C2A, SLC2A1	MSigDB	1	1
SMD cancerModules module198	0.0373772	0.187031	136	123	CNTN3, GPR126, MS4A6A, TPD52L1	PSME4, SFXN3, TNIP1, TRIO	SMD	1	1
MSigDB C5 GO RNA_BINDING	0.0375146	0.93602	259	241	HEXIM1, TLR7	HNRNPA2B1, LRRFIP1, NOL3, PURB, XPOT, ZNF638	MSigDB	1	1
MSigDB C3 motifs V$MYOD_Q6_01	0.0375261	0.416169	263	180	CD47, FBXO32, GPR37, PSIP1	AKAP12, ARRDC3, GRIK3, LEF1, SIM2	MSigDB	1	1
SMD cancerModules module53	0.0377611	6.46371e-07	763	732	ALDH1A1, APLP1, ATP11A, C10orf116, C1QB, CA4, CP, CRLF1, CXCL12, DPP4, EPB41L3, EPHX1, FBN2, FBXL7, FMO5, GAS1, GCHFR, HSPA2, IFI27, IFIT1, LAPTM5, NEBL, PALM, PAX6, PFKFB2, PPAP2C, RGS10, SLC9A3R1, SLCO2B1, SORD, ST6GAL1, TIMP3, TNFSF10, WWC1	ADM, CCND2, COL3A1, FN1, IGFBP2, INSIG1, LMO2, PHLDA2, PTN, SIM2, SLC4A4, SNAP25, ZBTB20	SMD	1	0.0105914
MSigDB C3 motifs V$IPF1_Q4	0.0382853	0.235405	267	181	FUT8, PELI2, RHOBTB1, SALL3, TLE4	CDC42EP3, FLJ13197, ODZ1, PITX2, SNTG1	MSigDB	1	1
MSigDB C3 motifs V$NKX62_Q2	0.0382853	0.235405	247	181	DIXDC1, EPB41L3, PELI2, RHOBTB1, TNFSF10	CALD1, CDC42EP3, CHD2, TWIST1, XPO1	MSigDB	1	1
MSigDB C3 motifs V$GATA1_02	0.0382853	0.420254	254	181	HHEX, PELI2, RFX4, SNCA	CDC42EP3, CHD2, HDAC9, PITX2, STC2	MSigDB	1	1
SMD cancerModules module276	0.0383262	0.190708	135	124	BCL2, CECR1, CTSZ, IRF8	ANKRD28, C13orf18, HDAC9, ZNF395	SMD	1	1
MSigDB C2 pathways CELL_SURFACE_RECEPTOR_LINKED_SIGNAL_TRANSDUCTION	0.0383262	0.663409	145	124	IL13RA1, PTPRC	CSNK1A1, OXTR, STC1, STC2	MSigDB	1	1
GO:0008643 - carbohydrate transport	0.038653	0.739474	74	73	SORT1	SLC2A1, SLC2A14, SLC2A3	GO	1	1
MSigDB C2 pathways BRCA1KO_MEF_DN	0.038653	0.739474	81	73	SEPP1	COL3A1, GOLGA4, GSPT1	MSigDB	1	1
MSigDB C3 motifs V$LHX3_01	0.0390539	0.238768	234	182	ALDH1A1, DIXDC1, NEBL, SALL3, TLE4	PCNX, PITX2, RGS8, SNTG1, TRPM8	MSigDB	1	1
MSigDB C3 motifs V$NFAT_Q6	0.0390539	0.424332	252	182	ARHGAP6, CAPG, CCDC6, SNCAIP	ANKRD28, COL3A1, EMP1, ETV5, PITX2	MSigDB	1	1
MSigDB C5 GO CELLULAR_LIPID_METABOLIC_PROCESS	0.0394574	0.459056	255	244	AGPS, CD74, PIGK, PLAA, SGMS1	ADM, B4GALNT1, CHPT1, CYP3A5, PIK3C2A, ST8SIA5	MSigDB	1	1
MSigDB C1 pos chr12q14	0.0396716	1	70	31		MMP19, XPOT	MSigDB	1	1
SMD 5MbChromTiles 17_62.5-67.5Mb	0.0396716	1	158	31		PRKAR1A, SLC16A6	SMD	1	1
MSigDB C3 motifs V$NERF_Q2	0.0398318	0.0508642	258	183	FGFR2, FXYD5, IL11RA, ITPKB, NFIA, PAX6, SLCO2B1	CHD2, DDIT3, JAG1, PITX2, TWIST1	MSigDB	1	1
MSigDB C3 motifs V$ATF1_Q6	0.0398318	0.242143	242	183	DAAM2, MBNL2, PAK1, PDE1A, USP48	CALD1, DDIT3, MAFF, SNAP25, STC2	MSigDB	1	1
MSigDB C3 motifs V$HMGIY_Q6	0.0398318	0.849389	254	183	PLXDC2, TM6SF1	ANKRD28, LOC284033, MEIS1, PITX2, RASAL2	MSigDB	1	1
MSigDB C4 computational module_24	0.0399527	0.00813128	449	446	ALDH1A1, C1QB, EPHX1, FBN2, FUCA1, GCHFR, IFIT1, LAPTM5, RGS10, SEPP1, SHMT1, SLC9A3R1, SLCO2B1, SORD, ST6GAL1, TIMP3	ADM, COL3A1, FN1, IGFBP2, INSIG1, LMO2, PHLDA2, SLC2A3, VEGFA	MSigDB	1	1
MSigDB C2 pathways IDX_TSA_DN_CLUSTER3	0.039993	7.8432e-06	80	74	ANXA11, CSRP1, CXCL12, EPHX1, GGTA1, IFI30, PCGF5, SIRT2, TPD52L1	AKAP12, PHLDA1, TPM1	MSigDB	1	0.128103
MSigDB C3 motifs CCCNNNNNNAAGWT_UNKNOWN	0.039993	0.152518	108	74	ADCY2, DEPDC6, OSBPL11	AKAP12, LMO2, SNAP25	MSigDB	1	1
MSigDB C4 computational module_358	0.039993	0.152518	80	74	HLA-DRB3, LIPA, TLE4	INSIG1, MGEA5, WSB1	MSigDB	1	1
MSigDB C2 pathways GUO_HEX_UP	0.039993	0.744239	88	74	RTN1	AKAP12, LUC7L2, PTPN13	MSigDB	1	1
GO:0000900 - translation repressor activity, nucleic acid binding	0.0401834	0.0709358	4	4	PAIP2B	PURB	GO	1	1
GO:0003873 - 6-phosphofructo-2-kinase activity	0.0401834	0.0709358	4	4	PFKFB2	PFKFB4	GO	1	1
GO:0004563 - beta-N-acetylhexosaminidase activity	0.0401834	0.0709358	4	4	GM2A	MGEA5	GO	1	1
GO:0006003 - fructose 2,6-bisphosphate metabolic process	0.0401834	0.0709358	4	4	PFKFB2	PFKFB4	GO	1	1
GO:0003828 - alpha-N-acetylneuraminate alpha-2,8-sialyltransferase activity	0.0401834	1	4	4		ST8SIA5	GO	1	1
GO:0004427 - inorganic diphosphatase activity	0.0401834	1	4	4		PPA2	GO	1	1
GO:0004740 - pyruvate dehydrogenase (acetyl-transferring) kinase activity	0.0401834	1	4	4		PDK1	GO	1	1
GO:0005000 - vasopressin receptor activity	0.0401834	1	5	4		OXTR	GO	1	1
GO:0005172 - vascular endothelial growth factor receptor binding	0.0401834	1	4	4		VEGFA	GO	1	1
GO:0005862 - muscle thin filament tropomyosin	0.0401834	1	4	4		TPM1	GO	1	1
GO:0030259 - lipid glycosylation	0.0401834	1	4	4		B4GALNT1	GO	1	1
GO:0032376 - positive regulation of cholesterol transport	0.0401834	1	4	4		NR1H3	GO	1	1
GO:0032735 - positive regulation of interleukin-12 production	0.0401834	1	4	4		HSPD1	GO	1	1
GO:0042149 - cellular response to glucose starvation	0.0401834	1	4	4		ASNS	GO	1	1
GO:0042805 - actinin binding	0.0401834	1	4	4		PDLIM5	GO	1	1
GO:0043032 - positive regulation of macrophage activation	0.0401834	1	4	4		HSPD1	GO	1	1
GO:0045071 - negative regulation of viral genome replication	0.0401834	1	4	4		TNIP1	GO	1	1
GO:0045747 - positive regulation of Notch signaling pathway	0.0401834	1	4	4		JAG1	GO	1	1
GO:0046469 - platelet activating factor metabolic process	0.0401834	1	4	4		CHPT1	GO	1	1
GO:0046696 - lipopolysaccharide receptor complex	0.0401834	1	4	4		HSPD1	GO	1	1
GO:0048341 - paraxial mesoderm formation	0.0401834	1	5	4		LEF1	GO	1	1
SMD 5MbChromTiles 3_175-180Mb	0.0401834	1	18	4		NLGN1	SMD	1	1
SMD 5MbChromTiles 4_17.5-22.5Mb	0.0401834	1	40	4		KCNIP4	SMD	1	1
SMD 5MbChromTiles X_122.5-127.5Mb	0.0401834	1	13	4		ODZ1	SMD	1	1
SMD cytobands 2q36.2	0.0401834	1	16	4		ACSL3	SMD	1	1
MSigDB C3 motifs TTGGAGA,MIR-515-5P,MIR-519E	0.0402655	0.671962	149	126	FAM84B, FGFR2	ARRDC3, ETV1, SLC4A4, SNAP25	MSigDB	1	1
GO:0030154 - cell differentiation	0.0403861	0.0468639	1347	1288	ARHGAP22, BCL2, BLNK, C1QC, CD74, CDK5RAP2, CEBPA, CLIC4, DOCK2, EFNA5, F11R, GAS1, HHEX, HLA-DMA, HLA-DOA, HSPA2, IRF8, JAK2, MSR1, OSGIN2, PAX6, PBXIP1, PTPRC, QKI, RP1-21O18.1, RTN1, SEMA4D, SKI, SORT1, TDRD7, TGFB2, TTLL7	CDK6, GAP43, HDAC9, HOMER1, JAG1, LEF1, LRRC4C, MAFF, MMP19, MREG, NLGN1, NR1H3, PSME4, PURB, RUFY3, SIM2, SLC2A14, TPM1, TWIST1, VEGFA	GO	1	1
MSigDB C5 GO ACTIN_CYTOSKELETON	0.0412557	0.0289815	129	127	CAPG, CLIC4, EPB41L2, EZR, GSN, SLC9A3R1	CDC42EP3, PDLIM5, SEPT9, TPM1	MSigDB	1	1
GO:0035295 - tube development	0.0412557	0.408825	130	127	BCL2, CEBPA, HHEX	BCL2L11, HOXA5, SIM2, TWIST1	GO	1	1
GO:0043687 - post-translational protein modification	0.0413454	0.323464	1177	1131	ADAM10, BCL2, CDK2, DOCK5, FGFR2, JAK2, LPAR1, MAP4K5, MAST3, PAK1, PIGK, PRKCB, PSEN1, PSENEN, PTPRC, PTPRK, PXK, SET, SGK3, SIRT2, STAT1, TGFB2, UBE4B	CCND2, CDK13, CDK6, COL3A1, CSNK1A1, DUSP5, FN1, HDAC9, PDGFC, PDK1, PGAP1, PRKAR1A, PTPN13, STK17A, STK32B, TRIB2, TRIO, UBE2D3	GO	1	1
GO:0019898 - extrinsic to membrane	0.0413563	0.0481086	76	75	EPB41L2, EPB41L3, EPB41L4A, EZR	GNG2, RGS6, SYTL2	GO	1	1
GO:0031267 - small GTPase binding	0.0413563	0.0481086	79	75	DAAM2, DIAPH3, EXPH5, MYRIP	RAB11FIP3, RPH3A, SYTL2	GO	1	1
MSigDB C4 computational module_491	0.0413563	0.0481086	78	75	ADAM10, HLA-DRA, LAMP2, PLSCR1	ACSL3, TRIB2, VEGFA	MSigDB	1	1
MSigDB C2 pathways AGEING_BRAIN_UP	0.0414159	7.99686e-06	209	185	BCL2, CLIC4, CSRP1, EFHD1, FGFR2, FRYL, ITPKB, LAMP2, LTBP1, NEBL, PLXNC1, SEPP1, SEPT10, TLE4	CALD1, PDLIM3, PDLIM5, PIK3C2A, SLC4A4	MSigDB	1	0.130605
MSigDB C3 motifs V$DR4_Q2	0.0414159	0.967224	270	185	GART	ACSL3, ADM, ENO2, HOXA3, UBE2D3	MSigDB	1	1
MSigDB C2 pathways HDACI_COLON_BUT30MIN_DN	0.0420381	0.0201509	37	32	LAMP2, MBNL2, PSEN1	CALD1, PRKAR1A	MSigDB	1	1
GO:0031674 - I band	0.0420381	0.44513	32	32	RYR1	HOMER1, PDLIM5	GO	1	1
MSigDB C2 pathways DORSAM_HOXA9_UP	0.0420381	0.44513	35	32	ALDH1A1	CTH, VIM	MSigDB	1	1
MSigDB C2 pathways PARK_MSCS_DIFF	0.0420381	0.44513	36	32	GIMAP6	MALAT1, PRKAR1A	MSigDB	1	1
SMD cytobands 2p14	0.0420381	0.44513	203	32	ANXA4	MEIS1, ZNF638	SMD	1	1
SMD 5MbChromTiles 7_100-105Mb	0.0420381	1	168	32		LHFPL3, SH2B2	SMD	1	1
MSigDB C3 motifs TTCYNRGAA_V$STAT5B_01	0.0421458	0.473127	347	248	ASPH, MYO18A, PLSCR1, RAP2A, TLR7	C1QTNF1, CCND2, ETV5, FN1, MAFF, STC1	MSigDB	1	1
MSigDB C3 motifs V$NFKAPPAB65_01	0.0422221	0.855721	243	186	DSC2, SIRT2	CDK6, SLC16A6, TNIP1, TRIB2, UBE2D3	MSigDB	1	1
MSigDB C3 motifs TGACCTTG_V$SF1_Q6	0.0422221	0.967827	258	186	VAMP2	ANKRD28, CHD2, HSPD1, RPH3A, SNTG1	MSigDB	1	1
GO:0006796 - phosphate metabolic process	0.0422923	0.326706	1029	976	ADAM10, BCL2, CDK2, DOCK5, FGFR2, JAK2, LPAR1, MAP4K5, MAST3, PAK1, PIP4K2A, PRKCB, PSEN1, PTPRC, PTPRK, PXK, SGK3, SIRT2, STAT1, TGFB2	CCND2, CDK13, CDK6, CSNK1A1, DUSP5, PDGFC, PDK1, PGK1, PIK3C2A, PPA2, PRKAR1A, PTPN13, STK17A, STK32B, TRIB2, TRIO	GO	1	1
MSigDB C3 motifs V$ETF_Q6	0.0427429	0.0500822	121	76	CCDC6, MAN1C1, NFIA, USP48	GRIK3, RASAL2, RGS8	MSigDB	1	1
MSigDB C2 pathways BRENTANI_CELL_CYCLE	0.0427429	0.161257	86	76	CCNE2, CDK2, GAS1	CCND2, CDK6, GSPT1	MSigDB	1	1
MSigDB C4 computational module_98	0.0427641	0.39547	392	382	CCNE2, CDK2, MAP7, MNDA, PAX6, STAT1, TFDP1, TIAF1	CCND2, DUSP5, ETV1, HNRNPA2B1, LMO2, MEIS1, PHLDA1, SNRPA1	MSigDB	1	1
MSigDB C4 computational MORF_SOD1	0.0428355	0.990026	278	249	SET	GSPT1, HSPD1, PRKAR1A, SNRPA1, SSBP1, XPOT	MSigDB	1	1
GO:0055085 - transmembrane transport	0.0432774	0.907462	136	129	PEX6	SLC2A1, SLC2A14, SLC2A3, ZMAT3	GO	1	1
MSigDB C3 motifs V$MYB_Q5_01	0.0438627	0.0222735	270	188	CDK2, HHEX, IL11RA, LTBP1, MYO18A, PLXNC1, RFX4, SHMT1	ANKRD28, CCND2, DDIT3, SLC16A6, XPO1	MSigDB	1	1
MSigDB C3 motifs TTAYRTAA_V$E4BP4_01	0.0438627	0.0571768	272	188	AK3, ALDH1A1, CAPS, MBNL2, PELI2, RAP2B, UTRN	ARRDC3, ETV5, KCNIP4, PGK1, RGS6	MSigDB	1	1
MSigDB C2 pathways VENTRICLES_UP	0.0438627	0.130009	206	188	CXADR, GRM1, IFI27, ITGA9, TJP2, VPS13D	ACSL3, CCND2, NLGN1, PDLIM5, PPFIBP1	MSigDB	1	1
MSigDB C3 motifs V$SRF_Q5_01	0.0438627	0.130009	225	188	CSRP1, DIXDC1, EFHD1, MYO1E, PELI2, TIMP3	CALD1, CHD2, DUSP5, LRRFIP1, SLC16A6	MSigDB	1	1
MSigDB C4 computational MORF_PAX7	0.0442361	0.483604	273	251	BCL2, FAM55C, LPGAT1, PAX6, UBE4B	BCL2L11, RPH3A, SIM2, SLC2A1, STK17A, TRIO	MSigDB	1	1
MSigDB C2 pathways ALCALAY_AML_NPMC_UP	0.0443089	0.00064019	139	130	ARHGAP22, ASPH, DSC2, EPB41L3, LTBP1, PSEN1, SEPP1, SMPDL3A, SNCAIP	HOXA5, IGFBP2, JAG1, MEIS1	MSigDB	1	1
GO:0030099 - myeloid cell differentiation	0.0443089	0.0895673	133	130	C1QC, CEBPA, IRF8, JAK2, MSR1	CDK6, JAG1, NR1H3, PURB	GO	1	1
MSigDB C4 computational GCM_GSPT1	0.0443089	0.909159	169	130	TAF9B	CHD9, GSPT1, LUC7L2, TAF9B	MSigDB	1	1
MSigDB C2 pathways ZHAN_MM_CD138_CD2_VS_REST	0.0444563	0.0218734	40	33	ITPKB, RCBTB2, SORT1	ADSSL1, SPAG4	MSigDB	1	1
GO:0031093 - platelet alpha granule lumen	0.0444563	0.455258	33	33	TGFB2	FN1, VEGFA	GO	1	1
MSigDB C2 pathways SIG_PIP3_SIGNALING_IN_B_LYMPHOCYTES	0.0444563	0.455258	36	33	PTPRC	PDK1, PITX2	MSigDB	1	1
GO:0032963 - collagen metabolic process	0.0444563	1	34	33		COL3A1, MMP19	GO	1	1
MSigDB C1 pos chr4q35	0.0444563	1	91	33		ANKRD37, PDLIM3	MSigDB	1	1
MSigDB C2 pathways HSA00252_ALANINE_AND_ASPARTATE_METABOLISM	0.0444563	1	33	33		ADSSL1, ASNS	MSigDB	1	1
SMD cancerModules module15	0.0444733	0.000253413	331	317	ALDH1A1, CAPG, CD47, CDK2, DOCK2, HHEX, HLA-DQA1, HLA-DQB1, LAMP2, LAPTM5, LIPA, PFKFB2, PTPRC, RGS10, SLC9A3R1, SORD	CCND2, CDK6, DDIT3, INSIG1, LMO2, MAFF, SLC2A1	SMD	1	1
GO:0044237 - cellular metabolic process	0.045272	0.351401	7612	7136	ACSL5, ADAM10, ADCY2, ADORA3, AGA, AGPAT4, AK1, AK3, AK5, ALDH1A1, APLP1, ARHGAP22, ASPH, ATP11A, ATP8B4, B3GALTL, B3GNT2, BCKDHB, BCL2, C1QB, C1QC, C9orf3, CA4, CAPG, CD74, CDK2, CEBPA, CECR1, CHST9, CPD, CTSS, CTSZ, CXCL12, CYBB, DHFR, DOCK5, DPP10, DPP4, EIF4EBP2, ELOVL1, EPHX1, FBXL7, FBXO32, FGFR2, FRYL, FUCA1, FUT8, GALC, GART, GCHFR, GM2A, GPD1L, GSN, HELLS, HEXIM1, HHEX, HLA-DMA, HPSE, IF…	ACSL3, ADAMTS5, ADM, ADSSL1, ARID2, ASNS, B4GALNT1, BCAT1, CCND2, CDK13, CDK6, CFLAR, CHD2, CHD9, CHPT1, COL3A1, CSNK1A1, CTH, CYP3A5, DDIT3, DNAJB9, DUSP5, ENO2, ETV1, ETV5, FN1, GSPT1, HDAC9, HNRNPA2B1, HOXA3, HOXA5, HOXD8, HSPD1, INSIG1, LEF1, LRRFIP1, MAFF, MCHR1, MED13L, MEIS1, MGEA5, MMP19, NAMPT, NGLY1, NLN, NOL3, NR1H3, PAPD4, PDGFC, PDK1, PFKFB4, PGAP1, PGK1, PHLDA1, PIK3C2A, PITX2, PPA2…	GO	1	1
SMD cancerModules module225	0.0453541	0.217053	142	131	BCL2, CECR1, CTSZ, IRF8	ANKRD28, C13orf18, HDAC9, ZNF395	SMD	1	1
GO:0006928 - cell motion	0.0453971	0.214341	473	457	ADAM10, BCL2, CLIC4, DOCK2, FUT8, GAS1, JAK2, PALM, PTPRK, SORD, TGFB2	CALD1, DNAH9, FN1, GAP43, JAG1, TPM1, TWIST1, VEGFA, VIM	GO	1	1
MSigDB C3 motifs V$TEF_Q6	0.0455413	0.023546	265	190	DPP10, GPRC5B, KCNS3, PAX6, PELI2, SALL3, SLCO3A1, TLE4	ARRDC3, CDC42EP3, ETV5, PDLIM3, TWIST1	MSigDB	1	1
MSigDB C3 motifs V$STAT_Q6	0.0455413	0.134718	264	190	ASPH, FGFR2, NFIA, RTN1, RYR1, UBE4B	CALD1, ETV5, FN1, HOXA3, HSPD1	MSigDB	1	1
GO:0043229 - intracellular organelle	0.0455786	0.175792	8969	8379	ABCC4, ACSL5, ADAM10, AGA, AGPS, AK1, AK3, ALDH1A1, ANXA11, ANXA4, ARHGAP22, ARHGAP6, ASPH, B3GALTL, B3GNT2, BCKDHB, BCL2, C12orf39, C1QC, C2orf40, CAPG, CCDC6, CCNE2, CDC42SE2, CDK2, CDK5RAP2, CEBPA, CECR1, CHP, CHST9, CKAP2, CLIC4, CLIP3, CPD, CSRP1, CTSS, CTSZ, CXADR, CYBB, DOCK2, ELOVL1, EPB41L2, EPB41L3, EPB41L4A, EPHX1, EZR, FMO5, FUCA1, FUT8, GALC, GALNTL1, GALNTL2, GART, GCHFR, GLIPR2, GM…	ACSL3, ADAMTS5, AKAP12, ANKRD28, ANKRD37, ARID2, ARL4C, B4GALNT1, BCL2L11, CALD1, CAPRIN2, CCDC91, CCND2, CDC42EP3, CDK6, CHD2, CHD9, CHPT1, CXCL14, CYP3A5, DDIT3, DNAH9, DNAJB9, DUSP5, ERP27, ETV1, ETV5, FN1, GNG2, GOLGA4, GPRC5A, GRIA1, HDAC9, HNRNPA2B1, HOXA3, HOXA5, HOXD8, HSPD1, INSIG1, KCNE4, LEF1, LMO2, LRRFIP1, MAFF, MED13L, MEIS1, MGEA5, NLN, NOL3, NR1H3, NUB1, PAPD4, PDGFC, PDK1, PDLIM3…	GO	1	1
GO:0045664 - regulation of neuron differentiation	0.0455852	0.170143	81	78	BCL2, CDK5RAP2, SEMA4D	LRRC4C, NLGN1, RUFY3	GO	1	1
MSigDB C5 GO REPRODUCTION	0.0456652	0.990742	266	253	HSPA2	ADM, DNAH9, MAFF, OXTR, SPAG4, TNIP1	MSigDB	1	1
MSigDB C2 pathways HSA04510_FOCAL_ADHESION	0.0463947	0.460676	200	191	BCL2, ITGA9, PAK1, SOS2	CCND2, COL3A1, FN1, PDGFC, VEGFA	MSigDB	1	1
MSigDB C3 motifs V$NFKAPPAB_01	0.0463947	0.679429	256	191	CPD, KCNS3, UBE4B	CDK6, STC2, TNIP1, TRIB2, UBE2D3	MSigDB	1	1
GO:0007269 - neurotransmitter secretion	0.0469249	0.465202	35	34	SNCAIP	NLGN1, SNAP25	GO	1	1
GO:0035282 - segmentation	0.0469249	1	36	34		HOXD8, LEF1	GO	1	1
MSigDB C2 pathways AGUIRRE_PANCREAS_CHR7	0.0469249	1	48	34		ASNS, CYP3A5	MSigDB	1	1
MSigDB C2 pathways IGF1_NIH3T3_UP	0.0469249	1	36	34		PHLDA1, TWIST1	MSigDB	1	1
MSigDB C2 pathways METASTASIS_ADENOCARC_DN	0.0469249	1	34	34		PGK1, PTN	MSigDB	1	1
MSigDB C2 pathways STRIATED_MUSCLE_CONTRACTION	0.0469249	1	39	34		TPM1, VIM	MSigDB	1	1
MSigDB C5 GO GLYCOSAMINOGLYCAN_BINDING	0.0469249	1	34	34		ODZ1, VEGFA	MSigDB	1	1
MSigDB C5 GO SINGLE_STRANDED_DNA_BINDING	0.0469249	1	35	34		HNRNPA2B1, PURB	MSigDB	1	1
SMD 5MbChromTiles 7_40-45Mb	0.0469249	1	151	34		PURB, STK17A	SMD	1	1
MSigDB C3 motifs V$PAX8_B	0.0470407	0.174638	108	79	MAN1C1, RHOBTB1, TIAF1	CALD1, HOXD8, TWIST1	MSigDB	1	1
GO:0043231 - intracellular membrane-bounded organelle	0.0471692	0.485846	7965	7529	ABCC4, ACSL5, ADAM10, AGA, AGPS, AK1, AK3, ALDH1A1, ANXA11, ARHGAP22, ASPH, B3GALTL, B3GNT2, BCKDHB, BCL2, C1QC, C2orf40, CAPG, CCNE2, CDK2, CEBPA, CECR1, CHP, CHST9, CLIC4, CLIP3, CPD, CSRP1, CTSS, CTSZ, CXADR, CYBB, ELOVL1, EPB41L2, EPHX1, FMO5, FUCA1, FUT8, GALC, GALNTL1, GALNTL2, GART, GCHFR, GLIPR2, GM2A, GOLIM4, GPR37, GPRC5B, HELLS, HEXIM1, HHEX, HLA-DMA, HLA-DMB, HPSE, HSPA2, IFI30, IFI6,…	ACSL3, ADAMTS5, AKAP12, ANKRD28, ANKRD37, ARID2, ARL4C, B4GALNT1, BCL2L11, CAPRIN2, CCDC91, CCND2, CDK6, CHD2, CHD9, CHPT1, CXCL14, CYP3A5, DDIT3, DNAH9, DNAJB9, DUSP5, ERP27, ETV1, ETV5, FN1, GNG2, GOLGA4, GPRC5A, GRIA1, HDAC9, HNRNPA2B1, HOXA3, HOXA5, HOXD8, HSPD1, INSIG1, KCNE4, LEF1, LMO2, LRRFIP1, MAFF, MED13L, MEIS1, MGEA5, NLN, NOL3, NR1H3, NUB1, PAPD4, PDGFC, PDK1, PDLIM3, PGAP1, PHLDA1, …	GO	1	1
MSigDB C3 motifs CAGTATT,MIR-200B,MIR-200C,MIR-429	0.0472658	0.417598	470	390	ADCY2, CLIC4, FGFR2, MTUS1, NFIA, OSBPL11, PSIP1, QKI	ANKRD28, ARID2, CHD9, ERRFI1, ETV5, FN1, PTPN13, SNAP25	MSigDB	1	1
MSigDB C2 pathways CHANG_SERUM_RESPONSE_UP	0.0474857	0.700517	149	133	CDK2, DHFR	NLN, SNRPA1, STK17A, TPM1	MSigDB	1	1
GO:0043227 - membrane-bounded organelle	0.0476088	0.488203	7968	7532	ABCC4, ACSL5, ADAM10, AGA, AGPS, AK1, AK3, ALDH1A1, ANXA11, ARHGAP22, ASPH, B3GALTL, B3GNT2, BCKDHB, BCL2, C1QC, C2orf40, CAPG, CCNE2, CDK2, CEBPA, CECR1, CHP, CHST9, CLIC4, CLIP3, CPD, CSRP1, CTSS, CTSZ, CXADR, CYBB, ELOVL1, EPB41L2, EPHX1, FMO5, FUCA1, FUT8, GALC, GALNTL1, GALNTL2, GART, GCHFR, GLIPR2, GM2A, GOLIM4, GPR37, GPRC5B, HELLS, HEXIM1, HHEX, HLA-DMA, HLA-DMB, HPSE, HSPA2, IFI30, IFI6,…	ACSL3, ADAMTS5, AKAP12, ANKRD28, ANKRD37, ARID2, ARL4C, B4GALNT1, BCL2L11, CAPRIN2, CCDC91, CCND2, CDK6, CHD2, CHD9, CHPT1, CXCL14, CYP3A5, DDIT3, DNAH9, DNAJB9, DUSP5, ERP27, ETV1, ETV5, FN1, GNG2, GOLGA4, GPRC5A, GRIA1, HDAC9, HNRNPA2B1, HOXA3, HOXA5, HOXD8, HSPD1, INSIG1, KCNE4, LEF1, LMO2, LRRFIP1, MAFF, MED13L, MEIS1, MGEA5, NLN, NOL3, NR1H3, NUB1, PAPD4, PDGFC, PDK1, PDLIM3, PGAP1, PHLDA1, …	GO	1	1
MSigDB C4 computational module_75	0.0478495	2.516e-07	397	391	CAPG, CRLF1, CTSS, CXCL12, CYBB, DPP4, EPHX1, EVI2A, HLA-DMB, HLA-DOA, HLA-DRA, HLA-DRB5, IFI27, IFIT1, IRF8, LILRA2, MNDA, RNASE6, SEMA4D, SEPP1, ST6GAL1, STAT1, TNFSF10, TYROBP	ADM, BCAT1, CXCL14, EMP1, FN1, INSIG1, PTN, SH2B2	MSigDB	1	0.00412497
MSigDB C2 pathways UVB_SCC_UP	0.048519	0.0154468	88	80	HEXIM1, IL13RA1, LAMP2, PLSCR1, SEPT10	PGK1, PRKAR1A, UBE2D3	MSigDB	1	1
GO:0030016 - myofibril	0.048519	0.771057	81	80	RYR1	HOMER1, PDLIM5, TPM1	GO	1	1
SMD cancerModules module408	0.048519	0.771057	91	80	APLP1	ADM, CCND2, IGFBP2	SMD	1	1
MSigDB C2 pathways BRCA_BRCA1_NEG	0.048572	0.228635	154	134	KIAA0100, MPDZ, SORD, TMEM98	COL3A1, CSNK1A1, IGFBP2, PDLIM3	MSigDB	1	1
GO:0001558 - regulation of cell growth	0.048572	0.442673	135	134	ADAM10, BCL2, TGFB2	CAPRIN2, CHPT1, CTH, IGFBP2	GO	1	1
MSigDB C3 motifs V$MAX_01	0.0490122	0.280042	269	194	HHEX, SLC31A2, SNCAIP, TGFB2, UBE4B	AKAP12, ETV1, KCNE4, XPO1, ZCCHC7	MSigDB	1	1
MSigDB C3 motifs V$POU3F2_02	0.0490122	0.280042	267	194	CXADR, DIXDC1, MTUS1, SALL3, SNCAIP	ADM, DUSP5, HDAC9, HOXA3, PIK3C2A	MSigDB	1	1
MSigDB C3 motifs V$AML_Q6	0.0490122	0.689575	272	194	AGPAT4, EPB41L3, EVI2A	PDLIM3, SLC16A6, SLC2A3, TRPM8, VIM	MSigDB	1	1
MSigDB C5 GO REGULATION_OF_CELL_ADHESION	0.0494424	0.133271	37	35	ADAM10, CD47	CDK6, PR47	MSigDB	1	1
MSigDB C2 pathways GAMMA-UV_FIBRO_UP	0.0494424	0.474965	35	35	ITPKB	CSNK1A1, TPM1	MSigDB	1	1
MSigDB C2 pathways GLYCINE_SERINE_AND_THREONINE_METABOLISM	0.0494424	0.474965	37	35	SHMT1	CTH, PSPH	MSigDB	1	1
MSigDB C3 motifs CTCTATG,MIR-368	0.0494424	0.474965	40	35	SET	MMP19, RASAL2	MSigDB	1	1
SMD 5MbChromTiles 8_22.5-27.5Mb	0.0494424	0.474965	121	35	DOCK5	SLC25A37, STC1	SMD	1	1
MSigDB C2 pathways HDACI_COLON_CUR24HRS_UP	0.0494424	1	37	35		STC2, XPOT	MSigDB	1	1
SMD 5MbChromTiles 7_42.5-47.5Mb	0.0494424	1	161	35		PURB, STK17A	SMD	1	1
SMD cytobands 7p14.1	0.0494424	1	184	35		PURB, STK17A	SMD	1	1
MSigDB C3 motifs V$AMEF2_Q6	0.0499037	0.146838	267	195	MBNL2, MTUS1, RHOBTB1, RTN1, SALL3, SNCAIP	CDC42EP3, CHD2, ETV1, HDAC9, SLC4A4	MSigDB	1	1
MSigDB C3 motifs V$HNF4_01	0.0499037	0.873287	275	195	PDE8A, SEPP1	GOLGA4, HSPD1, NR1H3, PITX2, SNAP25	MSigDB	1	1
Biocarta 178 - Catabolic Pathways for Methionine, Isoleucine, Threonine and Valine	0.0499755	0.0878711	5	5	BCKDHB	CTH	Biocarta	1	1
Biocarta 501 - Blockade of Neurotransmitter Relase by Botulinum Toxin	0.0499755	0.0878711	5	5	VAMP2	SNAP25	Biocarta	1	1
MSigDB C2 pathways BOTULINPATHWAY	0.0499755	0.0878711	5	5	VAMP2	SNAP25	MSigDB	1	1
MSigDB C2 pathways METHIONINEPATHWAY	0.0499755	0.0878711	5	5	BCKDHB	CTH	MSigDB	1	1
MSigDB C4 computational module_260	0.0499755	0.0878711	5	5	GM2A	B4GALNT1	MSigDB	1	1
SMD cancerModules module244	0.0499755	0.0878711	5	5	GM2A	B4GALNT1	SMD	1	1
GO:0001954 - positive regulation of cell-matrix adhesion	0.0499755	1	5	5		CDK6	GO	1	1
GO:0002011 - morphogenesis of an epithelial sheet	0.0499755	1	5	5		JAG1	GO	1	1
GO:0004652 - polynucleotide adenylyltransferase activity	0.0499755	1	5	5		PAPD4	GO	1	1
GO:0006907 - pinocytosis	0.0499755	1	5	5		NR1H3	GO	1	1
GO:0007171 - activation of transmembrane receptor protein tyrosine kinase activity	0.0499755	1	5	5		PDGFC	GO	1	1
GO:0015791 - polyol transport	0.0499755	1	5	5		PGAP1	GO	1	1
GO:0016081 - synaptic vesicle docking during exocytosis	0.0499755	1	5	5		SNAP25	GO	1	1
GO:0018106 - peptidyl-histidine phosphorylation	0.0499755	1	5	5		PDK1	GO	1	1
GO:0031994 - insulin-like growth factor I binding	0.0499755	1	5	5		IGFBP2	GO	1	1
GO:0032234 - regulation of calcium ion transport via store-operated calcium channel activity	0.0499755	1	5	5		HOMER1	GO	1	1
GO:0032370 - positive regulation of lipid transport	0.0499755	1	5	5		NR1H3	GO	1	1
GO:0032587 - ruffle membrane	0.0499755	1	5	5		TPM1	GO	1	1
GO:0032733 - positive regulation of interleukin-10 production	0.0499755	1	5	5		HSPD1	GO	1	1
GO:0035085 - cilium axoneme	0.0499755	1	5	5		DNAH9	GO	1	1
GO:0042026 - protein refolding	0.0499755	1	5	5		HSPD1	GO	1	1
GO:0043206 - fibril organization	0.0499755	1	5	5		COL3A1	GO	1	1
GO:0045723 - positive regulation of fatty acid biosynthetic process	0.0499755	1	5	5		NR1H3	GO	1	1
GO:0048407 - platelet-derived growth factor binding	0.0499755	1	5	5		COL3A1	GO	1	1
GO:0048525 - negative regulation of viral reproduction	0.0499755	1	5	5		TNIP1	GO	1	1
GO:0051006 - positive regulation of lipoprotein lipase activity	0.0499755	1	5	5		NR1H3	GO	1	1
MSigDB C2 pathways ABBUD_LIF_GH3_DN	0.0499755	1	7	5		PITX2	MSigDB	1	1
SMD 5MbChromTiles X_120-125Mb	0.0499755	1	32	5		ODZ1	SMD	1	1
SMD cytobands 2q32.2	0.0499755	1	32	5		COL3A1	SMD	1	1
GO:0030234 - enzyme regulator activity	0.0500438	0.000853256	794	764	ALDH1A1, ANXA4, ARAP2, ARHGAP22, ARHGAP6, COL28A1, DOCK10, DOCK2, DOCK5, EXPH5, GM2A, GPSM2, HEXIM1, LXN, MAP4K5, MAPK8IP1, MYRIP, PHACTR2, PLAA, RASGEF1A, RCBTB2, RGS18, SET, SOS2, TBC1D12, TBC1D8B, TIMP3	ERRFI1, PRKAR1A, PTN, RAB11FIP3, RAB3GAP2, RASAL2, RGS6, RPH3A, SLC26A10, SYTL2, TRIB2, TRIO, TWIST1	GO	1	1
GO:0051020 - GTPase binding	0.0515431	0.017028	86	82	DAAM2, DIAPH3, DOCK10, EXPH5, MYRIP	RAB11FIP3, RPH3A, SYTL2	GO	1	1
MSigDB C3 motifs V$OCT1_01	0.0517153	0.0284013	276	197	ALDH1A1, CDK2, CPD, MTUS1, NFIA, PAX6, RHOBTB1, SNCAIP	CDC42EP3, ETV1, HDAC9, HOXA3, HOXA5	MSigDB	1	1
MSigDB C2 pathways IGLESIAS_E2FMINUS_UP	0.0519131	0.00368216	152	137	C1QB, CD47, CSRP1, CTSS, CTSZ, GSN, LAPTM5, TYROBP	CCND2, COL3A1, EMP1, TMEM45A	MSigDB	1	1
MSigDB C3 motifs GGCAGCT,MIR-22	0.053565	0.0110154	232	199	CLIC4, DPP10, DPP4, FBN2, FGFR2, IL13RA1, LRRC1, MBP, RYR1	CHD9, PURB, SLC2A1, STC1, TRIB2	MSigDB	1	1
MSigDB C3 motifs V$ATF_01	0.053565	0.0299068	268	199	AGPAT4, CDK2, DAAM2, GART, MBNL2, PAK1, RHOBTB1, USP48	CALD1, HOXD8, LUC7L2, MAFF, PDLIM3	MSigDB	1	1
MSigDB C4 computational module_223	0.0542087	0.0138931	141	139	EVI2A, HLA-DMB, HLA-DOA, HLA-DRA, HLA-DRB5, LILRA2, RNASE6	BCAT1, EMP1, INSIG1, PTN	MSigDB	1	1
MSigDB C2 pathways WELCSH_BRCA_UP	0.0546198	0.0295418	42	37	LIPA, SEPP1, STAT1	CALD1, STC1	MSigDB	1	1
GO:0016043 - cellular component organization	0.0546658	0.0238325	2397	2264	ADAM10, APLP1, ARHGAP6, BCL2, CAPG, CD74, CDC42SE2, CDK2, CEBPA, CLEC7A, COL8A2, COLEC12, CXCL12, DAAM2, DIAPH3, DOCK2, EPB41L2, EPB41L3, EZR, FGFR2, FXYD5, GAS1, GCA, GSN, HELLS, HLA-DMA, IFI6, LDLRAP1, LIMCH1, LPAR1, LYZ, MAP7, MICAL1, MSH6, MSR1, NEBL, PAK1, PALM, PEX6, PLSCR1, PTPRK, REPS2, SEMA4D, SET, SETDB2, SGMS1, SHMT1, SIRT2, SLC9A3R1, SORT1, STON2, TAF9B, TGFB2, TPPP	ARID2, CAPRIN2, CDC42EP3, CDK13, CHD2, CHD9, CHPT1, COL3A1, CTH, DNAH9, EMP1, FN1, GAP43, HDAC9, HSPD1, IGFBP2, LEF1, LRRC4C, NLGN1, NR1H3, PCDHB16, PCDHB3, PDGFC, PDLIM3, RUFY3, SEPT9, TAF9B, TPM1, VEGFA, XPO1, ZFYVE16	GO	1	1
MSigDB C3 motifs GTGCCTT,MIR-506	0.0552531	1.46006e-06	731	623	ABCC4, ANXA11, C9orf72, CEBPA, CHP, CPD, FAM81A, KIAA1958, LDLRAP1, LRRC1, MYO1E, MYRIP, NEBL, OSBPL11, PLCXD3, PLEKHH1, PRDM2, PSEN1, QKI, RASGEF1A, RBM24, RFX4, RYR1, SEPT10, SGPP1, SKI, SPTLC2, TJP2, TLE4, ZDHHC2	BCAT1, BCL2L11, CCND2, FAM57A, HDAC9, JAG1, LUC7L2, PGAP1, SEPT9, VIM, WSB1	MSigDB	1	0.0239041
MSigDB C3 motifs CAGTGTT,MIR-141,MIR-200A	0.0556528	3.28278e-05	310	266	CCNE2, CD47, CHP, CPD, CXCL12, DIXDC1, EXOC5, FAM84B, FGFR2, MOBKL2B, MYRIP, OSBPL11, PDCD4, PSEN1, QKI, TGFB2	CHD9, CSNK1A1, ERRFI1, PITX2, SIM2, WSB1	MSigDB	1	0.535225
MSigDB C4 computational module_342	0.056411	0.000350675	209	202	C10orf116, F11R, GPR160, GPRC5B, HLA-DRB5, LYZ, MAP7, NEBL, RHOBTB1, SLC9A3R1, TMEM98, WWC1	CXCL14, CYP3A5, GPRC5A, IGFBP2, ODZ1	MSigDB	1	1
MSigDB C5 GO REGULATION_OF_APOPTOSIS	0.0573303	0.00364473	342	336	ANXA4, BCL2, CD74, IFI6, MYO18A, PSEN1, PTPRC, SEMA4D, SNCA, STAT1, TGFB2, TIAF1, TNFSF10, TPD52L1	ASNS, BCL2L11, CFLAR, HSPD1, NOL3, STK17A, VEGFA	MSigDB	1	1
SMD cancerModules Immune/stress response genes	0.0573303	0.0090614	354	336	ARHGAP22, ASPH, C10orf116, CAPG, CPD, CXCL12, CYBB, IFIT1, ITPKB, LIPA, LTBP1, MAP7, SPTLC2	ADM, AKAP12, CALD1, EMP1, PHLDA2, PTN, TRIB2	SMD	1	1
MSigDB C3 motifs AACTGAC,MIR-223	0.0578581	0.000987395	98	86	EPB41L3, HHEX, NFIA, PLEKHH1, QKI, RAP2A, TMEM64	C13orf18, LMO2, PURB	MSigDB	1	1
GO:0035091 - phosphoinositide binding	0.0578581	0.0205042	87	86	ARAP2, PIGK, PLD1, PXK, SGK3	PIK3C2A, SNX13, ZFYVE16	GO	1	1
MSigDB C5 GO REGULATION_OF_PROGRAMMED_CELL_DEATH	0.0580646	0.00374162	343	337	ANXA4, BCL2, CD74, IFI6, MYO18A, PSEN1, PTPRC, SEMA4D, SNCA, STAT1, TGFB2, TIAF1, TNFSF10, TPD52L1	ASNS, BCL2L11, CFLAR, HSPD1, NOL3, STK17A, VEGFA	MSigDB	1	1
MSigDB C3 motifs GTGCCAA,MIR-96	0.0581309	0.00139629	304	269	C18orf1, EIF4EBP2, EPB41L3, FAM81A, GPRC5B, GRM1, HSPA2, LAMP2, MYRIP, PAK1, PCGF5, RAB23, SORT1	B4GALNT1, HDAC9, HOXA5, PGAP1, PRKAR1A, TPM1	MSigDB	1	1
MSigDB C2 pathways BRCA_ER_NEG	0.0588444	1.82091e-07	929	862	C1QB, CAPG, CD74, CKAP2, CLIC4, CRLF1, CXADR, CYBB, DIAPH3, DOCK2, DSC2, FGL2, FXYD5, GIMAP4, GPR126, GPRC5B, GPSM2, GRAMD3, HLA-DQB1, IFI30, LAMP2, LAPTM5, LRRC8D, LTBP1, LXN, LYZ, MCM4, PHACTR2, PHGDH, PLD1, PLSCR1, PTPRC, RGS10, SAMHD1, SEMA4D, STAT1, TFDP1, TLE4, TYROBP	ADM, ARL4C, ASNS, CDK6, DDIT3, ETV5, PGK1, PSME4, PSPH, SLC25A37, SLC2A1, SNRPA1, TMEM45A, VIM	MSigDB	1	0.00298666
MSigDB C4 computational module_361	0.0589625	0.04726	148	143	BCL2, CECR1, CTSZ, HLA-DRB3, IRF8, ST6GAL1	ANKRD28, C13orf18, HDAC9, ZNF395	MSigDB	1	1
SMD tissues B-cells_sw	0.0594915	0.000188473	147	87	CYBB, HLA-DMB, HLA-DPA1, HLA-DQA1, HLA-DQB1, HLA-DRB1, IFIT3, IRF8	C13orf18, SLC2A1, TRIO	SMD	1	1
MSigDB C5 GO GLYCOPROTEIN_METABOLIC_PROCESS	0.0611465	0.00113104	90	88	AGA, FUT8, LIPA, MAN1C1, MAN2B1, PSEN1, PSENEN	MGEA5, NGLY1, TNIP1	MSigDB	1	1
MSigDB C5 GO NEGATIVE_REGULATION_OF_APOPTOSIS	0.0626694	0.00145797	150	146	ANXA4, BCL2, CD74, IFI6, MYO18A, PSEN1, SEMA4D, SNCA, TIAF1	ASNS, CFLAR, NOL3, VEGFA	MSigDB	1	1
GO:0006643 - membrane lipid metabolic process	0.0633849	0.00516053	218	209	AGPAT4, GALC, GM2A, LPGAT1, PIGK, PIP4K2A, PLAA, SGMS1, SGPP1, SMPDL3A	B4GALNT1, CHPT1, PGAP1, PIK3C2A, ST8SIA5	GO	1	1
MSigDB C5 GO NEGATIVE_REGULATION_OF_PROGRAMMED_CELL_DEATH	0.0639317	0.0015287	151	147	ANXA4, BCL2, CD74, IFI6, MYO18A, PSEN1, SEMA4D, SNCA, TIAF1	ASNS, CFLAR, NOL3, VEGFA	MSigDB	1	1
MSigDB C3 motifs STTTCRNTTT_V$IRF_Q6	0.0639317	0.0183557	194	147	ALDH1A1, CCDC6, DDX58, EPSTI1, IFIT2, PLXNC1, PSIP1	CDK6, KCNE4, MEIS1, PITX2	MSigDB	1	1
MSigDB C3 motifs AAACCAC,MIR-140	0.0645204	0.0244141	111	90	ABCC4, CEBPA, DPP4, GALNTL1, TAF9B	ADAMTS5, PITX2, TAF9B	MSigDB	1	1
MSigDB C2 pathways BRCA1_OVEREXP_UP	0.0664964	0.00167844	159	149	AGPS, ANXA4, CD47, CXADR, EXOC5, LIPA, MAP4K5, SEPP1, STAT1	CSNK1A1, PRKAR1A, STC1, UBE2D3	MSigDB	1	1
GO:0016023 - cytoplasmic membrane-bounded vesicle	0.0668529	0.022626	426	420	ABCC4, ADAM10, ANXA11, CAPG, GALNTL2, GCHFR, GOLIM4, GPRC5B, LAMP2, LDLRAP1, MYRIP, PALM, SORT1, TGFB2	FN1, GPRC5A, HSPD1, PHLDA1, RPH3A, SLC2A1, SYTL2, VEGFA	GO	1	1
MSigDB C4 computational module_15	0.0673313	2.46434e-05	358	349	ALDH1A1, CAPG, CD47, CDK2, DOCK2, HHEX, HLA-DMA, HLA-DQA1, HLA-DQB1, LAMP2, LAPTM5, LIPA, MAN2B1, PFKFB2, PTPRC, RGS10, SLC9A3R1, SORD, TIAF1	CCND2, CDK6, DDIT3, INSIG1, LMO2, MAFF, SLC2A1	MSigDB	1	0.401909
MSigDB C4 computational module_16	0.0679376	0.000323105	509	495	ADAM10, ATP11A, CAPG, CD47, CDK2, CPD, CYBB, DOCK2, EPB41L3, IFIT1, LAMP2, LAPTM5, LILRA2, MAN2B1, MNDA, MSH6, PFKFB2, PTPRC, RGS10, SORD, TFDP1	ASNS, CCND2, GSPT1, INSIG1, LMO2, SIM2, SLC2A1, SLC2A3, SNRPA1	MSigDB	1	1
SMD cancerModules module44	0.0689577	2.14657e-06	358	351	BCL2, CAPG, CRLF1, CTSS, CXCL12, CYBB, DPP4, EVI2A, HLA-DMB, HLA-DOA, HLA-DRA, IFI27, IFIT1, IRF8, LILRA2, MNDA, RNASE6, ST6GAL1, STAT1, TNFSF10, TYROBP	BCAT1, CXCL14, EMP1, FN1, INSIG1, PTN, SH2B2	SMD	1	0.035133
GO:0005543 - phospholipid binding	0.0691139	0.0209278	153	151	ANXA11, ANXA4, ARAP2, PIGK, PLD1, PXK, SGK3	MCTP1, PIK3C2A, SNX13, ZFYVE16	GO	1	1
MSigDB C2 pathways PENG_GLUTAMINE_UP	0.0697324	0.0174553	296	215	BCKDHB, CLIC4, COL9A2, FUCA1, GCHFR, GSN, LAPTM5, PHGDH, PTPRC	ASNS, ENO2, STC2, TRIO, XPOT	MSigDB	1	1
MSigDB C5 GO CYTOPLASM	0.0697682	9.38046e-05	2137	2056	ABCC4, ADAM10, AGPS, AK3, AK5, ALDH1A1, ANXA11, ANXA4, ASPH, BCKDHB, BCL2, CDK2, CDK5RAP2, CLIC4, CTSZ, EPB41L2, EXOC5, EZR, FAM84B, GALC, GALNTL2, GCA, GOLIM4, GSN, HEXIM1, HLA-DRA, IFI30, IFI6, LAMP2, LDLRAP1, LIPA, LPGAT1, MAN1C1, MAP4K5, MAPK8IP1, MICAL1, PAK1, PALM, PCGF5, PDCD4, PEX6, PIGK, PLD1, PSEN1, PSENEN, PXK, RTN1, RYR1, SET, SGMS1, SHMT1, SIRT2, SNCA, SNCAIP, STAT1, TMEM98, TPD52L1,…	AKAP12, CAPRIN2, CDK6, CXCL14, DNAJB9, ERRFI1, FN1, GOLGA4, HDAC9, HSPD1, LRRFIP1, NGLY1, NOL3, PDK1, PDLIM5, PGAP1, PLEKHH2, PTN, SEPT9, SH2B2, SNTG1, SYTL2, TPM1, TRIB2, VIM, XPO1, ZNF395, ZNF638	MSigDB	1	1
MSigDB C5 GO APOPTOSIS_GO	0.069794	0.0114844	433	424	ANXA4, BCL2, CD74, IFI6, MYO18A, PSEN1, PTPRC, SEMA4D, SNCA, STAT1, TGFB2, TIAF1, TNFSF10, TPD52L1, UBE4B	ASNS, BCL2L11, CFLAR, HSPD1, NOL3, PHLDA2, STK17A, VEGFA	MSigDB	1	1
MSigDB C5 GO PROGRAMMED_CELL_DEATH	0.0705415	0.0117137	434	425	ANXA4, BCL2, CD74, IFI6, MYO18A, PSEN1, PTPRC, SEMA4D, SNCA, STAT1, TGFB2, TIAF1, TNFSF10, TPD52L1, UBE4B	ASNS, BCL2L11, CFLAR, HSPD1, NOL3, PHLDA2, STK17A, VEGFA	MSigDB	1	1
MSigDB C2 pathways VERHAAK_AML_NPM1_MUT_VS_WT_DN	0.0708234	0.000638788	258	216	BLNK, DEPDC6, FAM105A, GALC, GPSM2, GSN, HLA-DPA1, HLA-DQA1, PALM, RAP2A, SNCA, TM6SF1	CCND2, EMP1, PXDN, STK32B, TRIB2	MSigDB	1	1
GO:0030173 - integral to Golgi membrane	0.071204	0.0433513	46	43	MAN1C1, SGMS1, ST6GAL1	B4GALNT1, ST8SIA5	GO	1	1
MSigDB C2 pathways HSC_MATURE_SHARED	0.0730334	0.00688555	257	218	ADAM10, CHP, CPD, CYBB, IFIT1, LAMP2, MAP4K5, SNCA, ST6GAL1, TRIM59	ASNS, CDC42EP3, GSPT1, SLC25A37, SNX13	MSigDB	1	1
MSigDB C2 pathways LEE_TCELLS4_UP	0.0741094	1.35405e-05	58	44	GIMAP4, GIMAP7, HLA-E, LDLRAP1, MAN1C1, PDE4DIP, TNFSF10	SLC2A3, STK17A	MSigDB	1	0.221008
SMD cancerModules Heart, liver, Kidney and pancreas metabolic and xenobiotic response genes	0.074339	8.16415e-08	767	735	ALDH1A1, APLP1, ATP11A, C10orf116, C1QB, CA4, CP, CRLF1, DPP4, EPB41L3, EPHX1, FBN2, FBXL7, FGFR2, FMO5, GAS1, GCHFR, GPRC5B, HLA-DQB1, HSPA2, IFI27, IFIT1, LAPTM5, NEBL, PALM, PAX6, PFKFB2, PPAP2C, RGS10, SLC9A3R1, SLCO2B1, SORD, ST6GAL1, TIMP3, TNFSF10, WWC1	ADM, CCND2, COL3A1, FN1, IGFBP2, INSIG1, LMO2, PHLDA2, PTN, SLC4A4, SNAP25, ZBTB20	SMD	1	0.00133949
MSigDB C5 GO NEGATIVE_REGULATION_OF_BIOLOGICAL_PROCESS	0.0756062	0.00237631	677	659	ADAM10, ANXA4, BCL2, CAPG, CD74, CLIC4, GAS1, GSN, HELLS, HEXIM1, IFI6, IRF8, MYO18A, PAIP2B, PDCD4, PSEN1, PTPRC, SEMA4D, SET, SIRT2, SNCA, TGFB2, TIAF1	ASNS, CAPRIN2, CDK6, CFLAR, HDAC9, NOL3, ODZ1, PR47, TNIP1, TWIST1, VEGFA	MSigDB	1	1
MSigDB C3 motifs TTCYRGAA_UNKNOWN	0.0775658	0.0210011	344	222	ARHGAP6, BTBD11, CCDC6, EFHD1, ELOVL1, LRRC1, NPY2R, PRDM2, RTN1	ETV1, HOXA3, HSPD1, JAG1, XPO1	MSigDB	1	1
GO:0006563 - L-serine metabolic process	0.0787594	0.00862557	8	8	PHGDH, SHMT1	PSPH	GO	1	1
SMD cytobands 13q31.3	0.0787594	0.00862557	50	8	ABCC4, GPR180	TMEM45A	SMD	1	1
MSigDB C3 motifs V$DR3_Q4	0.0807241	0.0348771	149	99	GRM1, MYO1E, PAX6, RBM24, USH1C	CHD2, PITX2, XPO1	MSigDB	1	1
MSigDB C3 motifs V$IRF2_01	0.0807241	0.0348771	130	99	CCDC6, DDX58, FXYD5, PLXNC1, RFX4	CDK6, KCNE4, PDGFC	MSigDB	1	1
GO:0002376 - immune system process	0.0809106	1.07553e-10	942	906	ADAM10, ANXA11, BCL2, BLNK, C1QB, C1QC, CD47, CD74, CEBPA, CLEC7A, COLEC12, CTSS, CXCL12, CYBB, DDX58, DOCK2, DPP4, GBP5, HELLS, HLA-DMA, HLA-DMB, HLA-DOA, HLA-DPA1, HLA-DQA1, HLA-DQB1, HLA-DRB1, HLA-DRB3, HLA-DRB4, HLA-DRB5, IFI30, IFI6, IFIH1, IRF8, JAK2, LILRA2, LOC730415, MBP, MSH6, MSR1, PTPRC, SAMHD1, SEMA4D, ST6GAL1, TGFB2, TLR7, TMX1, TNFSF10	ADSSL1, BCL2L11, CDK6, COL3A1, CXCL14, HDAC9, HOXA3, HSPD1, JAG1, NR1H3, ODZ1, PURB, PXDN, VEGFA	GO	1	1.76775e-06
GO:0009605 - response to external stimulus	0.0815297	0.0104158	765	747	ADAM10, ADORA3, BCL2, BLNK, C1QB, C1QC, CLEC7A, CP, CXCL12, CYBB, DOCK2, F11R, LXN, LYZ, P2RY12, PLAA, PLD1, PLSCR1, PXK, SGMS1, TGFB2, TIMP3, TLR7	ADM, ASNS, COL3A1, CXCL14, DDIT3, FN1, GAP43, HDAC9, STC1, STC2, TPM1, VEGFA	GO	1	1
GO:0031410 - cytoplasmic vesicle	0.08221	0.00131918	522	515	ABCC4, ADAM10, ANXA11, C12orf39, C2orf40, CAPG, CLIC4, GALNTL2, GCHFR, GOLIM4, GPRC5B, IFT74, LAMP2, LDLRAP1, MYRIP, PALM, SGK3, SORT1, TGFB2, VAMP2	FN1, GPRC5A, HSPD1, PHLDA1, PIK3C2A, RPH3A, SLC2A1, SYTL2, VEGFA	GO	1	1
GO:0015629 - actin cytoskeleton	0.0822468	0.00301255	231	226	ARHGAP6, CAPG, CLIC4, EPB41L2, EZR, GSN, MYO18A, MYO1E, MYO5C, MYRIP, SLC9A3R1	CDC42EP3, PDLIM3, PDLIM5, SEPT9, TPM1	GO	1	1
MSigDB C2 pathways PENG_LEUCINE_UP	0.082624	0.0361864	125	100	CLIC4, GCHFR, LAPTM5, PDCD4, PHGDH	ASNS, PSPH, XPOT	MSigDB	1	1
SMD 5MbChromTiles 3_172.5-177.5Mb	0.0881598	0.0109572	57	9	PLD1, TNFSF10	NLGN1	SMD	1	1
MSigDB C3 motifs GGATTA_V$PITX2_Q2	0.088229	0.00829726	602	447	AGA, ANXA11, BCL2, CCDC6, LTBP1, MBNL2, NEBL, PAQR4, PBXIP1, PDE1A, PPAP2C, RFX4, SNCAIP, TDRD7, TLE4, UTRN	ANKRD28, DUSP5, ODZ1, PDGFC, PITX2, PPFIBP1, STC1, SYTL2	MSigDB	1	1
MSigDB C4 computational module_33	0.0893449	0.00380089	384	374	ARHGAP22, ASPH, C10orf116, CAPG, CPD, CXCL12, CYBB, IFIT1, ITPKB, LIPA, LTBP1, MAP7, SEPP1, SHMT1, SPTLC2	ADM, AKAP12, CALD1, EMP1, PHLDA2, PTN, TRIB2	MSigDB	1	1
SMD cancerModules module16	0.0908248	0.0002457	476	450	ADAM10, ATP11A, CAPG, CD47, CDK2, CPD, CYBB, DOCK2, EPB41L3, IFIT1, LAMP2, LAPTM5, LILRA2, MNDA, MSH6, PFKFB2, PTPRC, RGS10, SORD, TFDP1	ASNS, CCND2, GSPT1, INSIG1, LMO2, SIM2, SLC2A1, SNRPA1	SMD	1	1
MSigDB C5 GO SIGNAL_TRANSDUCTION	0.0913314	0.0372194	1637	1595	ADAM10, ADORA3, ANXA4, BLNK, CAPS, CD47, CD74, CDC42SE2, CHP, CLEC7A, CXCL12, GPR34, GPR37, GPSM2, GRM1, IFI6, IL13RA1, ITPKB, JAK2, LILRA2, MAP4K5, MAPK8IP1, NPY2R, PAK1, PLAA, PLD1, PSEN1, PSENEN, PTPRC, RAP2A, RAP2B, REPS2, SIGLEC8, STAT1, TIAF1, TNFSF10, TPD52L1, TYROBP, ZDHHC13	ADM, AKAP12, CDC42EP3, CFLAR, CXCL14, GAP43, GPRC5A, GRIA1, GRIK3, HOMER1, MCHR1, PDK1, PRKAR1A, PTN, RASAL2, RIT2, SH2B2, STC1, STC2, STK17A, TRIO, VEGFA	MSigDB	1	1
GO:0031982 - vesicle	0.0923925	0.00176962	535	528	ABCC4, ADAM10, ANXA11, C12orf39, C2orf40, CAPG, CLIC4, GALNTL2, GCHFR, GOLIM4, GPRC5B, IFT74, LAMP2, LDLRAP1, MYRIP, PALM, SGK3, SORT1, TGFB2, VAMP2	FN1, GPRC5A, HSPD1, PHLDA1, PIK3C2A, RPH3A, SLC2A1, SYTL2, VEGFA	GO	1	1
MSigDB C4 computational module_19	0.0940514	0.000532138	313	306	ALDH1A1, C1QB, EPB41L3, EPHX1, FBXL7, FUCA1, GPD1L, HLA-DMA, IFI27, IFIT1, MTUS1, SEPP1, SLC9A3R1, SORD, TIMP3	CCND2, HOXA5, TPM1, TRIB2, VEGFA, ZBTB20	MSigDB	1	1
MSigDB C3 motifs V$CIZ_01	0.0949834	0.0125092	256	169	BLNK, CAPG, CCDC6, EFNA5, LAMP2, RFX4, SNCAIP, TDRD7	CCND2, CHD2, COL3A1, SYTL2	MSigDB	1	1
SMD cancerModules Cell cycle (KEGG, GenMapp)	0.0954383	0.0138389	52	51	CCNE2, CDK2, MCM4, TFDP1	CCND2, CDK6	SMD	1	1
MSigDB C3 motifs RAAGNYNNCTTY_UNKNOWN	0.096449	0.0461951	151	107	ARHGAP6, CTSS, PBXIP1, PXK, TLE4	HOXA5, LMO2, RGS8	MSigDB	1	1
MSigDB C2 pathways ALZHEIMERS_DISEASE_UP	0.0965318	2.53533e-07	1473	1350	ADCY2, AK1, ARHGAP6, BCL2, CDK2, CEBPA, CLEC7A, COL8A2, CRLF1, DAAM2, DHFR, EVI2A, EXPH5, FBN2, FBXL7, GAS1, GPRC5B, HLA-DOA, HLA-E, IFT74, IL13RA1, ITPKB, LDLRAP1, LILRA2, LRRC1, MAN2B1, MBP, MTUS1, MYO1E, MYO5C, OSBPL11, OSGIN2, PAX6, PBXIP1, PDCD4, PPP1R13L, PRDM2, PTPRK, QKI, RFX4, SEPP1, SET, SIRT2, SLCO3A1, SORD, SPTLC2, TGFB2, TJP2, TLE4, TNFSF10, TPD52L1, USH1C	CALD1, CFLAR, CHD2, CSNK1A1, EMP1, GOLGA4, INSIG1, LEF1, LRRFIP1, PDLIM3, PHLDA2, PSME4, SEPT9, SFXN3, SLC2A1, SLC4A4, TNIP1, ZBTB20, ZNF131	MSigDB	1	0.00415642
GO:0030097 - hemopoiesis	0.0971659	0.000451917	243	238	BCL2, BLNK, C1QC, CD74, CEBPA, DOCK2, HLA-DMA, HLA-DOA, IRF8, JAK2, MSR1, PTPRC, TGFB2	CDK6, HDAC9, JAG1, NR1H3, PURB	GO	1	1
SMD 5MbChromTiles 5_12.5-17.5Mb	0.0974648	0.0135327	90	10	FAM105A, FBXL7	TRIO	SMD	1	1
GO:0030054 - cell junction	0.0979615	0.010308	475	458	CBLN4, CXADR, DIXDC1, DPP4, DSC2, EPB41L3, F11R, MPDZ, PAK1, PTPRC, PTPRK, RP1-21O18.1, SSX2IP, TJP2, UTRN, VAMP2	CLDN12, GAP43, GRIA1, GRIK3, HOMER1, NLGN1, RPH3A, SNAP25	GO	1	1
MSigDB C2 pathways ADIP_DIFF_CLUSTER1	0.0986148	0.0147821	56	52	GAS1, IL11RA, SORD, TIMP3	DDIT3, TPM1	MSigDB	1	1
MSigDB C2 pathways GH_AUTOCRINE_DN	0.100562	0.0148442	125	109	GPR180, HPSE, LXN, NETO2, PTPRK, TIMP3	NLN, PXDN, TPM1	MSigDB	1	1
MSigDB C4 computational module_46	0.101202	7.52469e-07	393	386	BCL2, CAPG, CRLF1, CTSS, CXCL12, CYBB, DPP4, EVI2A, HLA-DMB, HLA-DOA, HLA-DRA, HLA-DRB5, IFI27, IFIT1, IRF8, LILRA2, MNDA, RNASE6, SEMA4D, ST6GAL1, STAT1, TNFSF10, TYROBP	BCAT1, CXCL14, EMP1, FN1, INSIG1, PTN, SH2B2	MSigDB	1	0.0123285
MSigDB C1 pos chr3q26	0.101821	0.0157649	124	53	GPR160, PLD1, TNFSF10, TRIM59	NLGN1, ZMAT3	MSigDB	1	1
MSigDB C2 pathways LEE_TCELLS2_UP	0.107071	1.23686e-12	1141	949	AK5, ATP11A, BTBD11, CAPG, CKAP2, CLIC4, CTSS, DIAPH3, DPP4, EVI2A, FXYD5, GIMAP4, GIMAP6, GIMAP7, GPSM2, HELLS, HLA-DPA1, HLA-DRA, HLA-DRB1, HLA-E, IL11RA, IRF8, JAM3, KIAA1958, LAPTM5, LDLRAP1, LRRC1, MAN1C1, MBP, MCM4, MPEG1, MSH6, NAPSB, PAK1, PCGF5, PDCD4, PDE4DIP, PELI2, PHACTR2, PHGDH, PIGK, PLSCR1, PSIP1, PTPRC, PTPRK, SAMHD1, SHMT1, SORD, ST6GAL1, STAT1, TLR7, TNFSF10	ASNS, CDC42EP3, CDK6, CHD9, MAFF, MCTP1, PDK1, RUFY3, SLC2A3, STK17A, SYTL2, UPP1, VIM, WSB1	MSigDB	1	2.03501e-08
MSigDB C4 computational module_57	0.108317	0.0178515	56	55	CCNE2, CDK2, MCM4, TFDP1	CCND2, CDK6	MSigDB	1	1
GO:0044459 - plasma membrane part	0.110231	8.98515e-07	1865	1808	ADORA3, BCL2, CBLN4, CD47, CP, CSF2RA, CXADR, CYBB, DIXDC1, DPP4, DSC2, EFNA5, EPB41L3, EZR, F11R, GAS1, GM2A, GPR34, GPR37, GRM1, HLA-DMA, HLA-DMB, HLA-DOA, HLA-DPA1, HLA-DQA1, HLA-DQB1, HLA-DRB1, HLA-DRB3, HLA-DRB4, HLA-DRB5, IL11RA, IL13RA1, ITGA9, JAK2, KCNS3, LAPTM5, LDLRAP1, LOC730415, LPAR1, MAP7, MBP, MPDZ, MSR1, NPY2R, PAK1, PALM, PSEN1, PSENEN, PTPRC, PTPRK, RP1-21O18.1, RYR1, SLC31A2, …	CLDN12, GAP43, GNG2, GPRC5A, GRIA1, GRIK3, HOMER1, HSPD1, JAG1, MCHR1, MREG, NLGN1, ODZ1, OXTR, PCDHB3, RGS6, RPH3A, SLC16A6, SLC2A1, SLC4A4, SNAP25, SNTG1, SYTL2, TPM1	GO	1	0.0147186
MSigDB C3 motifs V$ETS_Q4	0.111064	0.0461455	254	179	ACSL5, BLNK, FGFR2, FXYD5, IL11RA, PAX6, SLC9A3R1	CHD2, DDIT3, ETV5, TWIST1	MSigDB	1	1
MSigDB C3 motifs RRAGTTGT_UNKNOWN	0.112736	0.0472978	258	180	AGA, DAAM2, JAM3, LRRC1, PAX6, PTPRK, SLC31A2	ARRDC3, ETV1, HOXA5, LEF1	MSigDB	1	1
SMD cancerModules Immune (humoral) and inflammatory response	0.114152	7.52695e-16	499	475	C10orf116, C1QB, C1QC, CA4, CAPG, CD74, CTSS, CXCL12, CYBB, DOCK2, EPB41L3, EVI2A, FGL2, GAS1, HLA-DPA1, HLA-DQA1, HLA-DQB1, HLA-DRA, HLA-DRB1, IFI27, IFI30, IFIT1, IRF8, LAPTM5, LILRA2, LIPA, LYZ, MNDA, MS4A7, MTUS1, PLSCR1, PTPRC, RGS10, RNASE6, SLC9A3R1, SLCO2B1, ST6GAL1, STAT1, TNFSF10, TYROBP	ADM, C13orf18, CCND2, FN1, IGFBP2, LMO2, TRIB2, ZBTB20	SMD	1	1.23894e-11
Biocarta 629 - cftr	0.115792	0.0193771	12	12	EZR, SLC9A3R1	PRKAR1A	Biocarta	1	1
SMD 5MbChromTiles 13_90-95Mb	0.115792	0.0193771	74	12	ABCC4, GPR180	TMEM45A	SMD	1	1
MSigDB C2 pathways HADDAD_CD45CD7_PLUS_VS_MINUS_UP	0.118261	0.000641015	64	58	BLNK, IRF8, MCM4, MS4A6A, RNASE6, TYROBP	LEF1, TRIB2	MSigDB	1	1
MSigDB C2 pathways HADDAD_HSC_CD7_UP	0.118261	0.000641015	64	58	BLNK, IRF8, MCM4, MS4A6A, RNASE6, TYROBP	LEF1, TRIB2	MSigDB	1	1
MSigDB C2 pathways SANSOM_APC_5_DN	0.118741	0.0382235	405	327	C1QB, EVI2A, GIMAP4, JAK2, LAPTM5, NFIA, PTPRC, RGS10, SIRT2, ST6GAL1, TYROBP	CHPT1, CXCL14, DNAJB9, NR1H3, SLC4A4, UPP1	MSigDB	1	1
SMD cancerModules Fetal liver genes - Metabolism and xenobiotics	0.119396	0.0165122	409	403	ALDH1A1, C1QB, EPHX1, FBN2, FUCA1, GCHFR, IFIT1, LAPTM5, RGS10, SLC9A3R1, SLCO2B1, SORD, ST6GAL1, TIMP3	ADM, COL3A1, FN1, IGFBP2, INSIG1, LMO2, PHLDA2	SMD	1	1
GO:0006665 - sphingolipid metabolic process	0.121625	0.0043778	62	59	GALC, GM2A, SGMS1, SGPP1, SMPDL3A	B4GALNT1, ST8SIA5	GO	1	1
MSigDB C5 GO REGULATION_OF_BIOLOGICAL_QUALITY	0.121642	0.00775879	420	405	BCL2, CAPG, CP, CXCL12, GCHFR, GSN, IFI6, MBP, NEBL, PEX6, PTPRC, SGMS1, SNCAIP, TGFB2, USH1C	CAPRIN2, CDK6, DDIT3, MCHR1, NLGN1, PR47, STC1	MSigDB	1	1
MSigDB C4 computational module_45	0.122367	1.66868e-11	580	562	ATP11A, CA4, CAPG, CPD, CTSS, CYBB, DOCK2, EVI2A, FBN2, FGL2, HEG1, HLA-DMA, HLA-DQB1, HLA-DRB4, IFIT1, IFIT3, IKZF1, IL13RA1, LAMP2, LAPTM5, LILRA2, LIPA, MAN2B1, MAST3, MNDA, PFKFB2, PLSCR1, PTPRC, RCBTB2, RGS10, RNASE6, SEMA4D, SLC31A2, SLC9A3R1, ST6GAL1, STAT1, TNFSF10	ADM, ARL4C, CCND2, LMO2, PFKFB4, SLC16A6, SLC2A1, SLC2A3, TRIB2	MSigDB	1	2.74347e-07
MSigDB C3 motifs CACTGCC,MIR-34A,MIR-34C,MIR-449	0.123367	0.0466942	281	257	BTBD11, CCNE2, DIXDC1, FUT8, MYRIP, SGPP1, SLCO3A1, TMCC3, VAMP2	CDK6, JAG1, LEF1, PURB, STC1	MSigDB	1	1
SMD tissues paxtube2_sw	0.124816	0.00149933	19	13	FGL2, GCA, PCGF5	TMEM49	SMD	1	1
MSigDB C2 pathways CITED1_KO_WT_DN	0.124816	0.0226276	13	13	GALC, PHGDH	STC2	MSigDB	1	1
MSigDB C2 pathways GPCRDB_CLASS_C_METABOTROPIC_GLUTAMATE_PHEROMONE	0.124816	0.0226276	15	13	GPRC5B, GRM1	GPRC5A	MSigDB	1	1
MSigDB C2 pathways HSA05060_PRION_DISEASE	0.124816	0.0226276	14	13	APLP1, BCL2	HSPD1	MSigDB	1	1
MSigDB C5 GO REGULATION_OF_HOMEOSTATIC_PROCESS	0.124816	0.0226276	14	13	BCL2, IFI6	DDIT3	MSigDB	1	1
MSigDB C2 pathways STEMCELL_COMMON_DN	0.128422	1.43244e-05	63	61	CD47, CTSS, EFHD1, GSN, MPEG1, PTPRC, RGS10, TYROBP	ADSSL1, B4GALNT1	MSigDB	1	0.233789
MSigDB C5 GO PROTEIN_KINASE_BINDING	0.128422	0.0251076	62	61	ADAM10, CDK5RAP2, MAPK8IP1, PTPRC	AKAP12, PDLIM5	MSigDB	1	1
GO:0007155 - cell adhesion	0.129033	0.00418011	756	731	ADAM10, APLP1, ARHGAP6, BCL2, CD47, CNTN3, COL28A1, COL8A2, CXADR, CXCL12, DPP4, DSC2, EZR, F11R, FXYD5, IGSF11, ITGA9, PLXNC1, PSEN1, PTPRK, SEMA4D, SIGLEC8, SSX2IP, TGFB2	BCL2L11, CDK6, CLDN12, COL3A1, FN1, NLGN1, PCDHB16, PCDHB3, PPFIBP1, TPM1, TWIST1	GO	1	1
GO:0005856 - cytoskeleton	0.131983	0.0202438	1271	1154	ADAM10, ANXA4, ARHGAP6, CAPG, CCDC6, CDC42SE2, CDK5RAP2, CKAP2, CLIC4, DOCK2, EPB41L2, EPB41L3, EPB41L4A, EZR, GSN, JAK2, MAP7, MICAL1, MYO18A, MYO1E, MYO5C, MYRIP, PBXIP1, PCGF5, PDE4DIP, PLEKHH1, RP1-21O18.1, SEPT10, SIRT2, SLC9A3R1, UTRN	AKAP12, CALD1, CDC42EP3, DNAH9, KCNE4, LRRFIP1, PDLIM3, PDLIM5, PLEKHH2, PTPN13, SEPT9, SNTG1, SPAG4, TPM1, TRIB2, VIM	GO	1	1
MSigDB C3 motifs V$SOX5_01	0.133638	0.00283648	271	192	EIF4EBP2, FGFR2, HHEX, JAM3, LYZ, NFIA, PAK1, PELI2, RHOBTB1, SALL3	ANKRD28, DUSP5, STC1, TWIST1	MSigDB	1	1
GO:0006000 - fructose metabolic process	0.133749	0.0260851	14	14	PFKFB2, SORD	PFKFB4	GO	1	1
SMD tissues pineal_pituitary_sw	0.135817	1.84699e-05	152	125	C10orf116, CP, CXCL12, DBNDD2, HLA-DPA1, HLA-DQB1, HLA-DRB1, IL13RA1, LTBP1, TIMP3, TNFSF10	LMO2, PDLIM5, PTPN13	SMD	1	0.301319
SMD cancerModules module242	0.138147	0.0280252	141	126	ATP11A, HEG1, KIAA0100, SKI, TLE4, VAMP2	ARL4C, CALD1, TRA2A	SMD	1	1
MSigDB C3 motifs GATTGGY_V$NFY_Q6_01	0.138669	0.00126252	1190	825	BCKDHB, CHP, EFNA5, EIF4EBP2, FGFR2, FUCA1, FUT8, GART, GCA, GCHFR, HLA-DMA, HLA-DOA, HLA-DRB1, HLA-DRB5, IL11RA, LAMP2, LTBP1, MBNL2, MCM4, MYO1E, PAX6, PDCD4, RAP2B, SLC9A3R1, SNCA, SORT1, SPTLC2, TLE4	ARRDC3, DDIT3, ETV5, INSIG1, LUC7L2, MEIS1, PCNX, PITX2, RPH3A, STC1, TWIST1, UBE2D3	MSigDB	1	1
GO:0017076 - purine nucleotide binding	0.140322	0.0103203	1767	1688	ABCC4, AGPS, AK1, AK3, AK5, ATP11A, ATP8B4, CDK2, CYBB, DDX58, DOCK10, FGFR2, FMO5, GART, GBP5, GIMAP4, GIMAP6, GIMAP7, HELLS, HLA-DMA, HSPA2, IFIH1, ITPKB, JAK2, MAP4K5, MAST3, MCM4, MSH6, MYO18A, MYO1E, MYO5C, PAK1, PEX6, PFKFB2, PIP4K2A, PRKCB, PXK, RAB23, RAB40B, RAP2A, RAP2B, RHOBTB1, SEPT10, SGK3	ADSSL1, ARL4C, CDK13, CDK6, CHD2, CHD9, CSNK1A1, DNAH9, GSPT1, HSPD1, KCNT2, PDK1, PFKFB4, PGK1, PRKAR1A, RIMKLB, RIT2, SEPT9, STK17A, STK32B, TRIB2, TRIO	GO	1	1
GO:0009101 - glycoprotein biosynthetic process	0.140491	0.0289815	131	127	B3GNT2, BCL2, FUT8, LIPA, MAN1C1, ST6GAL1	PHLDA1, ST8SIA5, TNIP1	GO	1	1
GO:0005886 - plasma membrane	0.141195	9.4035e-08	3431	3038	ABCC4, ADAM10, ADORA3, AK1, APLP1, BCL2, C18orf1, CA4, CBLN4, CD47, CDC42SE2, CNTN3, CP, CSF2RA, CXADR, CYBB, DIXDC1, DPP4, DSC2, EFNA5, EPB41L2, EPB41L3, EZR, F11R, FAM84B, FGFR2, GAS1, GBP5, GCA, GM2A, GPR126, GPR160, GPR34, GPR37, GPRC5B, GRM1, HLA-DMA, HLA-DMB, HLA-DOA, HLA-DPA1, HLA-DQA1, HLA-DQB1, HLA-DRB1, HLA-DRB3, HLA-DRB4, HLA-DRB5, IGSF11, IL11RA, IL13RA1, ITGA9, JAK2, JAM3, KCNS3, LAM…	ADAMTS5, AKAP12, BCL2L11, CLDN12, ENO2, FAM57A, GAP43, GNG2, GPRC5A, GRIA1, GRIK3, HOMER1, HSPD1, JAG1, KCNIP4, KCNT2, MCHR1, MREG, NLGN1, ODZ1, OXTR, PCDHB3, PIK3C2A, PPFIBP1, RGS6, RIT2, RPH3A, SEPT9, SLC16A6, SLC2A1, SLC2A14, SLC2A3, SLC4A4, SNAP25, SNTG1, SYTL2, TPM1	GO	1	0.00154264
MSigDB C2 pathways UVB_NHEK3_C8	0.14227	0.0308007	66	65	FBN2, LTBP1, PTPRK, TNFSF10	CCND2, SLC2A1	MSigDB	1	1
GO:0043029 - T cell homeostasis	0.142591	0.0297411	15	15	BCL2, TGFB2	BCL2L11	GO	1	1
GO:0050777 - negative regulation of immune response	0.142591	0.0297411	15	15	PTPRC, TGFB2	COL3A1	GO	1	1
MSigDB C2 pathways GREENBAUM_E2A_DN	0.142591	0.0297411	26	15	GIMAP4, GM2A	EMP1	MSigDB	1	1
SMD cancerModules Adrenal gland- metabolic genes	0.142994	0.00144336	286	270	ALDH1A1, C1QB, EPB41L3, EPHX1, FBXL7, FUCA1, GPD1L, IFI27, IFIT1, MTUS1, SLC9A3R1, SORD, TIMP3	CCND2, HOXA5, TPM1, TRIB2, ZBTB20	SMD	1	1
MSigDB C3 motifs V$OCT1_Q6	0.144644	0.0106828	274	198	ALDH1A1, BCL2, BLNK, CDK2, GPRC5B, JAM3, MTUS1, NFIA, PAX6	CDK6, ETV1, HOXA3, PDGFC	MSigDB	1	1
MSigDB C2 pathways CMV_24HRS_UP	0.145781	0.0323331	73	66	HLA-E, IFI27, IFI6, SYNGR2	ENO2, SNRPA1	MSigDB	1	1
MSigDB C3 motifs V$OCT_C	0.146513	0.0110154	272	199	ALDH1A1, BCL2, BLNK, CDK2, FGFR2, MTUS1, NFIA, PAX6, SNCAIP	ETV1, GAP43, HDAC9, HOXA3	MSigDB	1	1
MSigDB C3 motifs V$NCX_01	0.147603	0.00986756	177	130	ARHGAP6, ATP8B4, CCDC6, IL13RA1, PLXNC1, SNCAIP, SPTLC2	ANKRD28, ETV1, GAP43	MSigDB	1	1
MSigDB C3 motifs V$IRF7_01	0.14839	0.0113556	260	200	AGPAT4, CCDC6, DDX58, EPSTI1, IFIT2, PLXNC1, RASGEF1A, RFX4, SALL3	ARRDC3, CALD1, PDGFC, PITX2	MSigDB	1	1
MSigDB C2 pathways CARIES_PULP_DN	0.149309	0.0339094	70	67	COL8A2, LTBP1, NEBL, PTPRK	GAP43, PGAP1	MSigDB	1	1
GO:0009168 - purine ribonucleoside monophosphate biosynthetic process	0.151343	0.0335871	16	16	CECR1, GART	ADSSL1	GO	1	1
GO:0050680 - negative regulation of epithelial cell proliferation	0.151343	0.0335871	16	16	GAS1, TGFB2	CDK6	GO	1	1
MSigDB C5 GO REGULATION_OF_ENDOCYTOSIS	0.151343	0.0335871	16	16	LDLRAP1, STON2	ZFYVE16	MSigDB	1	1
SMD 5MbChromTiles 10_110-115Mb	0.151343	0.0335871	75	16	ACSL5, PDCD4	DUSP5	SMD	1	1
SMD cancerModules module312	0.151343	0.0335871	16	16	GM2A, PLD1	B4GALNT1	SMD	1	1
SMD chromArms 1p (26)	0.151501	0.00246946	1933	430	C14orf139, EXOC5, FUT8, GALC, GALNTL1, HSPA2, IFI27, MAP4K5, PELI2, PLEKHH1, PSEN1, RNASE6, RTN1, SGPP1, SOS2, SPTLC2, STON2	ADSSL1, BCL2L11, C14orf118, GNG2, MEG3, PCNX, RGS6	SMD	1	1
MSigDB C3 motifs V$MAF_Q6	0.152174	0.0322666	268	202	ADORA3, AGPAT4, ITPKB, LAMP2, MAP4K5, PAX6, SLC9A3R1, TNFSF10	CHD2, SLC16A6, SNAP25, TWIST1	MSigDB	1	1
SMD cancerModules module411	0.152855	0.0355297	71	68	ADAM10, HLA-DRA, LAMP2, PLSCR1	ACSL3, TRIB2	SMD	1	1
MSigDB C3 motifs V$HOXA4_Q2	0.154079	0.0330807	275	203	CHST9, CYBB, DPP10, FMO5, LTBP1, MBNL2, PBXIP1, RFX4	GRIA1, PGAP1, PITX2, STC1	MSigDB	1	1
GO:0043066 - negative regulation of apoptosis	0.154092	0.0050746	285	277	ANXA4, BCL2, CD74, HELLS, IFI6, MYO18A, PSEN1, SEMA4D, SGMS1, SNCA, SORT1, TMX1	ASNS, CFLAR, HSPD1, NOL3, VEGFA	GO	1	1
SMD cancerModules module304	0.15483	0.0351707	150	133	AK3, ANXA4, GALC, GCHFR, HLA-DPA1, PSEN1	ACSL3, HOXD8, RAB3GAP2	SMD	1	1
SMD cancerModules Whole blood genes	0.156351	4.20852e-10	541	514	ATP11A, CA4, CAPG, CPD, CTSS, CYBB, DOCK2, EVI2A, FBN2, FGL2, HEG1, HLA-DQB1, HLA-DRB4, IFIT1, IFIT3, IL13RA1, LAMP2, LAPTM5, LILRA2, LIPA, MAST3, MNDA, PFKFB2, PLSCR1, PTPRC, RCBTB2, RGS10, RNASE6, SLC31A2, SLC9A3R1, ST6GAL1, STAT1, TNFSF10	ADM, ARL4C, CCND2, LMO2, PFKFB4, SLC16A6, SLC2A1, TRIB2	SMD	1	6.91629e-06
MSigDB C5 GO KINASE_BINDING	0.156417	0.0371941	70	69	ADAM10, CDK5RAP2, MAPK8IP1, PTPRC	AKAP12, PDLIM5	MSigDB	1	1
SMD cancerModules Thymus genes	0.158956	1.94896e-12	295	280	BCL2, C1QB, CAPG, CXCL12, DOCK2, EPB41L3, FGL2, FUCA1, GAS1, HLA-DQA1, HLA-DQB1, HLA-DRB4, IFI27, IFIT1, IFIT3, IRF8, LAPTM5, LIPA, MTUS1, PFKFB2, PLSCR1, PTPRC, RGS10, RNASE6, SLCO2B1, ST6GAL1, STAT1	FN1, IGFBP2, LEF1, TRIB2, ZBTB20	SMD	1	3.20624e-08
GO:0050790 - regulation of catalytic activity	0.159571	0.00356156	711	681	ADORA3, ARAP2, ARHGAP6, BCL2, CCNE2, GM2A, HEXIM1, IFI6, LPAR1, MAP4K5, MSH6, NPY2R, PAK1, PDCD4, PSEN1, PSENEN, PTPRC, SNCA, SORT1, STAT1, TBC1D12, TBC1D8B, TGFB2	CCND2, GAP43, HOMER1, HSPD1, MCHR1, NR1H3, PDGFC, RAB3GAP2, TPM1, TRIB2	GO	1	1
SMD cancerModules module160	0.159994	0.0389027	76	70	IRF8, LILRA2, LIPA, MNDA	PFKFB4, SNAP25	SMD	1	1
MSigDB C2 pathways ET743_RESIST_UP	0.160006	0.000214123	17	17	CSF2RA, IFI6, IFIT1, TJP2	AKAP12	MSigDB	1	1
MSigDB C2 pathways NUMATA_G_CSF_DIFF	0.160006	0.00337726	22	17	BCL2, BLNK, CEBPA	PTPN13	MSigDB	1	1
MSigDB C4 computational module_346	0.160006	0.037615	17	17	GM2A, PLD1	B4GALNT1	MSigDB	1	1
SMD cancerModules module184	0.160006	0.037615	17	17	CP, CXCL12	STC1	SMD	1	1
GO:0006915 - apoptosis	0.161621	0.00389008	891	851	ANXA4, APLP1, BCL2, CD74, CKAP2, GAS1, HELLS, IFI6, IFIH1, JAK2, MSH6, MYO18A, PAK1, PDCD4, PPP1R13L, PSEN1, PTPRC, SEMA4D, SGMS1, SGPP1, SNCA, SORT1, STAT1, TGFB2, TMX1, TNFSF10, UBE4B	ASNS, BCL2L11, CFLAR, DDIT3, HSPD1, NOL3, PHLDA1, PHLDA2, STK17A, TWIST1, VEGFA, ZMAT3	GO	1	1
MSigDB C2 pathways TAKEDA_NUP8_HOXA9_8D_UP	0.162166	1.27663e-06	151	136	ALDH1A1, DDX58, EPSTI1, IFI27, IFI6, IFIH1, IFIT1, IFIT2, IFIT3, LXN, MAP7, RHOBTB1, STAT1	HOXA3, HOXA5, MEIS1	MSigDB	1	0.0209074
GO:0043069 - negative regulation of programmed cell death	0.162233	0.0058307	290	282	ANXA4, BCL2, CD74, HELLS, IFI6, MYO18A, PSEN1, SEMA4D, SGMS1, SNCA, SORT1, TMX1	ASNS, CFLAR, HSPD1, NOL3, VEGFA	GO	1	1
MSigDB C3 motifs TTTGTAG,MIR-520D	0.165537	0.00615708	337	284	FAM84B, FBN2, LRRC8D, MBNL2, NEBL, PDCD4, PRDM2, QKI, RAP2A, RFX4, SALL3, VAMP2	ETV5, MAFF, PTN, PURB, SNAP25	MSigDB	1	1
MSigDB C3 motifs V$HSF_Q6	0.167114	0.0133959	211	138	ATP8B4, GSN, LTBP1, NFIA, PSEN1, RFX4, RTN1	HSPD1, SNAP25, STC1	MSigDB	1	1
MSigDB C2 pathways HADDAD_CD45CD7_PLUS_VS_MINUS_DN	0.167194	0.000336351	84	72	ALDH1A1, GPR126, HLA-DRB4, MPDZ, TIMP3, TJP2, TNFSF10	FAM3C, TPM1	MSigDB	1	1
MSigDB C2 pathways HADDAD_HSC_CD7_DN	0.167194	0.000336351	84	72	ALDH1A1, GPR126, HLA-DRB4, MPDZ, TIMP3, TJP2, TNFSF10	FAM3C, TPM1	MSigDB	1	1
MSigDB C2 pathways E2F3_ONCOGENIC_SIGNATURE	0.167664	0.000133802	246	210	CCNE2, CEBPA, EPB41L4A, HELLS, MBOAT1, NETO2, PDE8A, PSIP1, SLC9A3R1, SSX2IP, TFDP1, TM6SF1, TPPP	BCL2L11, ENO2, FAM57A, SLC16A6	MSigDB	1	1
SMD 5MbChromTiles 13_92.5-97.5Mb	0.168581	0.000271359	121	18	ABCC4, GPR180, MBNL2, RAP2A	TMEM45A	SMD	1	1
MSigDB C2 pathways DAC_FIBRO_UP	0.168581	0.00399844	19	18	IFI27, STAT1, TIMP3	CCND2	MSigDB	1	1
SMD cancerModules Cell ion homeostasis/chemokines	0.168581	0.0418171	18	18	CP, CXCL12	STC1	SMD	1	1
SMD cytobands 14q23.3	0.168581	0.0418171	94	18	FUT8, PLEKHH1	BCL2L11	SMD	1	1
GO:0012501 - programmed cell death	0.169054	0.00440378	899	859	ANXA4, APLP1, BCL2, CD74, CKAP2, GAS1, HELLS, IFI6, IFIH1, JAK2, MSH6, MYO18A, PAK1, PDCD4, PPP1R13L, PSEN1, PTPRC, SEMA4D, SGMS1, SGPP1, SNCA, SORT1, STAT1, TGFB2, TMX1, TNFSF10, UBE4B	ASNS, BCL2L11, CFLAR, DDIT3, HSPD1, NOL3, PHLDA1, PHLDA2, STK17A, TWIST1, VEGFA, ZMAT3	GO	1	1
GO:0008092 - cytoskeletal protein binding	0.169592	2.44955e-05	455	444	CAPG, CDK5RAP2, DAAM2, DIAPH3, DIXDC1, EPB41L2, EPB41L3, EPB41L4A, EZR, FXYD5, GSN, LIMCH1, MAPK8IP1, MYO1E, MYO5C, MYRIP, NEBL, PHACTR2, PXK, SYNPO2, TPPP, UTRN	BCL2L11, CALD1, CDC42EP3, PDLIM3, PDLIM5, SNTG1, TPM1	GO	1	0.399522
MSigDB C4 computational module_94	0.17061	0.0074295	371	365	ABCC4, AGA, APLP1, ASPH, COL9A2, EVI2A, EXPH5, GART, GPRC5B, HLA-DOA, IRF8, RAB40B, RYR1, SEPP1	ADM, ARL4C, GAP43, PPFIBP1, PTPN13, SH2B2	MSigDB	1	1
MSigDB C4 computational module_257	0.172106	0.0433956	150	140	ATP11A, HEG1, KIAA0100, SKI, TLE4, VAMP2	ARL4C, CALD1, TRA2A	MSigDB	1	1
MSigDB C3 motifs AAGCCAT,MIR-135A,MIR-135B	0.172226	0.0170726	338	288	ARHGAP6, CD47, CPD, JAK2, MTUS1, PELI2, PSIP1, QKI, RAP2A, SKI, SLC44A1	B4GALNT1, CCND2, CSNK1A1, DUSP5, RASAL2	MSigDB	1	1
GO:0016020 - membrane	0.173784	9.37819e-14	6917	6300	ABCC4, ABHD6, ACSL5, ADAM10, ADCY2, ADORA3, AGPAT4, AGPS, AK1, APLP1, ASPH, ATP11A, ATP8B4, B3GALTL, B3GNT2, BCL2, BLNK, BTBD11, C10orf128, C18orf1, C4orf32, CA4, CBLN4, CD47, CD74, CDC42SE2, CHST9, CLEC7A, CLIC4, CNTN3, COLEC12, CP, CPD, CSF2RA, CTSS, CXADR, CYBB, DIXDC1, DOCK2, DPP10, DPP4, DSC2, EFNA5, ELOVL1, ENHO, EPB41L2, EPB41L3, EPB41L4A, EPHX1, EVI2A, EZR, F11R, FAM69A, FAM84B, FGFR2, FM…	ACSL3, ADAMTS5, AKAP12, B4GALNT1, BCL2L11, C14orf118, C7orf44, C7orf68, CCDC91, CDC42EP3, CHPT1, CLDN12, CYP3A5, EMP1, ENO2, FAM57A, GAP43, GNG2, GOLGA4, GPRC5A, GRIA1, GRIK3, HOMER1, HSPD1, INSIG1, JAG1, KCNE4, KCNIP4, KCNT2, LHFPL3, LRRC4C, MCHR1, MCTP1, MREG, NLGN1, ODZ1, OXTR, PCDHB16, PCDHB3, PCNX, PDGFC, PGAP1, PHLDA1, PIK3C2A, PLEKHH2, PPFIBP1, RGS6, RIT2, RPH3A, SEPT9, SFXN3, SLC16A6, SLC…	GO	1	1.54346e-09
SMD cancerModules Catalytic activities/metabolism	0.173914	0.000906064	302	289	ALDH1A1, BCKDHB, CTSS, FUCA1, GART, LIPA, LYZ, MAP7, MGST1, MTUS1, MYO1E, SLC9A3R1, SORD, ST6GAL1	ACSL3, CHPT1, DUSP5, INSIG1, UPP1	SMD	1	1
MSigDB C2 pathways CELL_CYCLE	0.174449	0.0461791	84	74	CCNE2, CDK2, MCM4, TFDP1	CCND2, CDK6	MSigDB	1	1
MSigDB C5 GO CELLULAR_HOMEOSTASIS	0.174618	0.0446609	147	141	BCL2, CP, CXCL12, IFI6, PTPRC, USH1C	DDIT3, MCHR1, STC1	MSigDB	1	1
MSigDB C4 computational module_84	0.175562	3.70607e-20	547	530	C10orf116, C1QB, C1QC, CA4, CAPG, CD74, CTSS, CXCL12, CYBB, DOCK2, EPB41L3, EVI2A, FGL2, GAS1, GIMAP4, HLA-DMA, HLA-DPA1, HLA-DQA1, HLA-DQB1, HLA-DRA, HLA-DRB1, HLA-DRB3, HLA-DRB5, IFI27, IFI30, IFIT1, IKZF1, IRF8, LAPTM5, LILRA2, LIPA, LYZ, MAN2B1, MNDA, MS4A7, MTUS1, PLSCR1, PTPRC, RGS10, RNASE6, SEMA4D, SEPP1, SLC9A3R1, SLCO2B1, ST6GAL1, STAT1, TNFSF10, TYROBP	ADM, C13orf18, CCND2, FN1, IGFBP2, LMO2, TRIB2, ZBTB20	MSigDB	1	6.10131e-16
MSigDB C4 computational module_191	0.177069	0.0461856	19	19	CP, CXCL12	STC1	MSigDB	1	1
MSigDB C4 computational module_262	0.177069	0.0461856	19	19	CP, CXCL12	STC1	MSigDB	1	1
MSigDB C5 GO CELL_ACTIVATION	0.178096	0.0481086	77	75	CD47, CLEC7A, HELLS, PTPRC	HDAC9, PR47	MSigDB	1	1
MSigDB C2 pathways HSC_MATURE_ADULT	0.179018	0.00100047	339	292	ADAM10, CHP, CPD, CYBB, FMO5, GCA, IFIT1, LAMP2, MAP4K5, MGST1, SNCA, SORT1, ST6GAL1, TRIM59	ASNS, CDC42EP3, GSPT1, SLC25A37, SNX13	MSigDB	1	1
MSigDB C2 pathways SHEPARD_BMYB_MORPHOLINO_UP	0.182214	0.00497047	216	144	AK3, FBXO32, HSPA2, IFI30, LAMP2, MBP, PLAA, QKI	ARRDC3, PHLDA2, SLC16A6	MSigDB	1	1
MSigDB C4 computational module_117	0.182816	0.00520879	722	703	ALDH1A1, BCKDHB, BLNK, C1QB, COL9A2, CSF2RA, CTSS, CTSZ, CYBB, EPB41L3, HLA-DOA, IFI27, IRF8, ITGA9, MNDA, MPDZ, NPY2R, PHACTR2, RTN1, SEPP1, SPTLC2, TNFSF10, TYROBP	ETV1, GAP43, GRIK3, IGFBP2, LEF1, LMO2, PDK1, PDLIM3, RIT2, ST8SIA5	MSigDB	1	1
GO:0005096 - GTPase activator activity	0.183688	0.0189168	231	218	ALDH1A1, ARAP2, ARHGAP22, ARHGAP6, DOCK2, GPSM2, RGS18, TBC1D12, TBC1D8B	ERRFI1, RAB3GAP2, RASAL2, RGS6	GO	1	1
MSigDB C4 computational module_165	0.185423	0.0132639	81	77	IRF8, LILRA2, LIPA, MNDA, SEMA4D	PFKFB4, SNAP25	MSigDB	1	1
MSigDB C4 computational module_213	0.189103	0.000549561	80	78	C10orf116, EPHX1, HLA-DMA, IFI30, LAPTM5, PTPRC, SHMT1	PFKFB4, SLC2A3	MSigDB	1	1
SMD processes CellCycle_regulated_sw	0.189919	8.85067e-05	922	625	AK3, CAPS, CCNE2, CKAP2, DEPDC7, DHFR, EIF4EBP2, GAS1, GPR126, GPSM2, HELLS, HLA-DOA, HLA-DRA, HLA-E, HSPA2, IFIT1, IFIT2, MBOAT1, MCM4, NFIA, PSEN1, RAB23, RASGEF1A, STAT1, TTLL7, WWC1	CALD1, CFLAR, CXCL14, DNAJB9, MALAT1, TMEM49, TRA2A, UBE2D3, WSB1	SMD	1	1
GO:0000166 - nucleotide binding	0.191761	0.0410147	2046	1947	ABCC4, AGPS, AK1, AK3, AK5, ATP11A, ATP8B4, CDK2, CYBB, DDX58, DOCK10, FGFR2, FMO5, GART, GBP5, GIMAP4, GIMAP6, GIMAP7, HELLS, HLA-DMA, HSPA2, IFIH1, ITPKB, JAK2, MAP4K5, MAST3, MCM4, MSH6, MYO18A, MYO1E, MYO5C, PAK1, PEX6, PFKFB2, PIP4K2A, PRKCB, PXK, RAB23, RAB40B, RAP2A, RAP2B, RBM24, RHOBTB1, SEPT10, SGK3, SKI	ADSSL1, ARL4C, CDK13, CDK6, CHD2, CHD9, CSNK1A1, DNAH9, GSPT1, HNRNPA2B1, HSPD1, KCNT2, PDK1, PFKFB4, PGK1, PRKAR1A, RIMKLB, RIT2, SEPT9, STK17A, STK32B, TRA2A, TRIB2, TRIO	GO	1	1
MSigDB C1 pos chr14q24	0.192793	0.0146943	166	79	FUT8, GALNTL1, PLEKHH1, PSEN1, SPTLC2	PCNX, RGS6	MSigDB	1	1
GO:0016740 - transferase activity	0.193255	0.0354359	1667	1589	AGPAT4, AGPS, AK1, AK3, AK5, B3GALTL, B3GNT2, CDK2, CHST9, FGFR2, FUT8, GALNTL1, GALNTL2, GART, ITPKB, JAK2, LPGAT1, LTBP1, MAP4K5, MAST3, MBOAT1, MGST1, PAK1, PFKFB2, PIP4K2A, PRDM2, PRKCB, PXK, SETDB2, SGK3, SGMS1, SHMT1, SIRT2, SPTLC2, ST6GAL1, TGFB2, TJP2, ZDHHC13, ZDHHC2	ACSL3, B4GALNT1, BCAT1, CDK13, CDK6, CHPT1, CSNK1A1, MGEA5, NAMPT, PAPD4, PDK1, PFKFB4, PGK1, PIK3C2A, ST8SIA5, STK17A, STK32B, TRIB2, TRIO, UPP1	GO	1	1
MSigDB C5 GO NEGATIVE_REGULATION_OF_CELLULAR_PROCESS	0.194685	0.00131138	646	629	ADAM10, ANXA4, BCL2, CAPG, CD74, CLIC4, GAS1, GSN, HELLS, HEXIM1, IFI6, IRF8, MYO18A, PAIP2B, PDCD4, PSEN1, PTPRC, SEMA4D, SET, SIRT2, SNCA, TGFB2, TIAF1	ASNS, CAPRIN2, CDK6, CFLAR, NOL3, ODZ1, PR47, TWIST1, VEGFA	MSigDB	1	1
MSigDB C4 computational module_334	0.195067	0.0196123	162	149	AK3, ANXA4, GALC, GCHFR, HLA-DPA1, OSGIN2, PSEN1	ACSL3, HOXD8, RAB3GAP2	MSigDB	1	1
GO:0043234 - protein complex	0.195687	0.0475963	1853	1772	BCKDHB, BCL2, C1QB, CAPG, CDK2, CEBPA, CYBB, DOCK5, FBXL7, FGL2, GM2A, GPD1L, HLA-DMA, HLA-DMB, HLA-DOA, HLA-DPA1, HLA-DQA1, HLA-DQB1, HLA-DRB1, HLA-DRB3, HLA-DRB4, HLA-DRB5, IL13RA1, ITGA9, KCNS3, LDLRAP1, LOC730415, MAP7, MSH6, MYO18A, MYO1E, MYO5C, PELI2, PIGK, PSEN1, SEPT10, SIRT2, SSX2IP, STON2, TAF9B, TFDP1, UBE4B	CCND2, CDK6, DNAH9, ENO2, FN1, GNG2, GRIA1, HDAC9, HSPD1, LEF1, MED13L, PAPD4, PIK3C2A, PITX2, PRKAR1A, PSME4, PURB, RGS6, SNAP25, SNTG1, TAF9B, XPO1	GO	1	1
SMD tissues skeletal_muscle_sw	0.200193	0.023246	294	226	ADCY2, ASPH, DEPDC6, FBXO32, MYO18A, OSBPL11, PDE4DIP, QKI, SYNPO2	PDLIM3, PDLIM5, PITX2, TPM1	SMD	1	1
MSigDB C5 GO REGULATION_OF_PROTEIN_KINASE_ACTIVITY	0.20027	0.0209278	155	151	CCNE2, HEXIM1, MAP4K5, PAK1, PDCD4, PTPRC, TPD52L1	CCND2, GAP43, TRIB2	MSigDB	1	1
MSigDB C2 pathways AMIPATHWAY	0.202019	0.00715081	24	22	HLA-DRA, HLA-DRB1, PTPRC	PRKAR1A	MSigDB	1	1
MSigDB C2 pathways CSKPATHWAY	0.202019	0.00715081	24	22	HLA-DRA, HLA-DRB1, PTPRC	PRKAR1A	MSigDB	1	1
MSigDB C2 pathways RACCYCDPATHWAY	0.202019	0.00715081	23	22	CDK2, PAK1, TFDP1	CDK6	MSigDB	1	1
SMD 5MbChromTiles 3_170-175Mb	0.202019	0.00715081	106	22	GPR160, PLD1, TNFSF10	NLGN1	SMD	1	1
MSigDB C5 GO REGULATION_OF_KINASE_ACTIVITY	0.205506	0.0223034	157	153	CCNE2, HEXIM1, MAP4K5, PAK1, PDCD4, PTPRC, TPD52L1	CCND2, GAP43, TRIB2	MSigDB	1	1
MSigDB C2 pathways VANASSE_BCL2_TARGETS	0.207641	0.0178573	113	83	ANXA4, BCL2, MBNL2, NEBL, PLXNC1	CCND2, FN1	MSigDB	1	1
Biocarta 172 - Activation of Csk by cAMP-dependent Protein Kinase Inhibits Signaling through the T Cell Receptor	0.210167	0.00811383	24	23	HLA-DRA, HLA-DRB1, PTPRC	PRKAR1A	Biocarta	1	1
Biocarta 212 - Influence of Ras and Rho proteins on G1 to S Transition	0.210167	0.00811383	23	23	CDK2, PAK1, TFDP1	CDK6	Biocarta	1	1
SMD tissues trichostatin_sw	0.211372	0.018713	103	84	GCA, GPD1L, HLA-E, PXK, RAP2A	PAPD4, SH2B2	SMD	1	1
GO:0012505 - endomembrane system	0.212821	0.000197495	1203	1167	ABCC4, ACSL5, ADAM10, ANXA11, ASPH, B3GALTL, B3GNT2, BCL2, CHST9, DOCK2, ELOVL1, EPHX1, FMO5, FUT8, GALNTL1, GALNTL2, GCHFR, GLIPR2, GPR37, GPRC5B, JAK2, LAMP2, LDLRAP1, LPGAT1, MAN1C1, PIGK, PLD1, PSEN1, PSENEN, RTN1, RYR1, SGMS1, SGPP1, SLC9A3R1, SORT1, SPTLC2, ST6GAL1, SYS1, TMX1	ACSL3, B4GALNT1, BCL2L11, CDC42EP3, CHPT1, CYP3A5, GOLGA4, GPRC5A, GRIA1, INSIG1, PGAP1, PHLDA1, ST8SIA5, SYTL2, XPO1	GO	1	1
MSigDB C5 GO REGULATION_OF_TRANSFERASE_ACTIVITY	0.213418	0.0244824	161	156	CCNE2, HEXIM1, MAP4K5, PAK1, PDCD4, PTPRC, TPD52L1	CCND2, GAP43, TRIB2	MSigDB	1	1
MSigDB C2 pathways FERRANDO_MLL_T_ALL_UP	0.21511	0.0195951	90	85	CD47, HLA-E, IKZF1, LAPTM5, TLE4	PXDN, VIM	MSigDB	1	1
SMD tissues Buffycoat_sw	0.21607	1.96257e-07	198	157	CHP, CTSS, DOCK2, FGL2, GCA, IFIT2, LILRA2, MNDA, MS4A6A, PCGF5, PLXDC2, PLXNC1, PTPRC, SLCO3A1, TYROBP	CYP3A5, LOC641298, SLC25A37	SMD	1	0.00321882
MSigDB C2 pathways NF90_UP	0.218233	0.000864355	25	24	HLA-E, IFI27, IFIT3, STAT1	EMP1	MSigDB	1	1
MSigDB C5 GO REGULATION_OF_NEUROTRANSMITTER_LEVELS	0.218233	0.00914947	24	24	GCHFR, SNCAIP, TGFB2	NLGN1	MSigDB	1	1
MSigDB C4 computational MORF_NF1	0.218729	0.0260136	173	158	AGPS, BCL2, FAM55C, FRYL, IL11RA, LPGAT1, SKI	SIM2, SLC2A1, STK17A	MSigDB	1	1
GO:0030155 - regulation of cell adhesion	0.218854	0.000987395	86	86	ADAM10, ARHGAP6, BCL2, CD47, DPP4, FXYD5, TGFB2	CDK6, TPM1	GO	1	1
GO:0005099 - Ras GTPase activator activity	0.218854	0.0205042	89	86	ALDH1A1, ARHGAP6, DOCK2, TBC1D12, TBC1D8B	ERRFI1, RASAL2	GO	1	1
MSigDB C3 motifs GTTATAT,MIR-410	0.218854	0.0205042	93	86	ADAM10, ITPKB, LAMP2, MAP4K5, QKI	ADM, ARID2	MSigDB	1	1
MSigDB C4 computational module_480	0.218854	0.0205042	95	86	AK3, GALC, HLA-DPA1, HLA-DRB4, PSEN1	ACSL3, RAB3GAP2	MSigDB	1	1
MSigDB C2 pathways ALZHEIMERS_INCIPIENT_UP	0.219886	0.0303907	345	315	CEBPA, COL8A2, FBN2, HLA-DOA, IFT74, IL13RA1, MBP, OSBPL11, PPP1R13L, SET, USH1C	CALD1, CFLAR, CHD2, GOLGA4, LEF1	MSigDB	1	1
GO:0006644 - phospholipid metabolic process	0.221395	0.0268032	164	159	AGPAT4, LPGAT1, PIGK, PIP4K2A, PLAA, SGMS1, SMPDL3A	CHPT1, PGAP1, PIK3C2A	GO	1	1
MSigDB C3 motifs TGCCTTA,MIR-124A	0.221552	5.30084e-09	556	481	ABCC4, AK3, ANXA11, BTBD11, CBLN4, CCDC6, CHP, CNTN3, F11R, FGFR2, GRM1, KIAA1161, LRRC1, MAP7, MYRIP, OSBPL11, PCGF5, PLCXD3, PLEKHH1, PPP1R13L, PSEN1, QKI, RAP2A, RASGEF1A, RBM24, SLC31A2, SNCAIP, SORD, TMCC3, USP48	BCL2L11, CCND2, CDK6, ETV1, JAG1, STC1, TMEM49	MSigDB	1	8.7045e-05
KEGG 05200 - Pathways in cancer	0.221726	0.00554411	317	316	BCL2, CCDC6, CCNE2, CDK2, CEBPA, CSF2RA, FGFR2, MSH6, PLD1, PRKCB, SOS2, STAT1, TGFB2	CDK6, FN1, LEF1, SLC2A1, VEGFA	KEGG	1	1
GO:0008219 - cell death	0.223422	0.00524091	955	913	ANXA4, APLP1, BCL2, CD74, CKAP2, GAS1, HELLS, IFI6, IFIH1, JAK2, LYZ, MSH6, MYO18A, PAK1, PDCD4, PPP1R13L, PSEN1, PTPRC, SEMA4D, SGMS1, SGPP1, SNCA, SORT1, STAT1, TGFB2, TMX1, TNFSF10, UBE4B	ASNS, BCL2L11, CFLAR, DDIT3, HSPD1, NOL3, PHLDA1, PHLDA2, STK17A, TWIST1, VEGFA, ZMAT3	GO	1	1
SMD cancerModules module27	0.223571	0.000253413	329	317	ADORA3, CRLF1, CSF2RA, EVI2A, FGFR2, GPRC5B, HLA-DMB, HLA-DOA, HLA-DRA, IL13RA1, ITGA9, LILRA2, NPY2R, PPAP2C, PTPRC, RYR1	GPRC5A, GRIK3, OXTR, PDK1, TRIB2	SMD	1	1
MSigDB C2 pathways SHEPARD_BMYB_MORPHOLINO_DN	0.224068	0.00919108	208	160	CDK2, CEBPA, CKAP2, DHFR, GALC, HELLS, LAMP2, MCM4	GRIK3, IGFBP2, PFKFB4	MSigDB	1	1
MSigDB C4 computational module_212	0.22542	0.00222215	328	318	ALDH1A1, BCKDHB, CTSS, FUCA1, GART, LIPA, LYZ, MAP7, MGST1, MTUS1, MYO1E, SLC9A3R1, SORD, ST6GAL1	ACSL3, CHPT1, DUSP5, INSIG1, UPP1	MSigDB	1	1
MSigDB C2 pathways G1PATHWAY	0.226216	0.00101432	28	25	CDK2, DHFR, TFDP1, TGFB2	CDK6	MSigDB	1	1
MSigDB C4 computational module_44	0.227274	2.12591e-13	327	319	BCL2, C1QB, CAPG, CXCL12, DOCK2, EPB41L3, FGL2, FUCA1, GAS1, HLA-DMA, HLA-DQA1, HLA-DQB1, HLA-DRB4, IFI27, IFIT1, IFIT3, IKZF1, IRF8, LAPTM5, LIPA, MTUS1, PFKFB2, PLSCR1, PTPRC, RGS10, RNASE6, SEPP1, SLCO2B1, ST6GAL1, STAT1	FN1, IGFBP2, LEF1, TRIB2, ZBTB20	MSigDB	1	3.49839e-09
GO:0042578 - phosphoric ester hydrolase activity	0.227274	0.0328612	336	319	DOCK5, PDE1A, PDE8A, PFKFB2, PLCXD3, PLD1, PPAP2C, PTPRC, PTPRK, SGPP1, SMPDL3A	DUSP5, PFKFB4, PGAP1, PSPH, PTPN13	GO	1	1
GO:0016265 - death	0.228797	0.00563428	960	918	ANXA4, APLP1, BCL2, CD74, CKAP2, GAS1, HELLS, IFI6, IFIH1, JAK2, LYZ, MSH6, MYO18A, PAK1, PDCD4, PPP1R13L, PSEN1, PTPRC, SEMA4D, SGMS1, SGPP1, SNCA, SORT1, STAT1, TGFB2, TMX1, TNFSF10, UBE4B	ASNS, BCL2L11, CFLAR, DDIT3, HSPD1, NOL3, PHLDA1, PHLDA2, STK17A, TWIST1, VEGFA, ZMAT3	GO	1	1
SMD cancerModules module185	0.230118	0.023395	100	89	AK3, GCHFR, HLA-DPA1, PSEN1, SPTLC2	ACSL3, HOXD8	SMD	1	1
GO:0005975 - carbohydrate metabolic process	0.231975	0.00855671	506	488	B3GALTL, B3GNT2, CHST9, FUCA1, FUT8, GALC, GM2A, GPD1L, HPSE, KIAA1161, LAMP2, LIPA, MAN1C1, MAN2B1, PFKFB2, SORD, ST6GAL1	B4GALNT1, ENO2, PDK1, PFKFB4, PGK1, SLC2A3, ST8SIA5	GO	1	1
MSigDB C2 pathways DER_IFNB_UP	0.233882	0.00607038	94	90	HLA-E, IFI6, IFIT2, IFIT3, LIPA, STAT1	CALD1, PHLDA1	MSigDB	1	1
KEGG 05215 - Prostate cancer	0.233882	0.0244141	90	90	BCL2, CCNE2, CDK2, FGFR2, SOS2	LEF1, PDGFC	KEGG	1	1
MSigDB C2 pathways IFNALPHA_NL_UP	0.234118	9.39459e-05	27	26	HLA-E, IFI27, PLSCR1, STAT1, TNFSF10	UBE2D3	MSigDB	1	1
SMD cancerModules module171	0.237649	0.0254614	94	91	HLA-DMB, HLA-DQA1, IFIT3, PBXIP1, PTPRC	LMO2, UBE2D3	SMD	1	1
MSigDB C2 pathways LE_MYELIN_DN	0.24142	1.21249e-08	103	92	ADAM10, AK3, EFHD1, FGL2, FUT8, MAPK8IP1, MBP, MPDZ, RTN1, SIRT2, SLCO3A1, SNCA, UTRN	ERRFI1, SLC2A1	MSigDB	1	0.000199055
MSigDB C2 pathways RESISTANCE_XENOGRAFTS_UP	0.24194	0.000113584	29	27	ACSL5, ANXA4, CD74, SYNGR2, USH1C	CYP3A5	MSigDB	1	1
MSigDB C2 pathways WANG_HOXA9_VS_MEIS1_UP	0.24194	0.00136742	31	27	CLEC7A, CSF2RA, MTUS1, SORT1	CCND2	MSigDB	1	1
SMD cancerModules Signaling	0.244159	0.00748934	341	328	ABCC4, AGA, APLP1, ASPH, COL9A2, EVI2A, EXPH5, GART, GPRC5B, HLA-DOA, IRF8, RAB40B, RYR1	ADM, ARL4C, GAP43, PPFIBP1, SH2B2	SMD	1	1
GO:0006066 - cellular alcohol metabolic process	0.246055	0.0396543	343	329	B3GALTL, FUCA1, FUT8, GPD1L, LDLRAP1, MAN2B1, PFKFB2, SGPP1, SNCAIP, SORD, TGFB2	ENO2, INSIG1, PDK1, PFKFB4, PGK1	GO	1	1
MSigDB C3 motifs V$E2F_Q4	0.248385	0.0356092	238	169	ARHGAP6, EFNA5, GPRC5B, MCM4, PAQR4, PAX6, SLCO3A1	CHD2, GSPT1, RASAL2	MSigDB	1	1
GO:0019901 - protein kinase binding	0.248968	0.0287741	95	94	ADAM10, CDK5RAP2, MAPK8IP1, PTPRC, PTPRK	CCND2, PDLIM5	GO	1	1
SMD cancerModules module370	0.248968	0.0287741	105	94	AK3, GALC, HLA-DPA1, HLA-DRB4, PSEN1	ACSL3, RAB3GAP2	SMD	1	1
Biocarta 82 - Cell Cycle: G1/S Check Point	0.249683	0.00157262	28	28	CDK2, DHFR, TFDP1, TGFB2	CDK6	Biocarta	1	1
MSigDB C2 pathways DAC_BLADDER_UP	0.249683	0.0140377	29	28	IFIT3, STAT1, TNFSF10	STC1	MSigDB	1	1
GO:0005525 - GTP binding	0.251769	0.0193003	351	332	AK3, DOCK10, GBP5, GIMAP4, GIMAP6, GIMAP7, RAB23, RAB40B, RAP2A, RAP2B, RHOBTB1, SEPT10	ADSSL1, ARL4C, GSPT1, RIT2, SEPT9	GO	1	1
MSigDB C2 pathways YAGI_AML_PROG_FAB	0.253845	0.0133525	195	171	ALDH1A1, CAPG, CXADR, EVI2A, IFI30, SAMHD1, TIMP3, TJP2	SFXN3, TPM1, TRIB2	MSigDB	1	1
SMD cancerModules module174	0.256525	0.000371187	105	96	DPP4, GPR160, IFI30, MAP7, NEBL, PLXDC2, SLC9A3R1, TPD52L1	NR1H3, SYTL2	SMD	1	1
MSigDB C2 pathways ZMPSTE24_KO_DN	0.257346	0.01545	32	29	ALDH1A1, IFI27, LYZ	PHLDA1	MSigDB	1	1
GO:0009117 - nucleotide metabolic process	0.257516	0.0441694	345	335	ADCY2, ADORA3, AK1, AK5, ATP11A, ATP8B4, CECR1, DHFR, GART, NPY2R, PDE8A	ADM, ADSSL1, MCHR1, NAMPT, UPP1	GO	1	1
MSigDB C2 pathways HSA00565_ETHER_LIPID_METABOLISM	0.264932	0.00204546	31	30	AGPAT4, AGPS, PLD1, PPAP2C	CHPT1	MSigDB	1	1
GO:0051604 - protein maturation	0.264932	0.0169394	30	30	AGA, PSEN1, PSENEN	HSPD1	GO	1	1
MSigDB C2 pathways AGED_MOUSE_CORTEX_UP	0.264932	0.0169394	31	30	SEPP1, SOS2, TIMP3	VIM	MSigDB	1	1
MSigDB C2 pathways JISON_SICKLE_CELL	0.264932	0.0169394	32	30	JAK2, MAPK8IP1, STAT1	ADM	MSigDB	1	1
SMD cancerModules module365	0.264932	0.0169394	31	30	CAPG, GSN, MYO1E	CALD1	SMD	1	1
GO:0009165 - nucleotide biosynthetic process	0.265459	0.0457577	264	256	ADCY2, ADORA3, AK5, ATP11A, ATP8B4, CECR1, DHFR, GART, NPY2R	ADM, ADSSL1, MCHR1, NAMPT	GO	1	1
GO:0019001 - guanyl nucleotide binding	0.269104	0.0231856	360	341	AK3, DOCK10, GBP5, GIMAP4, GIMAP6, GIMAP7, RAB23, RAB40B, RAP2A, RAP2B, RHOBTB1, SEPT10	ADSSL1, ARL4C, GSPT1, RIT2, SEPT9	GO	1	1
MSigDB C3 motifs V$RP58_01	0.270322	0.0438953	216	177	ARHGAP22, COLEC12, GPSM2, LRRC1, LTBP1, MBNL2, TLR7	C1QTNF1, COL3A1, HOXA3	MSigDB	1	1
MSigDB C1 pos chr14q21	0.272441	0.0185063	79	31	PELI2, RTN1, SOS2	GNG2	MSigDB	1	1
SMD 5MbChromTiles 14_62.5-67.5Mb	0.272441	0.0185063	150	31	FUT8, HSPA2, PLEKHH1	BCL2L11	SMD	1	1
GO:0042981 - regulation of apoptosis	0.273117	0.0149767	623	602	ANXA4, BCL2, CD74, GAS1, HELLS, IFI6, IFIH1, MSH6, MYO18A, PSEN1, PTPRC, SEMA4D, SGMS1, SNCA, SORT1, STAT1, TGFB2, TMX1, TNFSF10	ASNS, BCL2L11, CFLAR, DDIT3, HSPD1, NOL3, STK17A, VEGFA	GO	1	1
MSigDB C4 computational module_177	0.275426	0.0375257	101	101	HLA-DMB, HLA-DQA1, IFIT3, PBXIP1, PTPRC	LMO2, UBE2D3	MSigDB	1	1
MSigDB C3 motifs V$NFY_C	0.275842	0.0461455	254	179	CHP, FUT8, GCA, HLA-DOA, MYO1E, PAX6, TLE4	ARRDC3, DDIT3, ETV5	MSigDB	1	1
GO:0007242 - intracellular signaling cascade	0.278605	0.0110148	1465	1417	ADCY2, ARAP2, ARHGAP6, BLNK, CAPS, CHP, CLEC7A, COLEC12, DEPDC6, DEPDC7, EIF4EBP2, JAK2, LPAR1, MAP4K5, MAPK8IP1, MSH6, NPY2R, P2RY12, PAK1, PLCXD3, PLD1, PRKCB, PSEN1, RAB23, RAB40B, RAP2A, RAP2B, RASGEF1A, RHOBTB1, SOS2, STAT1, TBC1D12, TBC1D8B, TGFB2, TLR7, TNFSF10, TYROBP, ZDHHC13	ARL4C, CFLAR, DDIT3, GNG2, HOMER1, MCHR1, MCTP1, PDK1, PIK3C2A, PRKAR1A, RASAL2, RGS6, RIT2, SLC26A10, STK17A, TRIO, WSB1	GO	1	1
MSigDB C4 computational module_27	0.278848	7.21876e-05	355	346	ADORA3, CRLF1, CSF2RA, EVI2A, FGFR2, GPRC5B, HLA-DMB, HLA-DOA, HLA-DRA, HLA-DRB5, IL13RA1, ITGA9, LILRA2, NPY2R, PPAP2C, PTPRC, RYR1, SEMA4D	GPRC5A, GRIK3, OXTR, PDK1, TRIB2	MSigDB	1	1
MSigDB C4 computational module_192	0.279205	0.0109616	110	102	AK3, GCHFR, HLA-DPA1, OSGIN2, PSEN1, SPTLC2	ACSL3, HOXD8	MSigDB	1	1
MSigDB C4 computational module_427	0.286758	0.041724	113	104	AK3, GALC, HLA-DPA1, HLA-DRB4, PSEN1	ACSL3, RAB3GAP2	MSigDB	1	1
KEGG 00565 - Ether lipid metabolism	0.28723	0.00292596	33	33	AGPAT4, AGPS, PLD1, PPAP2C	CHPT1	KEGG	1	1
MSigDB C2 pathways GH_AUTOCRINE_UP	0.28969	0.0198756	220	184	AGA, CLEC7A, DOCK2, MOBKL2B, PHGDH, SEPP1, SLCO3A1, SNCA	GRIA1, PPA2, STK17A	MSigDB	1	1
MSigDB C5 GO REGULATION_OF_CATALYTIC_ACTIVITY	0.290347	0.00379721	277	267	ADORA3, CCNE2, HEXIM1, IFI6, MAP4K5, PAK1, PDCD4, PSEN1, PSENEN, PTPRC, STAT1, TPD52L1	CCND2, GAP43, RAB3GAP2, TRIB2	MSigDB	1	1
GO:0007015 - actin filament organization	0.290532	0.0125249	108	105	ARHGAP6, BCL2, CAPG, CXCL12, EZR, GSN	PDLIM3, TPM1	GO	1	1
MSigDB C3 motifs AAGCAAT,MIR-137	0.292467	0.020457	224	185	ABHD6, ASPH, CHST9, FBXL7, QKI, RFX4, RHOBTB1, TLE4	PDLIM3, STC1, WSB1	MSigDB	1	1
GO:0019899 - enzyme binding	0.292606	0.00559908	359	353	ADAM10, BCL2, CDK5RAP2, DAAM2, DIAPH3, DOCK10, EXPH5, MAPK8IP1, MYRIP, PTPRC, PTPRK, SIRT2, SORT1, UBE4B	CCND2, PDLIM5, RAB11FIP3, RPH3A, SYTL2	GO	1	1
MSigDB C4 computational module_419	0.294512	0.0236738	34	34	CAPG, GSN, MYO1E	CALD1	MSigDB	1	1
MSigDB C3 motifs CTATGCA,MIR-153	0.295245	0.0210503	219	186	ARHGAP6, C9orf40, FGFR2, PRDM2, QKI, SGK3, SNCA, VAMP2	JAG1, SLC4A4, SNAP25	MSigDB	1	1
GO:0031090 - organelle membrane	0.295837	0.00297456	1585	1527	ABCC4, ACSL5, AGPS, ASPH, B3GALTL, B3GNT2, BCL2, CHST9, ELOVL1, EPHX1, FMO5, FUT8, GALNTL1, GALNTL2, GCHFR, GLIPR2, GOLIM4, GPR37, GPRC5B, HLA-DMA, HLA-DMB, HPSE, LAMP2, LAPTM5, LDLRAP1, LPGAT1, MAN1C1, MGST1, PEX6, PIGK, PLD1, PSEN1, PSENEN, RTN1, RYR1, SGMS1, SGPP1, SORT1, SPTLC2, ST6GAL1, SYS1, TLR7, TMX1	ACSL3, B4GALNT1, BCL2L11, CHPT1, CYP3A5, GOLGA4, GPRC5A, GRIA1, HSPD1, INSIG1, PGAP1, PHLDA1, SFXN3, SLC25A37, ST8SIA5, SYTL2, TMEM49, ZFYVE16	GO	1	1
GO:0031647 - regulation of protein stability	0.30172	0.0255521	35	35	BCL2, IFI30, PEX6	HSPD1	GO	1	1
MSigDB C2 pathways BRG1_ALAB_DN	0.30172	0.0255521	37	35	CD74, HLA-DRA, SEPP1	ASNS	MSigDB	1	1
MSigDB C3 motifs YATTNATC_UNKNOWN	0.301768	0.0281004	386	272	CA4, CEBPA, MBNL2, PBXIP1, QKI, RFX4, SORT1, TJP2, TLE4, UBE4B	CALD1, COL3A1, GRIK3, RGS8	MSigDB	1	1
MSigDB C3 motifs V$TAL1ALPHAE47_01	0.303589	0.00253172	259	189	ALDH1A1, ARHGAP22, CHST9, LTBP1, MAP7, MBNL2, PBXIP1, PDE1A, REPS2, RHOBTB1	ARRDC3, DDIT3, STC2	MSigDB	1	1
MSigDB C5 GO HYDROLASE_ACTIVITY__HYDROLYZING_O_GLYCOSYL_COMPOUNDS	0.308854	0.000463679	37	36	FUCA1, HPSE, LYZ, MAN1C1, MAN2B1	MGEA5	MSigDB	1	1
MSigDB C3 motifs V$HSF1_01	0.311944	0.00283648	276	192	ARHGAP6, GRM1, GSN, JAM3, MBNL2, NETO2, PLXDC2, PLXNC1, RFX4, RTN1	ANKRD28, HSPD1, STC1	MSigDB	1	1
MSigDB C1 pos chr6q24	0.315916	0.0295418	74	37	GRM1, PHACTR2, UTRN	AKAP12	MSigDB	1	1
MSigDB C3 motifs YTTCCNNNGGAMR_UNKNOWN	0.315916	0.0295418	54	37	ADCY2, MYO18A, SNCAIP	JAG1	MSigDB	1	1
SMD cancerModules module257	0.316863	0.0167684	125	112	AK3, ANXA4, GALC, GCHFR, HLA-DPA1, PSEN1	ACSL3, HOXD8	SMD	1	1
MSigDB C3 motifs TTGCCAA,MIR-182	0.317843	0.0137958	331	279	ADAM10, ADCY2, BCL2, BTBD11, C9orf72, CD47, CEBPA, MBNL2, PLD1, QKI, RHOBTB1	ARRDC3, INSIG1, SEPT9, WSB1	MSigDB	1	1
MSigDB C3 motifs CTCAGGG,MIR-125B,MIR-125A	0.320145	0.00551821	330	280	ABHD6, EPB41L4A, ITGA9, KCNS3, MTUS1, MYO18A, PELI2, SEMA4D, SET, SORT1, ST6GAL1, TAF9B	RUFY3, SLC4A4, STC1, TAF9B	MSigDB	1	1
MSigDB C2 pathways NOVA2_KO_SPLICING	0.322907	0.0316526	42	38	EFNA5, EPB41L2, EPB41L3	GOLGA4	MSigDB	1	1
MSigDB C4 computational module_180	0.324348	0.00116135	119	114	DPP4, GPR160, IFI30, MAP7, NEBL, PLXDC2, SLC9A3R1, TPD52L1	NR1H3, SYTL2	MSigDB	1	1
MSigDB C5 GO ANTI_APOPTOSIS	0.324348	0.00116135	118	114	ANXA4, BCL2, IFI6, MYO18A, PSEN1, SEMA4D, SNCA, TIAF1	CFLAR, NOL3	MSigDB	1	1
MSigDB C3 motifs ACCTGTTG_UNKNOWN	0.324348	0.0181427	160	114	GALNTL2, LRRC1, MTUS1, OSBPL11, RYR1, SNCA	CSNK1A1, GAP43	MSigDB	1	1
MSigDB C2 pathways BRCA_ER_POS	0.325674	0.000112543	527	458	BCL2, CD47, DBNDD2, FUT8, GPD1L, GPR160, HEXIM1, HHEX, IL13RA1, KIAA0100, MPDZ, MYO5C, NEBL, PALM, PDCD4, REPS2, RTN1, SEPP1, SLC9A3R1, SORD, TIMP3	CSNK1A1, IGFBP2, PRKAR1A, PTPN13, SLC16A6, STC2	MSigDB	1	1
MSigDB C5 GO BIOSYNTHETIC_PROCESS	0.327471	0.0428519	470	459	AGPS, AK5, CD74, CHST9, FUT8, GCHFR, LIPA, MAN1C1, PAIP2B, PIGK, PTPRC, SGMS1, TGFB2, TLR7	ADM, BCAT1, CHPT1, PIK3C2A, ST8SIA5, TNIP1	MSigDB	1	1
MSigDB C1 pos chr1q31	0.329826	0.0338404	65	39	PFKFB2, PTPRC, RGS18	KCNT2	MSigDB	1	1
MSigDB C2 pathways IFN_GAMMA_UP	0.329826	0.0338404	39	39	HLA-E, IFIT3, STAT1	PHLDA1	MSigDB	1	1
GO:0009611 - response to wounding	0.332871	0.0050723	473	462	ADORA3, BCL2, BLNK, C1QB, C1QC, CLEC7A, CYBB, F11R, LYZ, P2RY12, PLAA, PLSCR1, PXK, SGMS1, TGFB2, TIMP3, TLR7	ADM, COL3A1, FN1, GAP43, HDAC9, TPM1	GO	1	1
MSigDB C5 GO POST_TRANSLATIONAL_PROTEIN_MODIFICATION	0.332871	0.0448122	477	462	ADAM10, JAK2, MAP4K5, PAK1, PIGK, PSEN1, PSENEN, PTPRC, PXK, SET, SGK3, SIRT2, STAT1, UBE4B	CCND2, CSNK1A1, DUSP5, PTPN13, STK17A, TRIB2	MSigDB	1	1
MSigDB C2 pathways HOHENKIRK_MONOCYTE_DEND_DN	0.335537	0.000295186	123	117	ADAM10, CYBB, EVI2A, FGL2, LYZ, PLSCR1, PSEN1, RTN1, SOS2	BCAT1, EMP1	MSigDB	1	1
MSigDB C2 pathways IGF_VS_PDGF_DN	0.336675	0.00591435	44	40	ARHGAP6, B3GNT2, CAPG, FBXO32	ERRFI1	MSigDB	1	1
MSigDB C4 computational GCM_SIRT2	0.336675	0.0361047	45	40	MTUS1, PDE4DIP, SIRT2	WSB1	MSigDB	1	1
MSigDB C2 pathways KNUDSEN_PMNS_DN	0.337035	0.00393012	227	201	ADAM10, ANXA11, DOCK2, GCA, HHEX, ITPKB, LILRA2, RCBTB2, SET, SLC31A2	LRRFIP1, PRKAR1A, VIM	MSigDB	1	1
MSigDB C2 pathways UVC_XPCS_4HR_DN	0.339821	0.0322666	242	202	FBXL7, FRYL, HEG1, PTPRK, SOS2, TGFB2, TLE4, WWC1	ACSL3, SNX13, TRIO	MSigDB	1	1
MSigDB C3 motifs V$OCT1_Q5_01	0.342607	0.0330807	280	203	ALDH1A1, BCL2, BLNK, CDK2, GPRC5B, MTUS1, NFIA, PAX6	ETV1, HOXA5, HOXD8	MSigDB	1	1
MSigDB C3 motifs V$OCT1_07	0.342967	0.00153034	170	119	CXADR, DIXDC1, FGFR2, MBP, MTUS1, NFIA, SALL3, TIAF1	ETV1, HDAC9	MSigDB	1	1
GO:0030225 - macrophage differentiation	0.343454	0.038445	41	41	C1QC, CEBPA, MSR1	NR1H3	GO	1	1
MSigDB C3 motifs V$OCT1_B	0.348177	0.0131762	274	205	ALDH1A1, BCL2, BLNK, CDK2, CPD, GPRC5B, IFIT2, NFIA, PAX6	ETV1, HDAC9, TWIST1	MSigDB	1	1
MSigDB C1 pos chr10q25	0.350164	0.00704066	62	42	ACSL5, FGFR2, IFIT1, RGS10	DUSP5	MSigDB	1	1
KEGG 04940 - Type I diabetes mellitus	0.356806	1.04066e-11	44	43	HLA-DMA, HLA-DMB, HLA-DOA, HLA-DPA1, HLA-DQA1, HLA-DQB1, HLA-DRA, HLA-DRB1, HLA-DRB3, HLA-DRB4, HLA-DRB5, HLA-E	HSPD1	KEGG	1	1.71136e-07
MSigDB C4 computational GCM_AQP4	0.356806	1.1566e-05	45	43	DAAM2, EPB41L2, GPRC5B, OGFRL1, PDE4DIP, QKI, ZNF404	SLC4A4	MSigDB	1	0.188815
MSigDB C2 pathways ZHAN_MM_MOLECULAR_CLASSI_DN	0.356806	0.00106677	50	43	BLNK, GM2A, GPR160, SORT1, ST6GAL1	ENO2	MSigDB	1	1
MSigDB C2 pathways ZHAN_MM_CD138_MF_VS_REST	0.356806	0.00765336	48	43	ARHGAP6, CXCL12, RNASE6, SHMT1	MCTP1	MSigDB	1	1
GO:0005778 - peroxisomal membrane	0.356806	0.0433513	45	43	ACSL5, AGPS, PEX6	ACSL3	GO	1	1
MSigDB C2 pathways KIM_TH_CELLS_UP	0.356806	0.0433513	67	43	GIMAP4, PHACTR2, STAT1	ZNF638	MSigDB	1	1
MSigDB C5 GO REGULATION_OF_CELLULAR_COMPONENT_ORGANIZATION_AND_BIOGENESIS	0.357744	0.000427588	126	123	CAPG, CXCL12, GSN, LDLRAP1, NEBL, PAIP2B, SET, STON2, TPPP	LRRC4C, ZFYVE16	MSigDB	1	1
MSigDB C2 pathways HSA04940_TYPE_I_DIABETES_MELLITUS	0.36338	1.40763e-11	45	44	HLA-DMA, HLA-DMB, HLA-DOA, HLA-DPA1, HLA-DQA1, HLA-DQB1, HLA-DRA, HLA-DRB1, HLA-DRB3, HLA-DRB4, HLA-DRB5, HLA-E	HSPD1	MSigDB	1	2.31456e-07
MSigDB C4 computational GNF2_PTPN6	0.36338	0.00118579	47	44	ANXA11, FXYD5, HLA-E, LAPTM5, PTPRC	LRRFIP1	MSigDB	1	1
MSigDB C2 pathways MATSUDA_VALPHAINKT_DIFF	0.364764	0.00543388	493	389	CPD, CSRP1, CXADR, FGL2, GCA, GPR34, GRAMD3, MAP4K5, MPEG1, MYO1E, PAK1, PHGDH, PLSCR1, RCBTB2, TM6SF1	ASNS, B4GALNT1, SIM2, SYTL2, ZNF638	MSigDB	1	1
SMD cancerModules module34	0.365089	0.0270899	145	125	ADAM10, AGA, GALC, GPRC5B, PLXNC1, TJP2	ETV5, RAB3GAP2	SMD	1	1
GO:0003779 - actin binding	0.366363	1.10303e-05	310	300	CAPG, DAAM2, DIAPH3, DIXDC1, EPB41L2, EPB41L3, EZR, FXYD5, GSN, LIMCH1, MYO1E, MYO5C, MYRIP, NEBL, PHACTR2, PXK, SYNPO2, UTRN	CALD1, PDLIM5, SNTG1, TPM1	GO	1	0.18008
GO:0006950 - response to stress	0.368384	0.0262188	1482	1412	ADORA3, BCL2, BLNK, C1QB, C1QC, CLEC7A, COLEC12, CYBB, DDX58, DPP4, F11R, HSPA2, IFIH1, LILRA2, LYZ, MAP4K5, MAPK8IP1, MNDA, MSH6, P2RY12, PLAA, PLSCR1, PTPRC, PTPRK, PXK, RNASE6, RYR1, SEPP1, SGK3, SGMS1, SIRT2, TGFB2, TIMP3, TLR7, TMX1, TYROBP	ADM, ASNS, C7orf68, COL3A1, DDIT3, ERRFI1, FN1, GAP43, HDAC9, HSPD1, MAFF, PXDN, TNIP1, TPM1, VEGFA, ZMAT3	GO	1	1
MSigDB C2 pathways LAL_KO_3MO_UP	0.369888	0.00131434	48	45	MPEG1, MS4A7, MSR1, TLR7, UTRN	MMP19	MSigDB	1	1
GO:0008037 - cell recognition	0.369888	0.0485541	49	45	CLEC7A, COLEC12, DOCK2	GAP43	GO	1	1
GO:0030336 - negative regulation of cell migration	0.369888	0.0485541	45	45	BCL2, CLIC4, PTPRK	TPM1	GO	1	1
MSigDB C4 computational module_279	0.376045	0.00910357	137	128	AK3, ANXA4, GALC, GCHFR, HLA-DPA1, OSGIN2, PSEN1	ACSL3, HOXD8	MSigDB	1	1
MSigDB C5 GO HYDROLASE_ACTIVITY__ACTING_ON_GLYCOSYL_BONDS	0.376329	0.000178195	47	46	FUCA1, HPSE, LYZ, MAN1C1, MAN2B1, MSH6	MGEA5	MSigDB	1	1
MSigDB C2 pathways BECKER_TAMOXIFEN_RESISTANT_DN	0.376329	0.00969868	51	46	AGPS, PDCD4, PTPRK, QKI	EMP1	MSigDB	1	1
MSigDB C2 pathways HPV31_DN	0.376329	0.00969868	48	46	DSC2, IFI27, IFIT1, STAT1	SNRPA1	MSigDB	1	1
MSigDB C2 pathways SIG_BCR_SIGNALING_PATHWAY	0.376329	0.00969868	46	46	BCL2, BLNK, PTPRC, SOS2	PDK1	MSigDB	1	1
MSigDB C2 pathways HSC_EARLYPROGENITORS_FETAL	0.378919	0.0304689	455	396	ABCC4, ARHGAP6, BCKDHB, BCL2, CSRP1, DEPDC6, HEG1, LXN, PAK1, SHMT1, SLCO3A1, SYNPO2, TMEM98	ADAMTS5, CDK6, NLN, PPFIBP1, UPP1	MSigDB	1	1
MSigDB C2 pathways HSC_EARLYPROGENITORS_SHARED	0.378919	0.0304689	455	396	ABCC4, ARHGAP6, BCKDHB, BCL2, CSRP1, DEPDC6, HEG1, LXN, PAK1, SHMT1, SLCO3A1, SYNPO2, TMEM98	ADAMTS5, CDK6, NLN, PPFIBP1, UPP1	MSigDB	1	1
MSigDB C3 motifs GTAAGAT,MIR-200A	0.382705	0.00160191	54	47	KCNS3, NFIA, PAX6, PCGF5, QKI	PURB	MSigDB	1	1
MSigDB C2 pathways HSC_EARLYPROGENITORS_ADULT	0.382963	0.0315442	458	398	ABCC4, ARHGAP6, BCKDHB, BCL2, CSRP1, DEPDC6, HEG1, LXN, PAK1, SHMT1, SLCO3A1, SYNPO2, TMEM98	ADAMTS5, CDK6, NLN, PPFIBP1, UPP1	MSigDB	1	1
MSigDB C2 pathways IFNA_HCMV_6HRS_UP	0.389015	2.44387e-05	53	48	IFI27, IFIT3, PLSCR1, SAMHD1, STAT1, TDRD7, TNFSF10	ZBTB20	MSigDB	1	0.39862
MSigDB C2 pathways RADAEVA_IFNA_UP	0.395262	2.65358e-06	52	49	BCL2, HLA-E, IFI27, IFI6, IFIT2, PLSCR1, STAT1, TNFSF10	UBE2D3	MSigDB	1	0.0434205
GO:0005783 - endoplasmic reticulum	0.39965	0.0177995	900	873	ACSL5, ASPH, B3GALTL, BCL2, CTSZ, ELOVL1, EPHX1, FMO5, GPR37, HLA-DMA, LPGAT1, MGST1, PIGK, PLD1, PSEN1, PSENEN, RTN1, RYR1, SET, SGMS1, SGPP1, SORT1, SPTLC2, TMEM98, TMX1	ACSL3, CYP3A5, DNAJB9, ERP27, GPRC5A, GRIA1, INSIG1, PGAP1, PTN, TMEM49	GO	1	1
MSigDB C5 GO REGULATION_OF_MOLECULAR_FUNCTION	0.40097	0.00203736	325	315	ADORA3, BCL2, CCNE2, HEXIM1, IFI6, LDLRAP1, MAP4K5, PAK1, PDCD4, PSEN1, PSENEN, PTPRC, STAT1, TPD52L1	CCND2, GAP43, RAB3GAP2, TRIB2	MSigDB	1	1
GO:0005509 - calcium ion binding	0.401029	0.0307691	916	874	ANXA11, ANXA4, ASPH, CAPS, CHP, COLEC12, DSC2, EFHD1, FBN2, GALNTL1, GALNTL2, GCA, GSN, HEG1, HPSE, ITGA9, LTBP1, MAN1C1, PLSCR1, PRKCB, REPS2, RYR1, STAT1, UTRN	EFCAB3, JAG1, KCNIP4, MCTP1, MMP19, PCDHB16, PCDHB3, PXDN, RAB11FIP3, REPS1	GO	1	1
MSigDB C2 pathways TPA_SENS_LATE_UP	0.401445	0.0129348	52	50	AGA, DPP4, EVI2A, TGFB2	VIM	MSigDB	1	1
MSigDB C4 computational GNF2_ITGAL	0.401445	0.0129348	55	50	DDX58, GIMAP6, PTPRC, SEMA4D	ARL4C	MSigDB	1	1
SMD cancerModules module413	0.401445	0.0129348	57	50	FAM105A, LTBP1, MYO5C, TIMP3	TPM1	SMD	1	1
MSigDB C5 GO CYTOPLASMIC_PART	0.403058	0.00297389	1385	1349	ABCC4, ADAM10, AGPS, AK3, AK5, ASPH, BCKDHB, BCL2, CDK5RAP2, CTSZ, EPB41L2, EZR, GALC, GALNTL2, GOLIM4, GSN, HLA-DRA, IFI30, IFI6, LAMP2, LDLRAP1, LIPA, MAN1C1, PALM, PCGF5, PDCD4, PEX6, PIGK, PLD1, PSEN1, PSENEN, RTN1, RYR1, SET, SGMS1, SHMT1, TMEM98, TPD52L1, TPPP	CAPRIN2, CXCL14, DNAJB9, FN1, GOLGA4, HSPD1, NOL3, PDK1, PDLIM5, PGAP1, PTN, SEPT9, SNTG1, SYTL2, TPM1	MSigDB	1	1
GO:0008047 - enzyme activator activity	0.407859	0.0322306	333	318	ALDH1A1, ARAP2, ARHGAP22, ARHGAP6, DOCK2, GM2A, GPSM2, PLAA, RGS18, TBC1D12, TBC1D8B	ERRFI1, RAB3GAP2, RASAL2, RGS6	GO	1	1
MSigDB C2 pathways ASTON_DEPRESSION_DN	0.408426	1.38756e-06	154	137	APLP1, EVI2A, FGFR2, GPR37, GPRC5B, HSPA2, JAM3, LAMP2, LIPA, PDE8A, PSEN1, SLC31A2, SYNGR2	BCAT1, TRIO	MSigDB	1	0.0227185
MSigDB C2 pathways JISON_SICKLECELL_DIFF	0.412443	2.6182e-05	372	320	CLIC4, GM2A, HLA-DQB1, IFI30, IFIT1, IFIT2, IFIT3, ITPKB, JAK2, LAMP2, LILRA2, LIPA, MAPK8IP1, RHOBTB1, SET, SPTLC2, STAT1, TDRD7	ADM, FN1, SLC2A3, TPM1	MSigDB	1	0.426976
GO:0007568 - aging	0.413623	0.0025203	56	52	BCL2, CP, IFI27, MSH6, PDCD4	DDIT3	GO	1	1
MSigDB C2 pathways TENEDINI_MEGAKARYOCYTIC_GENES	0.413623	0.0147821	55	52	BCL2, CDK2, JAK2, STAT1	PDGFC	MSigDB	1	1
GO:0006874 - cellular calcium ion homeostasis	0.415513	0.0138931	144	139	BCL2, CXCL12, LPAR1, PRKCB, PSEN1, PTPRC, RYR1	MCHR1, STC1	GO	1	1
MSigDB C4 computational module_179	0.419272	0.0424864	450	416	CHST9, CTSZ, FUCA1, GM2A, GSN, IL13RA1, LYZ, QKI, RNASE6, TBC1D8B, TIMP3, TMEM144, ZDHHC2	DNAJB9, FN1, GOLGA4, LRRC4C, MREG	MSigDB	1	1
GO:0007229 - integrin-mediated signaling pathway	0.419619	0.0157649	54	53	ADAM10, CD47, FUT8, ITGA9	COL3A1	GO	1	1
GO:0055074 - calcium ion homeostasis	0.422557	0.0149269	146	141	BCL2, CXCL12, LPAR1, PRKCB, PSEN1, PTPRC, RYR1	MCHR1, STC1	GO	1	1
SMD 5MbChromTiles 17_25-30Mb	0.425554	0.0167879	237	54	CPD, EVI2A, KIAA0100, MYO18A	WSB1	SMD	1	1
GO:0005085 - guanyl-nucleotide exchange factor activity	0.436514	0.049951	151	145	DOCK10, DOCK2, DOCK5, RASGEF1A, RCBTB2, SOS2	SLC26A10, TRIO	GO	1	1
GO:0031227 - intrinsic to endoplasmic reticulum membrane	0.437244	0.0189562	57	56	ASPH, FMO5, PIGK, RTN1	PGAP1	GO	1	1
MSigDB C4 computational module_418	0.437244	0.0189562	59	56	COLEC12, CP, GCA, HLA-DQB1	MREG	MSigDB	1	1
GO:0005576 - extracellular region	0.437968	0.0310793	1911	1765	APLP1, C12orf39, C1QB, C1QC, C2orf40, CBLN4, CECR1, CHST9, COL28A1, COL8A2, COL9A2, CP, CRLF1, CSF2RA, CTSS, CXADR, CXCL12, DPP4, EFNA5, EPB41L2, FAM150B, FAM55C, FBN2, FGFR2, FGL2, GLIPR2, GSN, HEG1, HPSE, IFI30, KIAA0100, LTBP1, LYZ, MSR1, RNASE6, SEPP1, SMPDL3A, SNCA, SORD, ST6GAL1, TGFB2, TIMP3, TNFSF10	ADAMTS5, ADM, C1orf187, C1QTNF1, COL3A1, CXCL14, FAM3C, FN1, HSPD1, IGFBP2, JAG1, MMP19, ODZ1, PDGFC, PTN, PXDN, STC1, STC2, VEGFA	GO	1	1
SMD tissues Lymphnode_sw	0.441374	3.54384e-05	341	239	BLNK, CDC42SE2, DOCK10, DOCK2, EPSTI1, HLA-DMB, HLA-DQA1, HLA-DQB1, HLA-DRB1, IRF8, LAPTM5, PLXNC1, PTPRC, STAT1, TNFSF10	C13orf18, STK17A, ZCCHC7	SMD	1	0.577717
GO:0006875 - cellular metal ion homeostasis	0.443424	0.0183557	152	147	BCL2, CXCL12, LPAR1, PRKCB, PSEN1, PTPRC, RYR1	MCHR1, STC1	GO	1	1
MSigDB C2 pathways WERNER_FIBRO_DN	0.443424	0.0183557	168	147	FGFR2, GALC, GM2A, LTBP1, MNDA, PSEN1, WWC1	SLC25A37, USP34	MSigDB	1	1
MSigDB C5 GO PLASMA_MEMBRANE	0.446881	0.000244771	1429	1388	ABCC4, ADORA3, CD47, CDC42SE2, CSF2RA, CXADR, CYBB, EFNA5, EPB41L2, EPB41L3, F11R, FAM84B, GAS1, GCA, GPR34, GPR37, GRM1, HLA-DOA, HLA-DRA, HLA-DRB4, HLA-DRB5, IL11RA, IL13RA1, ITGA9, LAPTM5, LDLRAP1, MSR1, NPY2R, PAK1, PALM, PLSCR1, PSEN1, PSENEN, PTPRC, PTPRK, RP1-21O18.1, RYR1, SGMS1, SLC31A2, SYNGR2, TNFSF10, TYROBP, UTRN, VAMP2	CLDN12, GPRC5A, GRIA1, GRIK3, HOMER1, MCHR1, NLGN1, OXTR, PCDHB3, RIT2, SH2B2, SLC16A6, SLC4A4, SNTG1, SYTL2	MSigDB	1	1
SMD cancerModules Pol II transcription	0.448697	0.02129	64	58	AK3, DOCK2, LIPA, SETDB2	CDK6	SMD	1	1
GO:0005794 - Golgi apparatus	0.450681	0.0079835	851	814	ADAM10, B3GNT2, CECR1, CHST9, CLIP3, CXADR, FUT8, GALNTL1, GALNTL2, GLIPR2, GOLIM4, LDLRAP1, MAN1C1, MTUS1, PAK1, PDE4DIP, PDE8A, PLD1, PRDM2, PSEN1, PSENEN, SGMS1, SORT1, ST6GAL1, SYS1	B4GALNT1, CCDC91, CHPT1, CXCL14, GNG2, GOLGA4, GPRC5A, PIK3C2A, ST8SIA5	GO	1	1
GO:0051726 - regulation of cell cycle	0.451065	0.0457499	352	337	BCL2, CCNE2, CDK2, GAS1, HEXIM1, MTUS1, PDCD4, PTPRC, PTPRK, SIRT2, TGFB2	ASNS, CCND2, CDK13, SEPT9	GO	1	1
MSigDB C2 pathways FRASOR_ER_DN	0.454336	0.0043778	74	59	ASPH, BLNK, FMO5, IFI30, TGFB2	STC1	MSigDB	1	1
MSigDB C2 pathways GAMMA_UNIQUE_FIBRO_DN	0.454336	0.02252	61	59	CYBB, DOCK2, DSC2, HLA-DQB1	RIT2	MSigDB	1	1
GO:0005768 - endosome	0.457346	0.0362774	254	245	GOLIM4, HLA-DMA, HLA-DMB, LAMP2, LDLRAP1, PLD1, SGK3, SORT1, TLR7	HSPD1, RAB11FIP3, ZFYVE16	GO	1	1
SMD tissues Tonsil_sw	0.457802	1.29371e-06	452	340	BLNK, DHFR, DOCK10, DOCK2, DSC2, EPSTI1, GM2A, HELLS, HLA-DMB, HLA-DOA, HLA-DPA1, HLA-DQA1, HLA-DQB1, HLA-DRB1, IRF8, LAPTM5, PTPRC, SGPP1, STAT1, TNFSF10, VPS13D	C13orf18, LMO2, STK17A, ZCCHC7	SMD	1	0.0211859
MSigDB C5 GO LYMPHOCYTE_ACTIVATION	0.459918	0.0237925	61	60	CD47, CLEC7A, HELLS, PTPRC	HDAC9	MSigDB	1	1
MSigDB C2 pathways LAL_KO_6MO_UP	0.465443	0.00011821	64	61	GALC, MPEG1, MS4A7, MSR1, MYRIP, TLR7, UTRN	MMP19	MSigDB	1	1
MSigDB C2 pathways LEE_MYC_TGFA_DN	0.465443	0.0251076	66	61	ALDH1A1, GPR37, HLA-DMA, NETO2	NR1H3	MSigDB	1	1
MSigDB C4 computational module_493	0.465443	0.0251076	67	61	FAM105A, LTBP1, MYO5C, TIMP3	TPM1	MSigDB	1	1
GO:0016787 - hydrolase activity	0.470481	0.0276793	2221	2089	ABCC4, ABHD6, ADAM10, AGA, ATP11A, ATP8B4, C9orf3, CECR1, CPD, CTSS, CTSZ, DDX58, DOCK5, DPP10, DPP4, EPHX1, FUCA1, GALC, GBP5, GM2A, HELLS, HPSE, IFIH1, KIAA1161, LIPA, LYZ, MAN1C1, MAN2B1, MCM4, MSH6, MYO18A, MYO1E, MYO5C, PDE1A, PDE8A, PEX6, PFKFB2, PIGK, PLCXD3, PLD1, PPAP2C, PSEN1, PTPRC, PTPRK, RAP2A, RNASE6, SGPP1, SIRT2, SMPDL3A, USP48	ADAMTS5, ARL4C, CFLAR, CHD2, CHD9, DNAH9, DUSP5, GSPT1, HDAC9, HSPD1, MGEA5, MMP19, NGLY1, NLN, PFKFB4, PGAP1, PPA2, PSPH, PTPN13, RIT2, SEPT9, USP34	GO	1	1
GO:0016064 - immunoglobulin mediated immune response	0.470912	0.00541375	65	62	C1QB, C1QC, CD74, HLA-DMA, MSH6	HSPD1	GO	1	1
GO:0005923 - tight junction	0.470912	0.0264658	65	62	CXADR, F11R, MPDZ, TJP2	CLDN12	GO	1	1
SMD cancerModules module136	0.470912	0.0264658	70	62	GCA, GPR160, NEBL, SLC9A3R1	SYTL2	SMD	1	1
MSigDB C5 GO POSITIVE_REGULATION_OF_CATALYTIC_ACTIVITY	0.473928	0.0244824	165	156	ADORA3, MAP4K5, PAK1, PSEN1, PSENEN, STAT1, TPD52L1	CCND2, GAP43	MSigDB	1	1
Murat Cluster G07	0.475946	0.277915	56	56	LXN, VWF	FN1	Murat	1	1
MSigDB C2 pathways LINDSTEDT_DEND_DN	0.476325	0.0057945	66	63	FGL2, HLA-DMB, HLA-DRB1, MAN2B1, RCBTB2	TPM1	MSigDB	1	1
MSigDB C1 pos chr5p15	0.476325	0.0278673	151	63	ADCY2, FAM105A, FBXL7, TPPP	ZFYVE16	MSigDB	1	1
MSigDB C2 pathways SIG_PIP3_SIGNALING_IN_CARDIAC_MYOCTES	0.476325	0.0278673	67	63	CDK2, IFI27, PAK1, SOS2	PDK1	MSigDB	1	1
SMD cancerModules Lymphoma and immune response expression clusters	0.480569	0.00855308	167	158	ASPH, CCNE2, GART, GCHFR, MNDA, MSH6, MYO1E, TFDP1	ETV5, LMO2	SMD	1	1
GO:0019724 - B cell mediated immunity	0.481682	0.00619372	67	64	C1QB, C1QC, CD74, HLA-DMA, MSH6	HSPD1	GO	1	1
MSigDB C3 motifs ACAACTT,MIR-382	0.481682	0.00619372	72	64	CHST9, HSPA2, MBNL2, MTUS1, NFIA	STC1	MSigDB	1	1
MSigDB C2 pathways HSA00564_GLYCEROPHOSPHOLIPID_METABOLISM	0.481682	0.0293122	68	64	AGPAT4, GPD1L, PLD1, PPAP2C	CHPT1	MSigDB	1	1
GO:0042175 - nuclear envelope-endoplasmic reticulum network	0.482921	0.00557542	563	545	ACSL5, ASPH, B3GALTL, BCL2, ELOVL1, EPHX1, FMO5, GPR37, LPGAT1, PIGK, PLD1, PSEN1, PSENEN, RTN1, RYR1, SGPP1, SORT1, SPTLC2, TMX1	ACSL3, CYP3A5, GRIA1, INSIG1, PGAP1, XPO1	GO	1	1
GO:0002684 - positive regulation of immune system process	0.483871	0.0268032	162	159	ADAM10, C1QB, C1QC, CD47, HLA-DMA, PTPRC, TGFB2	HSPD1, VEGFA	GO	1	1
MSigDB C2 pathways G1_TO_S_CELL_CYCLE_REACTOME	0.486986	0.0308007	70	65	CCNE2, CDK2, MCM4, TFDP1	CCND2	MSigDB	1	1
MSigDB C5 GO REGULATION_OF_MAP_KINASE_ACTIVITY	0.486986	0.0308007	67	65	MAP4K5, PAK1, PDCD4, TPD52L1	TRIB2	MSigDB	1	1
MSigDB C5 GO PLASMA_MEMBRANE_PART	0.494013	0.0100302	1160	1137	ADORA3, CD47, CSF2RA, CXADR, CYBB, EFNA5, EPB41L3, GAS1, GPR34, GPR37, GRM1, HLA-DRB4, HLA-DRB5, IL11RA, IL13RA1, ITGA9, LAPTM5, LDLRAP1, MSR1, NPY2R, PALM, PSEN1, PSENEN, PTPRC, PTPRK, RP1-21O18.1, RYR1, SLC31A2, SYNGR2, TNFSF10, TYROBP, VAMP2	CLDN12, GPRC5A, GRIK3, HOMER1, MCHR1, NLGN1, OXTR, PCDHB3, SLC16A6, SLC4A4, SNTG1, SYTL2	MSigDB	1	1
MSigDB C4 computational module_308	0.497431	0.0339094	70	67	AK3, DOCK2, LIPA, SETDB2	CDK6	MSigDB	1	1
MSigDB C5 GO LEUKOCYTE_ACTIVATION	0.497431	0.0339094	69	67	CD47, CLEC7A, HELLS, PTPRC	HDAC9	MSigDB	1	1
MSigDB C3 motifs ACTGAAA,MIR-30A-3P,MIR-30E-3P	0.500183	0.0105727	203	164	CCDC6, HEXIM1, NPY2R, OSBPL11, PSIP1, QKI, TFDP1, VAMP2	ADAMTS5, PITX2	MSigDB	1	1
MSigDB C3 motifs GTTGNYNNRGNAAC_UNKNOWN	0.502574	0.0079844	112	68	AGPAT4, GRM1, RFX4, RHOBTB1, SLC9A3R1	KCNIP4	MSigDB	1	1
KEGG 00564 - Glycerophospholipid metabolism	0.502574	0.0355297	68	68	AGPAT4, GPD1L, PLD1, PPAP2C	CHPT1	KEGG	1	1
MSigDB C3 motifs TCTGGAC,MIR-198	0.502574	0.0355297	85	68	FUT8, MSR1, PLXDC2, QKI	SLC2A1	MSigDB	1	1
GO:0005887 - integral to plasma membrane	0.507612	0.00666328	1171	1148	ADORA3, CD47, CSF2RA, CXADR, CYBB, GM2A, GPR34, GPR37, GRM1, HLA-DPA1, HLA-DQA1, HLA-DRB1, HLA-DRB4, IL11RA, IL13RA1, ITGA9, KCNS3, LAPTM5, LOC730415, LPAR1, MSR1, NPY2R, PALM, PSEN1, PSENEN, PTPRC, PTPRK, RYR1, SLC31A2, SYNGR2, TNFSF10, TYROBP, VAMP2	GPRC5A, GRIA1, GRIK3, HOMER1, JAG1, MCHR1, NLGN1, ODZ1, OXTR, PCDHB3, SLC16A6, SLC4A4	GO	1	1
GO:0032956 - regulation of actin cytoskeleton organization	0.507664	0.00848272	72	69	ARHGAP6, CAPG, CXCL12, GSN, NEBL	TPM1	GO	1	1
MSigDB C2 pathways ROSS_AML1_ETO	0.507664	0.00848272	82	69	DEPDC6, LAPTM5, PALM, PELI2, RGS10	STK32B	MSigDB	1	1
SMD cytobands 17q11.2	0.507664	0.00848272	346	69	CPD, EVI2A, KIAA0100, MYO18A, TMEM98	WSB1	SMD	1	1
GO:0000139 - Golgi membrane	0.512743	0.0170204	378	365	B3GNT2, CHST9, FUT8, GALNTL1, GALNTL2, GLIPR2, LDLRAP1, MAN1C1, PLD1, PSEN1, SGMS1, ST6GAL1, SYS1	B4GALNT1, CHPT1, GOLGA4, ST8SIA5	GO	1	1
MSigDB C3 motifs V$E2F_Q6	0.512994	0.0346524	236	168	ARHGAP6, EFNA5, GPRC5B, MCM4, PAQR4, PAX6, SLCO3A1	GSPT1, RASAL2	MSigDB	1	1
MSigDB C3 motifs V$E2F1_Q6	0.512994	0.0346524	236	168	ARHGAP6, EFNA5, GPRC5B, MCM4, PAQR4, PAX6, SLCO3A1	GSPT1, RASAL2	MSigDB	1	1
SMD cancerModules NCI cell lines expression clusters	0.51769	0.00954314	73	71	C10orf116, EPHX1, IFI30, LAPTM5, PTPRC	PFKFB4	SMD	1	1
GO:0019725 - cellular homeostasis	0.519171	0.0382854	382	368	BCL2, CP, CXCL12, IFI6, LPAR1, MBP, PRKCB, PSEN1, PTPRC, RYR1, SLC9A3R1, TMX1	DDIT3, GRIK3, MCHR1, STC1	GO	1	1
MSigDB C2 pathways FERNANDEZ_MYC_TARGETS	0.519318	0.0365833	180	170	BCL2, CEBPA, EPHX1, IL11RA, SYNGR2, TGFB2, VAMP2	HSPD1, SIM2	MSigDB	1	1
MSigDB C3 motifs V$E2F_02	0.519318	0.0365833	239	170	ARHGAP6, EFNA5, GPRC5B, MCM4, PAQR4, PAX6, SLCO3A1	GSPT1, RASAL2	MSigDB	1	1
MSigDB C3 motifs V$E2F1DP1_01	0.519318	0.0365833	239	170	ARHGAP6, EFNA5, GPRC5B, MCM4, PAQR4, PAX6, SLCO3A1	GSPT1, RASAL2	MSigDB	1	1
MSigDB C3 motifs V$E2F1DP2_01	0.519318	0.0365833	239	170	ARHGAP6, EFNA5, GPRC5B, MCM4, PAQR4, PAX6, SLCO3A1	GSPT1, RASAL2	MSigDB	1	1
MSigDB C3 motifs V$E2F4DP2_01	0.519318	0.0365833	239	170	ARHGAP6, EFNA5, GPRC5B, MCM4, PAQR4, PAX6, SLCO3A1	GSPT1, RASAL2	MSigDB	1	1
MSigDB C2 pathways PRMT5_KD_UP	0.52246	0.0375749	187	171	CAPG, CXCL12, GAS1, HELLS, MCM4, PSIP1, PTPRK	PPA2, PTN	MSigDB	1	1
GO:0003824 - catalytic activity	0.527047	0.00577462	5078	4804	ABCC4, ABHD6, ACSL5, ADAM10, ADCY2, AGA, AGPAT4, AGPS, AK1, AK3, AK5, ALDH1A1, ASPH, ATP11A, ATP8B4, B3GALTL, B3GNT2, BCKDHB, C9orf3, CA4, CDK2, CECR1, CHST9, CP, CPD, CTSS, CTSZ, CYBB, DDX58, DHFR, DOCK5, DPP10, DPP4, EPHX1, FBXL7, FGFR2, FMO5, FUCA1, FUT8, GALC, GALNTL1, GALNTL2, GART, GBP5, GM2A, GPD1L, HELLS, HPSE, IFI30, IFIH1, ITPKB, JAK2, KIAA0100, KIAA1161, LIPA, LPGAT1, LTBP1, LYZ, MAN1C…	ACSL3, ADAMTS5, ADSSL1, ARL4C, ASNS, B4GALNT1, BCAT1, CDK13, CDK6, CFLAR, CHD2, CHD9, CHPT1, CSNK1A1, CTH, CYP3A5, DNAH9, DUSP5, ENO2, GSPT1, HDAC9, HSPD1, KCNT2, MGEA5, MMP19, NAMPT, NGLY1, NLN, PAPD4, PDK1, PFKFB4, PGAP1, PGK1, PIK3C2A, PPA2, PSPH, PTPN13, PXDN, RIMKLB, RIT2, SEPT9, ST8SIA5, STK17A, STK32B, TRIB2, TRIO, UBE2D3, UPP1, USP34	GO	1	1
MSigDB C2 pathways ROSS_MLL_FUSION	0.527513	0.0442938	83	73	CAPG, COL9A2, MICAL1, TDRD7	HOXA5	MSigDB	1	1
GO:0050896 - response to stimulus	0.528237	4.48877e-06	2931	2545	ADAM10, ADORA3, ANXA11, BCL2, BLNK, C1QB, C1QC, CA4, CD74, CLEC7A, COLEC12, CP, CTSS, CXCL12, CYBB, DDX58, DOCK2, DOCK5, DPP4, EIF4EBP2, EPHX1, F11R, GBP5, GM2A, HLA-DMA, HLA-DMB, HLA-DOA, HLA-DPA1, HLA-DQA1, HLA-DQB1, HLA-DRB1, HLA-DRB3, HLA-DRB4, HLA-DRB5, HSPA2, IFI27, IFI6, IFIH1, IRF8, JAK2, LILRA2, LOC730415, LXN, LYZ, MAN2B1, MAP4K5, MAPK8IP1, MBP, MNDA, MSH6, NPY2R, P2RY12, PLAA, PLD1, PL…	ADM, ASNS, C7orf68, COL3A1, CXCL14, DDIT3, ERRFI1, FN1, GAP43, GNG2, HDAC9, HSPD1, MAFF, MCHR1, ODZ1, PRKAR1A, PTN, PXDN, STC1, STC2, TNIP1, TPM1, TRPM8, VEGFA, XPO1, ZMAT3	GO	1	0.0733825
MSigDB C5 GO ENZYME_BINDING	0.531803	0.0406551	179	174	ADAM10, BCL2, CDK5RAP2, MAPK8IP1, PTPRC, SIRT2, UBE4B	AKAP12, PDLIM5	MSigDB	1	1
MSigDB C2 pathways ROS_MOUSE_AORTA_DN	0.53235	0.00230031	77	74	ALDH1A1, CSRP1, CTSS, FXYD5, IL11RA, LYZ	TPM1	MSigDB	1	1
MSigDB C2 pathways ZHAN_MM_CD1_VS_CD2_UP	0.53235	0.0461791	91	74	GPSM2, MAN1C1, QKI, SGK3	CHPT1	MSigDB	1	1
GO:0031226 - intrinsic to plasma membrane	0.534523	0.00153381	1193	1170	ADORA3, CD47, CP, CSF2RA, CXADR, CYBB, EFNA5, GAS1, GM2A, GPR34, GPR37, GRM1, HLA-DPA1, HLA-DQA1, HLA-DRB1, HLA-DRB4, IL11RA, IL13RA1, ITGA9, KCNS3, LAPTM5, LOC730415, LPAR1, MSR1, NPY2R, PALM, PSEN1, PSENEN, PTPRC, PTPRK, RYR1, SLC31A2, SYNGR2, TNFSF10, TYROBP, VAMP2	GPRC5A, GRIA1, GRIK3, HOMER1, JAG1, MCHR1, NLGN1, ODZ1, OXTR, PCDHB3, SLC16A6, SLC4A4	GO	1	1
MSigDB C4 computational module_126	0.534889	0.0151625	181	175	ASPH, CCNE2, GART, GCHFR, MNDA, MSH6, MYO1E, TFDP1	ETV5, LMO2	MSigDB	1	1
MSigDB C3 motifs V$E2F4DP1_01	0.534889	0.0417173	243	175	ARHGAP6, EFNA5, GPRC5B, MCM4, PAQR4, PAX6, SLCO3A1	GSPT1, RASAL2	MSigDB	1	1
MSigDB C4 computational GNF2_STAT6	0.537137	0.0119306	79	75	ANXA11, DOCK2, FXYD5, HLA-E, LAPTM5	LRRFIP1	MSigDB	1	1
GO:0001666 - response to hypoxia	0.537137	0.0481086	76	75	BCL2, DPP4, RYR1, TGFB2	VEGFA	GO	1	1
GO:0043296 - apical junction complex	0.537137	0.0481086	80	75	CXADR, F11R, MPDZ, TJP2	CLDN12	GO	1	1
GO:0046651 - lymphocyte proliferation	0.537137	0.0481086	75	75	BCL2, DOCK2, HELLS, PTPRC	HSPD1	GO	1	1
MSigDB C4 computational module_139	0.537137	0.0481086	79	75	GCA, GPR160, NEBL, SLC9A3R1	SYTL2	MSigDB	1	1
MSigDB C3 motifs V$SMAD3_Q6	0.544065	0.0450114	243	178	AGPAT4, C1QB, CHST9, ELOVL1, LTBP1, RFX4, TGFB2	CHD2, MEIS1	MSigDB	1	1
MSigDB C3 motifs V$PEA3_Q6	0.547096	0.0016999	264	179	ACSL5, BLNK, CTSS, ELOVL1, FUCA1, HHEX, ITPKB, PAX6, PBXIP1, PTPRC	DUSP5, SLC2A3	MSigDB	1	1
MSigDB C5 GO ENDOPLASMIC_RETICULUM	0.551006	0.0347011	294	282	ASPH, CTSZ, PIGK, PSEN1, PSENEN, RTN1, RYR1, SET, SGMS1, TMEM98	DNAJB9, PGAP1, PTN	MSigDB	1	1
MSigDB C5 GO CELLULAR_PROTEIN_METABOLIC_PROCESS	0.553409	0.00527452	1118	1086	ADAM10, AGA, C9orf3, CAPG, CHST9, CTSS, CTSZ, CXCL12, FUT8, GSN, HPSE, JAK2, LIPA, MAN1C1, MAN2B1, MAP4K5, NAPSB, PAIP2B, PAK1, PEX6, PIGK, PSEN1, PSENEN, PTPRC, PXK, SET, SGK3, SIRT2, STAT1, TLR7, TPPP, UBE4B	ADAMTS5, CCND2, CSNK1A1, DUSP5, MGEA5, NGLY1, PTPN13, STK17A, TNIP1, TRIB2, UBE2D3	MSigDB	1	1
MSigDB C1 pos chr1p31	0.555803	0.0146943	142	79	AK5, HHLA3, NFIA, PIGK, TTLL7	CTH	MSigDB	1	1
MSigDB C2 pathways BASSO_HCL_DIFF	0.555803	0.0146943	86	79	EPB41L2, PDE4DIP, PLXNC1, RCBTB2, SMPDL3A	EMP1	MSigDB	1	1
MSigDB C2 pathways HOFFMANN_BIVSBII_IMVM	0.555803	0.0146943	101	79	BCL2, FXYD5, GIMAP4, JAK2, QKI	CCND2	MSigDB	1	1
MSigDB C5 GO MICROTUBULE_BASED_PROCESS	0.560351	0.0034073	82	80	CAPG, CXCL12, GSN, MAP7, NEBL, TPPP	NLGN1	MSigDB	1	1
GO:0006873 - cellular ion homeostasis	0.562927	0.0166822	298	287	BCL2, CP, CXCL12, IFI6, LPAR1, MBP, PRKCB, PSEN1, PTPRC, RYR1, SLC9A3R1	GRIK3, MCHR1, STC1	GO	1	1
GO:0006916 - anti-apoptosis	0.564985	0.00701278	190	185	ANXA4, BCL2, HELLS, IFI6, MYO18A, PSEN1, SEMA4D, SNCA, TMX1	CFLAR, NOL3	GO	1	1
GO:0001775 - cell activation	0.565289	8.44975e-05	292	288	ADAM10, BCL2, BLNK, CD47, CD74, CLEC7A, DOCK2, DPP4, HELLS, HLA-DMA, HLA-DOA, MSH6, P2RY12, PLSCR1, PTPRC, TMX1	COL3A1, HDAC9, HSPD1	GO	1	1
MSigDB C5 GO PROTEIN_METABOLIC_PROCESS	0.569263	0.00415324	1232	1199	ADAM10, AGA, C9orf3, CAPG, CD74, CHST9, CTSS, CTSZ, CXCL12, FUT8, GSN, HPSE, JAK2, LIPA, MAN1C1, MAN2B1, MAP4K5, NAPSB, PAIP2B, PAK1, PEX6, PIGK, PSEN1, PSENEN, PTPRC, PXK, REPS2, SET, SGK3, SIRT2, SLC9A3R1, STAT1, TLR7, TPPP, UBE4B	ADAMTS5, CCND2, CSNK1A1, DUSP5, MGEA5, NGLY1, PTPN13, SEPT9, STK17A, TNIP1, TRIB2, UBE2D3	MSigDB	1	1
MSigDB C5 GO CELLULAR_MACROMOLECULE_METABOLIC_PROCESS	0.570744	0.00633569	1132	1100	ADAM10, AGA, C9orf3, CAPG, CHST9, CTSS, CTSZ, CXCL12, FUT8, GSN, HPSE, JAK2, LIPA, MAN1C1, MAN2B1, MAP4K5, NAPSB, PAIP2B, PAK1, PEX6, PIGK, PSEN1, PSENEN, PTPRC, PXK, SET, SGK3, SIRT2, STAT1, TLR7, TPPP, UBE4B	ADAMTS5, CCND2, CSNK1A1, DUSP5, MGEA5, NGLY1, PTPN13, STK17A, TNIP1, TRIB2, UBE2D3	MSigDB	1	1
GO:0042802 - identical protein binding	0.571208	0.0387464	516	495	ADAM10, APLP1, BCL2, C1QB, CD74, CDK2, CEBPA, DPP4, GPD1L, GPSM2, MSH6, MYO18A, SHMT1, TGFB2, TPD52L1	BCAT1, CLDN12, NOL3, TRA2A, VEGFA	GO	1	1
GO:0004553 - hydrolase activity, hydrolyzing O-glycosyl compounds	0.57372	0.000135503	90	83	FUCA1, GALC, GM2A, HPSE, KIAA1161, LYZ, MAN1C1, MAN2B1	MGEA5	GO	1	1
MSigDB C2 pathways CELL_CYCLE_KEGG	0.57372	0.0178573	90	83	CCNE2, CDK2, MCM4, MPEG1, TFDP1	CCND2	MSigDB	1	1
MSigDB C5 GO PROTEOLYSIS	0.573738	0.0222735	191	188	ADAM10, C9orf3, CTSS, CTSZ, NAPSB, PSEN1, PSENEN, UBE4B	ADAMTS5, UBE2D3	MSigDB	1	1
MSigDB C2 pathways TAKEDA_NUP8_HOXA9_8D_DN	0.579503	4.84454e-05	214	190	ADORA3, BCL2, C1QB, C1QC, CLEC7A, COLEC12, CYBB, GPR34, HLA-DQA1, PRDM2, RAP2A, SLCO2B1, TM6SF1	EMP1, SLC16A6	MSigDB	1	0.789514
MSigDB C2 pathways HSA05215_PROSTATE_CANCER	0.586684	0.0205042	87	86	BCL2, CCNE2, CDK2, FGFR2, SOS2	LEF1	MSigDB	1	1
MSigDB C5 GO PROTEIN_MODIFICATION_PROCESS	0.593085	0.0169559	632	610	ADAM10, AGA, FUT8, JAK2, LIPA, MAN1C1, MAN2B1, MAP4K5, PAK1, PIGK, PSEN1, PSENEN, PTPRC, PXK, SET, SGK3, SIRT2, STAT1, UBE4B	CCND2, CSNK1A1, DUSP5, PTPN13, STK17A, TRIB2	MSigDB	1	1
MSigDB C5 GO TRANSMEMBRANE_RECEPTOR_ACTIVITY	0.600732	0.0373358	419	408	COLEC12, GPR126, GRM1, HLA-DOA, HLA-DQA1, HLA-DRB3, HLA-DRB4, HLA-DRB5, HLA-E, MSR1, PTPRC, PTPRK, SIGLEC8	GRIA1, GRIK3, MCHR1, OXTR	MSigDB	1	1
GO:0030003 - cellular cation homeostasis	0.601989	0.0291473	206	198	BCL2, CP, CXCL12, LPAR1, PRKCB, PSEN1, PTPRC, RYR1	MCHR1, STC1	GO	1	1
MSigDB C3 motifs V$IRF1_Q6	0.601989	0.0291473	264	198	ADORA3, CTSS, DPP10, HLA-DQA1, PAX6, PLXNC1, QKI, TYROBP	CALD1, PITX2	MSigDB	1	1
SMD cancerModules Porins/transporters	0.604735	0.00110687	201	199	CRLF1, CSF2RA, CYBB, FGFR2, GPRC5B, IL13RA1, ITGA9, LILRA2, NPY2R, PTPRK, RYR1	GPRC5A, GRIK3	SMD	1	1
MSigDB C5 GO MEMBRANE	0.60528	4.12979e-06	1998	1936	ABCC4, ADORA3, ASPH, BCL2, CD47, CD74, CDC42SE2, CLEC7A, COLEC12, CSF2RA, CXADR, CYBB, EFNA5, EPB41L2, EPB41L3, EZR, F11R, FAM84B, FXYD5, GAS1, GCA, GOLIM4, GPR126, GPR34, GPR37, GRM1, HLA-DOA, HLA-DRA, HLA-DRB3, HLA-DRB4, HLA-DRB5, IL11RA, IL13RA1, ITGA9, LAMP2, LAPTM5, LDLRAP1, MAN1C1, MSR1, NAPSB, NPY2R, PAK1, PALM, PIGK, PLD1, PLSCR1, PPAP2C, PSEN1, PSENEN, PTPRC, PTPRK, RP1-21O18.1, RTN1, RY…	CLDN12, EMP1, GPRC5A, GRIA1, GRIK3, HOMER1, LRRC4C, MCHR1, MCTP1, NLGN1, OXTR, PCDHB3, RIT2, SH2B2, SLC16A6, SLC4A4, SNTG1, SYTL2, XPO1	MSigDB	1	0.0675261
MSigDB C2 pathways BASSO_GERMINAL_CENTER_CD40_UP	0.607424	9.75287e-08	103	91	BCL2, CAPG, CD74, HLA-DMA, HLA-DQB1, HLA-DRB3, HLA-DRB4, IFI30, LAPTM5, PLXNC1, STAT1, SYNGR2	CFLAR	MSigDB	1	0.00159986
MSigDB C2 pathways BRENTANI_CELL_ADHESION	0.607424	0.0064017	95	91	ARHGAP6, CD47, CXCL12, ITGA9, SEMA4D, TIMP3	FN1	MSigDB	1	1
GO:0016021 - integral to membrane	0.60755	5.56665e-09	5087	4531	ABCC4, ABHD6, ACSL5, ADAM10, ADCY2, ADORA3, AGPAT4, APLP1, ASPH, ATP11A, ATP8B4, B3GALTL, B3GNT2, BCL2, BTBD11, C10orf128, C18orf1, C4orf32, CD47, CD74, CHST9, CLEC7A, COLEC12, CPD, CSF2RA, CXADR, CYBB, DPP10, DPP4, DSC2, ELOVL1, ENHO, EPHX1, EVI2A, F11R, FAM69A, FGFR2, FMO5, FUT8, FXYD5, GALNTL1, GALNTL2, GM2A, GOLIM4, GPR126, GPR160, GPR180, GPR34, GPR37, GPRC5B, GRM1, HEG1, HLA-DMA, HLA-DMB, H…	ACSL3, B4GALNT1, C14orf118, C7orf44, C7orf68, CHPT1, CLDN12, EMP1, FAM57A, GPRC5A, GRIA1, GRIK3, HOMER1, HSPD1, INSIG1, JAG1, KCNE4, KCNT2, LHFPL3, LRRC4C, MCHR1, MCTP1, NLGN1, ODZ1, OXTR, PCDHB16, PCDHB3, PCNX, PGAP1, PLEKHH2, SFXN3, SLC16A6, SLC25A37, SLC26A10, SLC2A1, SLC2A14, SLC2A3, SLC4A4, SPAG4, ST8SIA5, THSD7A, TMEM45A, TMEM49, TRPM8, XPO1	GO	1	9.14044e-05
MSigDB C2 pathways CARIES_PULP_UP	0.610186	4.14798e-14	212	201	BLNK, C1QB, CAPG, CD74, CECR1, CLEC7A, CRLF1, CXCL12, CYBB, EVI2A, FGL2, HLA-DOA, HLA-DQA1, HLA-DQB1, HLA-DRA, IFI30, IRF8, LAPTM5, MAN2B1, MNDA, MS4A6A, MSR1, PTPRC, TMEM149, TYROBP	ADM, PHLDA1	MSigDB	1	6.82715e-10
GO:0044420 - extracellular matrix part	0.611446	0.00674597	94	92	APLP1, COL28A1, COL8A2, COL9A2, SNCA, TIMP3	COL3A1	GO	1	1
MSigDB C5 GO LOCOMOTORY_BEHAVIOR	0.611446	0.026537	97	92	CXCL12, DOCK2, NPY2R, PLD1, TGFB2	CXCL14	MSigDB	1	1
SMD tissues Salivaryglands_sw	0.611446	0.026537	140	92	CPD, DEPDC6, FUT8, LYZ, SLC31A2	ETV1	SMD	1	1
MSigDB C2 pathways BRCA_BRCA1_POS	0.615427	0.0276412	107	93	CYBB, DDX58, LRRC8D, MCM4, SEMA4D	PSME4	MSigDB	1	1
MSigDB C2 pathways OLDWERNER_FIBRO_DN	0.615427	0.0276412	105	93	GALC, GM2A, LTBP1, MNDA, PSEN1	SLC25A37	MSigDB	1	1
KEGG 04540 - Gap junction	0.619367	0.0287741	96	94	ADCY2, GRM1, LPAR1, PRKCB, SOS2	PDGFC	KEGG	1	1
GO:0009607 - response to biotic stimulus	0.619574	0.0124271	339	312	BCL2, CLEC7A, CXCL12, DDX58, HSPA2, IFI27, IFIH1, LYZ, PLSCR1, PTPRC, STAT1, TLR7	DDIT3, HSPD1, XPO1	GO	1	1
GO:0050801 - ion homeostasis	0.619574	0.0286271	324	312	BCL2, CP, CXCL12, IFI6, LPAR1, MBP, PRKCB, PSEN1, PTPRC, RYR1, SLC9A3R1	GRIK3, MCHR1, STC1	GO	1	1
MSigDB C5 GO BIOPOLYMER_MODIFICATION	0.619844	0.0114731	651	627	ADAM10, AGA, FUT8, HELLS, JAK2, LIPA, MAN1C1, MAN2B1, MAP4K5, PAK1, PIGK, PSEN1, PSENEN, PTPRC, PXK, SET, SGK3, SIRT2, STAT1, UBE4B	CCND2, CSNK1A1, DUSP5, PTPN13, STK17A, TRIB2	MSigDB	1	1
MSigDB C1 pos chr17q11	0.627128	0.0311271	156	96	EVI2A, KIAA0100, MYO18A, TIAF1, TMEM98	WSB1	MSigDB	1	1
GO:0044431 - Golgi apparatus part	0.629108	0.0112586	437	423	ADAM10, B3GNT2, CHST9, FUT8, GALNTL1, GALNTL2, GLIPR2, GOLIM4, LDLRAP1, MAN1C1, PLD1, PSEN1, SGMS1, ST6GAL1, SYS1	B4GALNT1, CHPT1, GOLGA4, ST8SIA5	GO	1	1
GO:0050778 - positive regulation of immune response	0.630949	0.0323476	100	97	C1QB, C1QC, HLA-DMA, PTPRC, TGFB2	HSPD1	GO	1	1
[truncated: 756 more rows]

## Sheet: Table S6
								Non Responders (n=17)		Responders (n=11)
[truncated: 287 more rows]

[truncated: 2 more sheets: Table S7, Table S8]
